# Supplementary material for: Role of arachidonic acid metabolism in osteosarcoma prognosis by integrating WGCNA and bioinformatics analysis
Source: BMC Cancer. 2025 Mar 12;25:445. doi: 10.1186/s12885-024-13278-3 (PMC11905593; doi:10.1186/s12885-024-13278-3)
Supplement: Supplementary file 1 — Supplementary Material 1 [file 12885_2024_13278_MOESM1_ESM.xlsx]

## Sheet: Supplementary Table 1 GSE99671(
Supplementary Table 1. Differentially expressed genes between tumour and normal groups in GSE99671.
	logFC	AveExpr	t	P.Value	adj.P.Val	B
COL10A1	2.09369	5.78849	5.58061	2.8e-06	0.00587491	4.52259
EPYC	1.9173	3.18984	2.99327	0.00504796	0.0951083	-2.18449
COL11A1	1.61794	9.87711	4.59381	5.48e-05	0.0204525	1.84968
GJB2	1.60574	3.25845	3.83396	0.000505769	0.0369707	-0.144607
PANX3	1.58943	4.91766	2.36651	0.0236475	0.191472	-3.51614
TREM2	1.54345	2.74596	3.91445	0.000401684	0.0339242	0.061567
STEAP1	1.47965	2.50274	4.25444	0.000149629	0.0245126	0.947189
HAPLN1	1.45258	6.16796	2.68388	0.011059	0.133445	-2.86657
UCHL1	1.41251	4.85589	3.19499	0.00296662	0.0748101	-1.7173
COMP	1.39961	2.99371	2.51556	0.0166488	0.162005	-3.2179
TGFBI	1.38896	7.80044	4.13003	0.00021529	0.0280826	0.620587
STC2	1.38644	4.19258	4.94854	1.89e-05	0.0165268	2.80584
FGFBP2	1.36928	2.81776	2.03687	0.0493172	0.274208	-4.12851
CA12	1.3258	4.32449	2.75881	0.00917992	0.122704	-2.70553
FAM180A	1.29443	2.44697	3.83545	0.000503623	0.0369707	-0.140805
EGFL6	1.28555	4.25732	2.75838	0.00918987	0.122704	-2.70647
CXCL14	1.27516	6.15943	2.50615	0.0170273	0.163608	-3.2371
MMP14	1.26446	6.53181	5.10685	1.17e-05	0.0150709	3.23504
LOXL2	1.24276	5.19927	4.02561	0.000291553	0.0315162	0.348637
HAS2	1.22332	4.69051	3.17922	0.00309415	0.0758022	-1.75441
ECM1	1.21575	3.49119	3.5446	0.00114315	0.0491621	-0.872206
ADORA3	1.17988	4.24224	4.06611	0.00025926	0.0299432	0.453883
PLAU	1.17297	5.32485	3.05247	0.00432557	0.0875691	-2.0491
CAPN6	1.16425	2.88608	2.06269	0.0466586	0.268538	-4.08304
TMEM45A	1.15907	4.02254	4.49298	7.4e-05	0.0204525	1.58003
IFI6	1.15273	4.85857	4.03769	0.000281528	0.0312645	0.380001
NDUFA4L2	1.1496	2.16575	3.58739	0.00101467	0.0467189	-0.766067
LEPRE1	1.14876	5.57377	4.49026	7.46e-05	0.0204525	1.57276
PSAT1	1.14795	3.45759	2.80767	0.00811953	0.115988	-2.59904
MRPL36	1.14551	3.24706	6.39509	2.38e-07	0.00518661	6.72054
PRSS23	1.14243	7.27623	3.4342	0.00155114	0.0558079	-1.14348
MFAP2	1.13295	2.39842	3.02506	0.00464699	0.0910439	-2.11197
FCGR2A	1.12519	5.53658	4.11874	0.000222482	0.0280826	0.591103
SLAMF8	1.12113	4.63176	3.48656	0.00134269	0.0521644	-1.01529
PLOD1	1.12049	5.8945	5.03117	1.48e-05	0.0159658	3.02974
ODZ2	1.12043	5.06635	3.35208	0.00194192	0.0619878	-1.34273
C1QTNF3	1.11441	4.49792	2.44572	0.0196512	0.175122	-3.35921
MFI2	1.11201	3.25964	2.46945	0.0185795	0.170421	-3.31149
MSR1	1.10732	7.36077	3.78949	0.000574068	0.0388459	-0.257854
MFAP4	1.10316	4.14955	2.29242	0.0280366	0.208037	-3.65961
MMP11	1.09445	4.23237	2.71644	0.0102024	0.12834	-2.79694
EGLN3	1.09158	3.23365	3.53297	0.0011807	0.0499506	-0.900968
CTHRC1	1.08925	6.65085	3.16949	0.00317546	0.0765656	-1.77727
GPC1	1.08622	3.99062	3.13035	0.00352323	0.0799386	-1.86879
RPPH1	1.07701	5.50696	2.19716	0.0347506	0.232197	-3.83921
MLLT11	1.07071	5.23419	3.50755	0.00126696	0.0511633	-0.963679
CRISPLD1	1.0669	5.90777	3.26231	0.00247646	0.0693759	-1.55788
GAL3ST4	1.06675	4.61394	4.16919	0.000192049	0.0269859	0.723101
PLOD2	1.0658	7.97898	3.31955	0.00212143	0.065077	-1.42102
LPAR5	1.06555	4.07033	4.57875	5.73e-05	0.0204525	1.80933
VSNL1	1.06423	2.43767	2.83842	0.00751197	0.112192	-2.53144
GINS2	1.05774	2.68478	2.96846	0.00538339	0.096656	-2.24079
AMPH	1.05533	3.63501	3.29099	0.00229202	0.0674815	-1.48945
EPHB2	1.05446	3.32792	3.16972	0.00317351	0.0765656	-1.77673
CDCP1	1.05272	3.78582	3.67343	0.000797201	0.0431799	-0.551057
C1QC	1.0517	5.26781	3.41236	0.00164697	0.0575543	-1.19668
MSL3L2	1.03993	2.0886	4.17952	0.000186341	0.0269205	0.750186
TRIP13	1.03875	3.23121	3.67117	0.000802286	0.0431799	-0.556728
SNAP25	1.0382	2.06548	3.48459	0.00135005	0.0522358	-1.02015
GPR34	1.03719	5.03936	3.75125	0.000639892	0.0403097	-0.354843
C2	1.03553	4.24111	3.26572	0.00245379	0.0690146	-1.54975
CCL13	1.03477	1.99274	2.64368	0.0122086	0.139884	-2.95182
CALU	1.0327	9.55946	4.21287	0.000169019	0.0255175	0.837769
COL3A1	1.02997	11.4963	2.76972	0.00893245	0.121523	-2.68184
P4HA2	1.02787	6.09844	3.78685	0.000578388	0.0388459	-0.264554
PLTP	1.0266	5.69087	4.36166	0.00010914	0.0217745	1.23064
S100A10	1.02506	7.65031	3.5913	0.00100365	0.0464596	-0.756342
COL6A1	1.02367	7.78435	3.48659	0.0013426	0.0521644	-1.01523
C11orf41	1.02141	4.65373	2.84843	0.00732349	0.110978	-2.50934
MIF	1.01769	2.99537	3.91255	0.000403876	0.0339242	0.0566949
THY1	1.01126	6.74486	3.46169	0.0014381	0.0534061	-1.07628
TNFRSF12A	1.01123	1.82015	3.72152	0.000696072	0.0413672	-0.429994
FCGBP	1.01117	3.16193	2.85136	0.00726917	0.110905	-2.50286
LAPTM4B	1.00983	6.53003	3.45222	0.00147615	0.054123	-1.09948
CTSB	1.00585	8.94035	3.50302	0.00128294	0.0513275	-0.974824
POPDC3	1.00356	2.11667	2.64482	0.0121745	0.13977	-2.94942
ADAMTS12	0.9997	4.21744	3.19329	0.00298015	0.074866	-1.72132
HMCN1	0.995832	7.74749	2.79128	0.00846165	0.11853	-2.63488
GFPT2	0.995004	3.35988	2.56242	0.0148764	0.155355	-3.1216
SLC7A8	0.986163	5.64979	4.22243	0.000164351	0.0253089	0.862917
CXCL10	0.981918	3.34946	2.5909	0.0138857	0.150303	-3.06249
ACAN	0.981856	6.09944	2.12951	0.0403535	0.250168	-3.96332
F13A1	0.977966	7.90549	3.16532	0.00321086	0.0771522	-1.78704
PYCR1	0.977684	3.34151	3.81814	0.000529104	0.0377215	-0.184941
BCAT1	0.976709	7.42821	3.77206	0.000603213	0.0396969	-0.302108
IQCA1	0.97474	2.80993	2.82793	0.00771427	0.113498	-2.55455
CD28	0.972471	4.78811	3.62632	0.000909969	0.0449132	-0.669031
C7orf68	0.97107	4.17564	3.08266	0.00399589	0.0843703	-1.97949
PTN	0.964994	6.81402	2.16114	0.0376411	0.241788	-3.90565
ISG15	0.964341	1.85423	2.91242	0.00621974	0.103288	-2.36697
PRDX4	0.964026	6.27306	3.37692	0.00181472	0.0601924	-1.2827
HAS2-AS1	0.963705	2.06205	4.00078	0.000313253	0.0318759	0.284294
FHAD1	0.963645	3.85114	2.86998	0.00693281	0.108857	-2.4616
TAF13	0.963137	5.54171	2.97944	0.00523243	0.0963827	-2.2159
VSIG4	0.958719	5.96496	3.34007	0.00200641	0.0630479	-1.37167
PLXDC1	0.957615	5.5435	3.13443	0.00348534	0.0798689	-1.85927
FPR3	0.957276	6.03498	3.14093	0.0034258	0.0796373	-1.84411
KAL1	0.956915	4.36492	2.83506	0.00757614	0.112636	-2.53884
B4GALNT1	0.954103	2.44449	3.79526	0.000564725	0.0384796	-0.243188
CD14	0.94734	5.0334	3.55579	0.0011081	0.0482036	-0.844496
CBR1	0.947133	4.18154	2.87394	0.00686309	0.108347	-2.4528
UCK2	0.945707	3.70193	4.17607	0.000188227	0.0269859	0.741145
CD276	0.945321	6.11644	3.95309	0.000359444	0.0330837	0.161063
SQLE	0.945154	4.97309	2.94786	0.0056777	0.0989614	-2.28733
KDELR3	0.942579	6.34973	3.19594	0.00295912	0.0748101	-1.71507
COL6A3	0.940578	9.30625	3.12913	0.0035346	0.0799664	-1.87163
PCDHB2	0.940286	2.42005	2.78455	0.00860611	0.119453	-2.64957
PRR16	0.939335	2.78806	3.26713	0.00244451	0.0689448	-1.5464
THBS2	0.938378	8.03017	2.59133	0.0138711	0.150263	-3.06159
POSTN	0.933407	10.2966	2.16445	0.0373673	0.241044	-3.89959
APOC2	0.932439	2.15724	2.19462	0.0349481	0.23291	-3.84393
ULBP2	0.932226	1.37922	3.3243	0.00209427	0.0645869	-1.40962
HRH1	0.930165	4.4259	5.38498	5.06e-06	0.00887334	3.99086
LGALS1	0.929691	6.30228	3.48264	0.00135734	0.052339	-1.02494
NRK	0.929592	3.65739	2.42375	0.020693	0.180033	-3.40309
CEP55	0.927373	4.39393	3.10901	0.0037278	0.0813941	-1.91844
CDKN2A	0.919793	2.07381	2.56844	0.0146615	0.154572	-3.10913
C19orf53	0.913949	4.23384	4.32343	0.000122159	0.0229411	1.12939
ROR2	0.913807	4.00287	3.4401	0.00152619	0.0551699	-1.12908
FMO1	0.913657	2.14856	2.06985	0.0459434	0.266377	-4.07034
WNT5A	0.912993	5.09078	2.43046	0.0203693	0.178766	-3.38971
SEZ6L2	0.911116	2.44271	2.76118	0.0091257	0.122553	-2.7004
PRELP	0.907011	5.94389	2.53073	0.0160548	0.159437	-3.18685
RNASEH2A	0.905785	3.2446	3.50816	0.00126479	0.0511633	-0.962158
MGC87042	0.905374	2.24908	2.47884	0.0181703	0.168223	-3.29252
MAGED1	0.905117	7.86435	3.41566	0.00163214	0.0571226	-1.18866
LPPR4	0.902377	4.51524	2.6069	0.0133561	0.147684	-3.02909
CBS	0.89836	2.45507	2.54396	0.0155528	0.157649	-3.15968
PHLDA1	0.89708	5.62483	4.14009	0.000209065	0.0277741	0.646916
FSCN1	0.895358	3.37169	4.66855	4.39e-05	0.0204525	2.05027
HOXD13	0.895117	1.86969	2.74638	0.0094695	0.124414	-2.73243
C1orf85	0.894083	4.46922	4.79172	3.03e-05	0.0189273	2.38194
ACOT7	0.891324	3.36297	4.37074	0.000106253	0.0217745	1.25473
SEMA3A	0.89006	5.0219	2.39143	0.0223172	0.186232	-3.46715
LIPG	0.888905	2.10262	3.35406	0.00193147	0.0619878	-1.33795
FKBP14	0.887885	5.12317	4.12364	0.000219332	0.0280826	0.603899
GPNMB	0.887208	9.08953	2.77473	0.00882105	0.120853	-2.67096
STRA13	0.885062	2.00303	3.52171	0.00121817	0.0502924	-0.928758
ENO1	0.884341	6.54789	3.76288	0.000619126	0.0401559	-0.325372
C19orf10	0.883603	4.32605	3.86562	0.000462021	0.0355741	-0.0636808
TGFB3	0.880021	6.46166	3.03167	0.00456751	0.0903296	-2.09684
PTGES	0.879617	2.8358	2.34901	0.0246238	0.195258	-3.55031
SIX4	0.879443	4.55047	4.73616	3.58e-05	0.0192459	2.2322
COL27A1	0.879051	4.2944	2.3429	0.0249736	0.196681	-3.56221
LUM	0.87689	10.6992	2.56355	0.0148357	0.155134	-3.11925
LGI2	0.872344	4.25046	3.51229	0.0012504	0.0510299	-0.951981
FIBIN	0.87168	4.04672	2.58839	0.0139705	0.151009	-3.06772
SLC16A1	0.871251	5.55867	3.68738	0.000766479	0.0428052	-0.515994
NPAS2	0.870903	3.68414	4.30941	0.000127307	0.0233386	1.0923
HOXD11	0.870028	1.65429	2.20957	0.0338014	0.229169	-3.81613
ULBP1	0.868535	2.44869	3.1934	0.00297931	0.074866	-1.72107
AK4	0.86791	5.12587	2.24591	0.0311541	0.220137	-3.748
ADM	0.867907	4.00071	2.75873	0.00918181	0.122704	-2.70571
PTK7	0.867426	4.43974	3.46298	0.001433	0.0534061	-1.07313
SERPINH1	0.86723	7.59444	3.29078	0.0022933	0.0674815	-1.48995
SLC16A10	0.864718	3.35135	2.86137	0.00708656	0.109814	-2.48071
SNORA5A	0.863392	0.707898	2.15284	0.0383374	0.243932	-3.92086
MRPL13	0.862	5.62662	3.74752	0.000646695	0.040373	-0.364289
FADS2	0.858174	4.54236	3.18856	0.00301802	0.0753033	-1.73245
CTSL1	0.857632	7.64805	2.85376	0.00722503	0.110817	-2.49755
C1QB	0.852467	4.54626	2.73839	0.0096603	0.125621	-2.7497
PGK1	0.851792	7.43915	3.6112	0.000949327	0.0456844	-0.706767
CHAF1B	0.850377	3.51111	2.70777	0.0104242	0.129736	-2.81552
BASP1	0.850362	6.93624	2.63326	0.0125242	0.141818	-2.97379
TUBB3	0.850087	1.78434	3.69245	0.0007556	0.0427818	-0.503238
PSMB5	0.84966	5.74814	3.73061	0.00067841	0.0413472	-0.407046
ARSJ	0.849537	4.13127	3.83546	0.000503606	0.0369707	-0.140775
FAM162A	0.849277	4.01883	3.6022	0.000973534	0.046085	-0.7292
GGH	0.849038	4.86248	2.57057	0.0145864	0.154217	-3.10472
LOC100499467	0.847866	2.56614	3.64828	0.000855601	0.0440168	-0.614109
ST3GAL4	0.847815	3.11997	3.51801	0.00123075	0.0506056	-0.937893
FCGR2B	0.846369	3.37449	3.25223	0.0025446	0.0698902	-1.58186
BNIP3	0.843369	3.75692	3.69069	0.000759364	0.0427818	-0.507672
SCG2	0.842472	2.31189	2.07244	0.0456876	0.265962	-4.06575
PKM2	0.842167	7.61454	3.84224	0.000493949	0.0368056	-0.123458
WNK3	0.840791	5.24841	2.91239	0.00622027	0.103288	-2.36704
LOC84856	0.839884	2.75519	3.3424	0.00199377	0.0628294	-1.36607
LRP12	0.837539	5.2853	3.90711	0.000410235	0.0342095	0.0427096
C1orf204	0.837415	3.34718	3.06939	0.00413778	0.0857486	-2.01013
PDPN	0.837179	5.06504	2.11224	0.0419063	0.254869	-3.99454
MELK	0.836755	4.566	2.61838	0.0129877	0.144789	-3.00506
GAPDH	0.835733	8.14958	2.82042	0.0078622	0.114725	-2.57106
PDIA4	0.834688	6.58578	3.90429	0.000413569	0.0343634	0.0354651
LY6E	0.833911	3.51539	3.66394	0.000818772	0.0431799	-0.574871
TIMP1	0.832431	7.1768	2.95896	0.00551737	0.0974301	-2.26229
CREB3L1	0.83037	6.11586	2.27087	0.0294443	0.214148	-3.70072
VEGFA	0.830104	5.74973	2.49829	0.0173493	0.165364	-3.25309
C14orf147	0.828927	5.61966	3.45521	0.00146401	0.053849	-1.09215
CA9	0.826931	0.976775	2.4299	0.0203961	0.178865	-3.39082
C11orf24	0.826524	5.789	3.85605	0.000474836	0.0363187	-0.0881577
SLC39A7	0.825181	4.65377	3.75207	0.00063841	0.0403097	-0.352772
GPX8	0.824792	6.33116	3.60606	0.000963086	0.0459003	-0.719587
HIST1H2BK	0.824411	4.50635	2.91255	0.0062177	0.103288	-2.36668
COL6A2	0.824013	6.31428	2.92517	0.00601934	0.101422	-2.33838
ALG3	0.823453	4.33359	3.39295	0.00173692	0.0591454	-1.24385
SHMT2	0.823206	4.76877	3.45943	0.00144711	0.0535685	-1.08183
HHIP	0.822847	2.08521	2.63322	0.0125254	0.141818	-2.97388
COL8A2	0.82192	4.40264	2.60309	0.0134804	0.148774	-3.03705
APCDD1L	0.82167	2.00755	2.38809	0.0224912	0.186879	-3.47373
PTGFRN	0.820891	6.22446	3.17913	0.00309488	0.0758022	-1.75462
LOC550643	0.820032	4.89325	4.68406	4.19e-05	0.0204525	2.09198
PDCD5	0.818901	4.15122	4.53362	6.56e-05	0.0204525	1.68859
CD209	0.818122	5.90513	2.92732	0.00598624	0.101315	-2.33356
FOSL1	0.815967	2.10931	2.90056	0.00641183	0.105078	-2.39351
FAM111B	0.815654	4.022	3.30797	0.00218907	0.0658402	-1.4488
SERPINE2	0.814664	7.29959	3.29089	0.00229265	0.0674815	-1.48969
CHPF	0.814564	3.80882	2.84074	0.00746788	0.112061	-2.52632
FBLN7	0.814503	3.81293	2.58571	0.0140616	0.151457	-3.07329
FCGR3A	0.813476	5.37797	2.29295	0.0280028	0.207954	-3.65859
PTGFR	0.813153	5.16991	2.99729	0.00499561	0.0944301	-2.17536
TMED3	0.810851	4.62421	2.84807	0.00733013	0.110978	-2.51012
OSTC	0.81077	5.5077	2.93704	0.00583829	0.100328	-2.31171
LHX2	0.809264	1.55514	2.6539	0.0119064	0.138594	-2.93024
CD248	0.807139	5.75213	2.48166	0.0180495	0.168047	-3.28683
ANXA2P2	0.805442	6.39133	3.19389	0.00297539	0.074866	-1.71991
KDELR2	0.802355	8.82027	3.66458	0.000817291	0.0431799	-0.573257
DPY30	0.800126	4.69435	2.31175	0.0268262	0.203433	-3.6225
UGDH	0.799984	6.95071	3.36709	0.00186404	0.0610687	-1.30647
NPM3	0.797161	2.259	3.19308	0.0029818	0.074866	-1.72181
PAICS	0.795922	6.66668	3.36014	0.00189974	0.0614594	-1.32327
CLDN1	0.79534	2.52962	2.71926	0.0101312	0.128019	-2.79087
SHISA2	0.794639	3.93802	2.61508	0.0130926	0.145607	-3.01197
CFB	0.794462	3.35169	2.30955	0.0269614	0.203941	-3.62673
SIGMAR1	0.791252	5.22213	3.24552	0.00259097	0.0705764	-1.59781
IL2RA	0.788819	3.9098	2.43184	0.0203038	0.178664	-3.38697
COL4A1	0.787606	8.77645	2.42926	0.0204268	0.17893	-3.3921
PFN2	0.787567	5.865	2.59626	0.013706	0.149619	-3.05131
P4HB	0.785214	6.7993	3.81904	0.000527747	0.0377215	-0.182645
RRBP1	0.78462	6.8074	3.5453	0.00114092	0.0491621	-0.870472
TNFRSF21	0.783171	6.26062	3.10394	0.00377798	0.0818866	-1.9302
LOC100132891	0.782318	5.18723	4.22564	0.000162817	0.0253089	0.871339
LAYN	0.781844	3.84486	3.38586	0.00177093	0.0595512	-1.26104
EDIL3	0.781544	7.06976	2.59285	0.0138201	0.150068	-3.05842
TOMM5	0.78042	5.66814	3.19785	0.00294411	0.0748101	-1.71058
FOLR2	0.777558	5.27952	2.5314	0.0160292	0.159394	-3.18548
FGD1	0.774755	4.29404	3.69121	0.000758257	0.0427818	-0.50637
KRTCAP2	0.774596	5.05599	4.28558	0.000136552	0.0238955	1.02933
FOLH1	0.77269	1.80702	2.61622	0.0130562	0.145413	-3.00958
SRM	0.771356	5.1348	3.25667	0.00251439	0.0694796	-1.57131
KERA	0.770724	1.93256	2.1169	0.0414823	0.253828	-3.98614
SNRPG	0.768735	2.75127	3.74988	0.000642382	0.0403097	-0.358313
MRPS28	0.768013	4.25016	3.99588	0.000317714	0.0319082	0.271621
SEC23A	0.767876	6.82756	4.62712	4.96e-05	0.0204525	1.93901
PRDX1	0.767144	6.72442	3.10717	0.00374598	0.0816233	-1.92272
GLIS3	0.766056	4.62683	3.02974	0.00459058	0.0905532	-2.10126
PHGDH	0.763377	3.74253	3.00313	0.0049203	0.0937739	-2.16205
UBE2C	0.763288	3.82349	2.21044	0.0337357	0.229169	-3.81451
FTL	0.763099	9.28021	2.91127	0.00623815	0.103442	-2.36955
PMVK	0.762219	3.93324	2.57731	0.0143505	0.153223	-3.09074
LOC100130776	0.760878	2.63441	3.41832	0.00162029	0.0571226	-1.18219
FAM57A	0.76028	4.04654	3.51629	0.00123662	0.0507367	-0.94213
RGS4	0.758193	2.91964	2.32745	0.0258775	0.200135	-3.59218
KCNJ8	0.756425	5.05301	2.98987	0.00509283	0.095143	-2.19223
PLOD3	0.754617	4.44408	4.18535	0.000183189	0.0267815	0.765497
C12orf75	0.754117	4.27735	3.15086	0.00333667	0.0788882	-1.8209
S100A11	0.752673	8.13625	3.36277	0.00188614	0.0612711	-1.31691
BAIAP2L1	0.752558	3.12969	2.77967	0.00871223	0.120002	-2.6602
SEC24D	0.751716	7.7146	4.07991	0.000249081	0.029363	0.489804
NCRNA00263	0.751356	2.29767	3.07353	0.00409302	0.0853049	-2.00058
ANTXR1	0.750096	9.31974	3.14928	0.00335071	0.0790172	-1.82459
TXN	0.74991	5.93705	2.77608	0.00879111	0.120729	-2.66801
FZD1	0.749299	6.23883	3.36216	0.00188932	0.0612711	-1.3184
PSPH	0.748825	3.11799	3.98978	0.000323361	0.0320564	0.255833
ADAM9	0.74862	7.87911	2.86366	0.00704535	0.10974	-2.47563
GSC	0.747895	1.46055	2.74584	0.00948228	0.124445	-2.7336
CLSPN	0.747718	5.7286	2.10851	0.0422488	0.256076	-4.00126
ANXA5	0.746782	9.03301	3.86741	0.00045966	0.0355107	-0.0590971
NT5DC2	0.745644	3.76062	4.06428	0.000260639	0.0299528	0.449125
LOX	0.745122	8.2994	2.52277	0.0163642	0.160928	-3.20317
AP2S1	0.744993	3.21457	3.66456	0.000817339	0.0431799	-0.57331
MOCOS	0.744729	1.61306	2.52432	0.0163033	0.16073	-3.19998
TRIB3	0.744092	2.05961	3.24892	0.00256737	0.0702651	-1.58973
CDC6	0.743288	4.43979	2.56358	0.0148347	0.155134	-3.11919
APOA1BP	0.74232	3.95093	3.67725	0.000788681	0.0429854	-0.54147
PRICKLE3	0.741536	1.96893	3.5592	0.00109765	0.0481424	-0.836059
DSE	0.741416	5.88014	3.5447	0.00114283	0.0491621	-0.871957
FAM114A1	0.740968	7.00033	4.45444	8.3e-05	0.0206028	1.47726
NME1	0.740595	5.16117	3.13032	0.00352351	0.0799386	-1.86886
ARHGAP22	0.740282	2.73866	3.71615	0.000706709	0.0413672	-0.443533
SEC61G	0.740022	6.23851	3.30009	0.00223627	0.0668249	-1.46767
IMP4	0.739753	3.37358	2.76325	0.0090785	0.122348	-2.6959
FN1	0.739605	12.5174	2.68115	0.0111339	0.133589	-2.8724
TPM4	0.738879	9.63517	3.72438	0.000690465	0.0413672	-0.422773
CALR	0.737677	8.56297	4.16949	0.000191879	0.0269859	0.723895
GOLM1	0.737512	7.61438	3.61441	0.000940836	0.0456654	-0.698761
CNIH	0.737156	5.08981	3.41683	0.0016269	0.0571226	-1.1858
LYPD1	0.736651	2.45941	2.41379	0.0211814	0.181952	-3.42289
PRELID1	0.736013	4.03596	3.33207	0.00205055	0.0637492	-1.39094
PITX2	0.735736	2.14514	2.36669	0.0236377	0.191472	-3.51579
COL5A2	0.735432	9.29754	2.43443	0.0201801	0.177984	-3.38178
DUSP14	0.734555	3.14378	3.84705	0.000487219	0.0365398	-0.111187
HHLA3	0.733817	2.4371	3.07281	0.00410076	0.0853364	-2.00224
IL13RA2	0.732954	1.18858	2.03691	0.0493128	0.274208	-4.12843
RAB23	0.732791	6.76891	2.89592	0.00648844	0.105696	-2.40387
GNPNAT1	0.732591	5.50615	3.83814	0.000499766	0.0369707	-0.133929
HSPA5	0.731964	9.15132	3.71886	0.000701329	0.0413672	-0.436711
GLT25D1	0.731322	5.89461	3.64218	0.000870385	0.0442148	-0.629384
SC4MOL	0.729219	4.8512	3.8757	0.000448884	0.0351578	-0.03787
CHSY3	0.728624	3.91324	4.38768	0.000101068	0.0217745	1.29969
TPI1	0.727607	5.01874	3.30813	0.00218812	0.0658402	-1.44841
ABHD12	0.727233	3.58348	5.7684	1.58e-06	0.00587491	5.03232
PPIB	0.726084	7.48376	3.47087	0.00140217	0.0528694	-1.05381
SDC2	0.725727	8.46908	2.24337	0.0313326	0.220296	-3.75278
CMBL	0.724508	3.97612	3.14024	0.0034321	0.0796373	-1.84573
SOX11	0.723366	3.53632	2.74307	0.0095481	0.124698	-2.73959
AKR1B1	0.72303	4.99762	3.99667	0.000316991	0.0319082	0.273662
C8orf59	0.721747	4.69977	3.26907	0.00243176	0.0687531	-1.54178
PDIA6	0.720855	7.82153	3.03873	0.00448396	0.0892887	-2.08065
MRPL52	0.7205	3.68717	4.4762	7.78e-05	0.0204525	1.53524
ITGB3BP	0.719702	3.21592	3.47472	0.00138732	0.0526607	-1.04435
SNAI2	0.719673	8.02706	2.76115	0.00912641	0.122553	-2.70046
WBP5	0.71945	6.29978	3.88527	0.000436753	0.0351578	-0.0133531
NDUFB9	0.719407	6.15947	2.81788	0.00791292	0.114893	-2.57665
DAP	0.718892	6.42518	4.36231	0.000108931	0.0217745	1.23237
COL4A2	0.717321	7.00604	2.26639	0.0297447	0.215721	-3.70923
CDKN2B	0.717246	4.35487	2.82206	0.00782975	0.114395	-2.56747
LDHA	0.717187	8.88372	3.04598	0.00439978	0.0884458	-2.06402
FDX1L	0.717012	1.73045	2.27053	0.0294671	0.214246	-3.70137
TAGLN2	0.716635	5.25368	3.2228	0.0027539	0.0726135	-1.65166
ITGA11	0.714989	6.54618	2.08589	0.0443774	0.26276	-4.0418
CD163	0.713522	7.81956	2.23996	0.0315743	0.221011	-3.75921
ROMO1	0.713432	3.72647	3.88904	0.000432059	0.0351071	-0.0036842
CHSY1	0.713296	6.85877	4.38574	0.000101649	0.0217745	1.29454
SRPRB	0.712817	6.97965	2.80784	0.00811603	0.115988	-2.59867
THBS1	0.712559	9.43952	2.35842	0.0240946	0.192982	-3.53196
CCL26	0.711837	0.257347	3.2536	0.00253523	0.0697627	-1.5786
INHBA	0.711251	5.2657	2.35574	0.0242444	0.193645	-3.5372
TYMS	0.710677	5.33481	2.46268	0.0188798	0.171299	-3.32514
KDELC1	0.709318	3.84737	3.75312	0.000636504	0.0403097	-0.350101
CXCL16	0.709071	5.0907	3.66654	0.000812795	0.0431799	-0.568337
SAMD5	0.709027	4.1646	2.45382	0.019279	0.173077	-3.34295
S1PR2	0.707305	3.34568	2.97356	0.00531282	0.096656	-2.22925
ZNF474	0.706275	1.3242	2.81913	0.0078878	0.114853	-2.57389
ANXA2	0.704817	8.43084	3.02405	0.00465922	0.0910519	-2.11427
P4HA1	0.704711	6.9931	2.69756	0.0106914	0.131152	-2.83738
PSMB2	0.704212	5.42469	3.75028	0.000641657	0.0403097	-0.357303
P4HA3	0.702353	3.0896	2.13912	0.0395121	0.247792	-3.94588
UBL5	0.702263	4.86134	3.11821	0.00363826	0.080797	-1.89706
RPL23AP7	0.702145	1.72414	2.91088	0.00624441	0.103472	-2.37042
ATP6V1C2	0.701716	7.23722	2.86979	0.0069361	0.108857	-2.46202
DNASE2	0.70086	3.02509	3.21458	0.0028152	0.0734783	-1.67109
NETO2	0.699971	4.57883	3.12145	0.00360719	0.0806726	-1.88951
CCDC86	0.698063	2.9679	3.58674	0.00101652	0.0467189	-0.767692
DCAF13	0.697302	5.53363	2.99268	0.00505568	0.095143	-2.18582
ADAP2	0.697119	4.80759	3.3735	0.00183175	0.0606184	-1.29098
SLC38A3	0.696774	1.18494	2.28785	0.0283303	0.209141	-3.66836
NKX3-2	0.696705	1.32396	2.99901	0.00497328	0.0943167	-2.17143
TOMM34	0.696417	4.28442	4.33683	0.000117431	0.0226046	1.16485
C3orf14	0.695512	2.81026	2.40591	0.0215755	0.183495	-3.43852
STON2	0.695381	4.57479	3.16004	0.0032563	0.0775435	-1.79942
MANF	0.695118	5.3545	2.78024	0.00869987	0.119975	-2.65897
PEMT	0.694993	1.75675	3.1888	0.00301611	0.0753033	-1.73189
TTYH3	0.694393	4.39836	4.4151	9.32e-05	0.0215278	1.37256
PPIL1	0.693882	4.15507	3.0013	0.00494372	0.094065	-2.16621
PPEF1	0.69355	3.17432	2.06848	0.0460795	0.266765	-4.07278
WLS	0.692331	6.49207	2.9705	0.00535504	0.096656	-2.23617
PDZD11	0.691479	5.53655	3.54201	0.00115142	0.0491621	-0.878624
BEND6	0.690913	4.35027	3.09622	0.00385574	0.0829816	-1.94811
LY86	0.690825	3.86863	2.39537	0.0221132	0.185271	-3.45938
AHNAK2	0.689301	5.53511	2.12498	0.0407559	0.25184	-3.97153
MTFR1	0.689166	4.53402	4.04353	0.000276806	0.0310385	0.395166
ATP8B2	0.688931	5.31758	4.30063	0.000130638	0.0235751	1.0691
C13orf16	0.68814	0.499466	2.0482	0.0481343	0.271382	-4.1086
AHCY	0.687901	4.4623	3.43686	0.00153985	0.0555766	-1.13699
ME1	0.686922	5.7167	2.65319	0.011927	0.138652	-2.93173
FADS1	0.68598	6.24524	2.56943	0.0146266	0.154414	-3.10708
SDF2L1	0.68532	2.76153	3.00447	0.0049031	0.0936006	-2.15898
TUBA1C	0.684264	6.64415	3.27936	0.00236516	0.0680002	-1.51723
SSR2	0.683438	7.10747	3.79775	0.000560731	0.0384796	-0.236842
NXN	0.683396	4.34373	3.27003	0.00242545	0.0686586	-1.53948
FKBP10	0.683125	5.80844	2.25728	0.0303644	0.217417	-3.72651
TMEM64	0.682107	4.82599	3.58343	0.00102595	0.0467738	-0.775912
AEBP1	0.68203	8.42635	2.09657	0.0433613	0.259617	-4.02271
MAGED2	0.681646	5.65467	3.22049	0.00277097	0.0727079	-1.65711
BVES	0.681158	4.48605	3.25779	0.00250678	0.0694796	-1.56863
TAX1BP3	0.680885	3.67604	3.78758	0.000577188	0.0388459	-0.262697
SEC13	0.680486	5.55902	4.12024	0.000221513	0.0280826	0.595021
LGMN	0.680441	8.12467	2.44359	0.01975	0.175522	-3.36347
CILP2	0.679897	2.21881	2.52661	0.0162141	0.160376	-3.19529
DAD1	0.679363	7.0714	3.69797	0.00074394	0.0425353	-0.489359
MTHFD2	0.679061	5.31028	2.63903	0.0123483	0.140579	-2.96162
NME2	0.678765	6.298	3.2809	0.00235536	0.0680002	-1.51356
ACOT13	0.678761	6.5153	3.47217	0.00139713	0.0528188	-1.05061
NME1-NME2	0.678261	6.42391	3.31033	0.00217511	0.0658402	-1.44314
C9orf30	0.678002	4.52991	4.25549	0.000149168	0.0245126	0.949961
C18orf19	0.677963	5.26159	4.31375	0.000125691	0.0232267	1.10378
VKORC1	0.676788	4.4966	3.35398	0.00193187	0.0619878	-1.33814
STXBP6	0.676349	2.15807	2.32006	0.0263201	0.201994	-3.60647
MGC12982	0.675091	1.89478	2.88437	0.00668294	0.107574	-2.42962
SYT11	0.674737	5.3894	3.46481	0.00142581	0.0533788	-1.06866
PKIB	0.673945	1.99602	2.70112	0.0105977	0.130557	-2.82978
GDF15	0.673356	1.24326	2.31897	0.0263856	0.202083	-3.60856
SHC1	0.672997	7.49477	3.93848	0.000374876	0.0337161	0.123413
GOLT1B	0.672928	5.78535	2.57526	0.0144218	0.153375	-3.09499
ATP5J2	0.672918	5.24154	3.10181	0.00379935	0.0821735	-1.93516
CYP2S1	0.67254	2.13865	2.69425	0.0107794	0.131743	-2.84447
CCT3	0.672192	6.28057	3.84941	0.000483943	0.0365398	-0.105153
IKBIP	0.671937	5.99314	4.00519	0.000309289	0.0318759	0.295705
ICMT	0.671354	6.47575	3.50889	0.00126224	0.0511633	-0.960361
NDUFS6	0.6712	4.70516	3.70247	0.000734552	0.0424185	-0.478025
SNHG6	0.671041	4.82753	2.27508	0.0291645	0.212582	-3.69272
TRPS1	0.670622	7.81221	3.2112	0.00284085	0.0739805	-1.67909
TFPT	0.669623	3.06677	3.9126	0.000403819	0.0339242	0.0568219
GBA	0.66884	4.17489	3.30152	0.00222763	0.0667393	-1.46425
PSMG1	0.668004	5.28087	3.10937	0.00372425	0.0813941	-1.9176
C14orf37	0.667767	3.90762	2.69475	0.010766	0.131743	-2.84339
CERCAM	0.667131	5.50524	2.41195	0.0212731	0.182333	-3.42655
RCN3	0.666091	4.13698	2.6382	0.0123735	0.140724	-2.96338
2024-09-15	0.66596	7.78338	2.62686	0.0127216	0.143147	-2.98725
TPM2	0.665775	8.6578	2.42089	0.0208323	0.180633	-3.40879
ROR1	0.665272	3.97568	3.28422	0.00233431	0.0679359	-1.50562
SELM	0.664115	2.11925	3.44617	0.00150091	0.0548212	-1.11425
TLR7	0.663562	4.69044	2.75837	0.00918992	0.122704	-2.70647
SRD5A3	0.663176	4.52691	4.28817	0.000135517	0.0238955	1.03616
ARL4C	0.663118	6.58008	3.18376	0.00305692	0.0756705	-1.74374
GEMIN6	0.662929	3.98306	3.13215	0.00350644	0.0799386	-1.86459
BAG2	0.662531	4.82148	3.26166	0.00248082	0.0693759	-1.55943
DAP3	0.662485	5.81227	4.48213	7.64e-05	0.0204525	1.55106
SPHK1	0.661674	3.4504	2.43927	0.0199519	0.176714	-3.37212
C1orf43	0.660938	7.36088	3.14819	0.00336046	0.0791267	-1.82715
PSMA7	0.660438	6.93884	3.07399	0.00408804	0.0853049	-1.99951
CNIH3	0.660193	2.01549	2.95833	0.00552623	0.097443	-2.26369
TPMT	0.659929	4.07363	2.97043	0.00535602	0.096656	-2.23633
MGC4473	0.659751	1.12736	2.12537	0.0407217	0.25184	-3.97084
SERPINI1	0.659553	3.01495	2.14452	0.0390455	0.246534	-3.93604
UBE2V2	0.659068	5.67466	2.88239	0.00671667	0.107799	-2.43401
CCT5	0.658905	7.50707	3.52139	0.00121926	0.0502924	-0.929555
RPL36	0.658323	5.70061	2.68613	0.0109978	0.133214	-2.86179
C6orf108	0.657805	3.09426	2.82904	0.00769263	0.11336	-2.55211
C14orf104	0.657398	3.81353	5.95558	8.98e-07	0.00518661	5.53907
DDOST	0.657146	5.72272	3.60217	0.000973613	0.046085	-0.729273
HOXB7	0.656239	2.965	3.33962	0.00200889	0.0630479	-1.37276
TPST1	0.655837	5.99111	2.8493	0.00730737	0.110978	-2.50742
TMEM65	0.655184	5.72432	2.53606	0.0158507	0.158906	-3.17591
CHAC1	0.655147	1.12243	2.5922	0.0138419	0.150068	-3.05978
PFKP	0.655088	4.59041	2.84766	0.00733789	0.110978	-2.51104
PRUNE2	0.654949	5.79812	2.23124	0.0321992	0.223153	-3.77559
FAM171B	0.65479	5.45152	2.72644	0.00995192	0.127098	-2.77544
HRSP12	0.654531	4.06201	2.81003	0.00807121	0.115988	-2.59386
MT2A	0.654153	3.93017	2.24354	0.0313206	0.220296	-3.75246
PMP22	0.654134	7.62053	2.46083	0.0189625	0.171703	-3.32886
IGDCC4	0.653468	4.36906	2.33151	0.025637	0.199593	-3.58431
SNX22	0.653374	7.46573	3.63454	0.000889253	0.0444607	-0.648504
ANGPTL2	0.653088	6.79829	2.03282	0.0497458	0.275501	-4.13559
TMEM158	0.652479	2.53757	2.40652	0.0215447	0.183495	-3.43731
FMOD	0.652338	5.90408	2.08599	0.0443681	0.26276	-4.04163
FKBP9	0.652241	6.31469	3.23661	0.0026537	0.0712765	-1.61894
GORASP2	0.65202	7.33443	3.2567	0.00251414	0.0694796	-1.57122
DNAJB11	0.651848	6.88658	2.90133	0.0063991	0.104981	-2.39177
INA	0.6516	1.83726	2.77997	0.00870562	0.119983	-2.65954
MORC4	0.651369	4.31165	3.44143	0.00152061	0.0551405	-1.12583
SEC61B	0.651171	4.47637	3.21565	0.0028072	0.0733524	-1.66858
MORN2	0.651107	3.1654	2.89512	0.00650171	0.105837	-2.40565
SLC39A1	0.649485	5.28788	3.22377	0.00274675	0.0725109	-1.64936
C9orf30-TMEFF1	0.649446	3.94431	4.29112	0.000134346	0.0238744	1.04396
CDCA4	0.649221	3.43045	2.73975	0.00962753	0.125359	-2.74676
KCNG1	0.649185	1.07895	2.88733	0.00663245	0.10706	-2.42301
LHFPL2	0.64906	7.39167	3.17877	0.00309785	0.0758022	-1.75547
FAM64A	0.648844	1.37344	2.77322	0.00885449	0.121167	-2.67424
LRRC42	0.648801	3.80256	3.35659	0.0019182	0.0618677	-1.33184
CD86	0.647184	4.52564	2.52777	0.0161693	0.160071	-3.19293
TMEM147	0.646654	3.67979	3.35251	0.00193963	0.0619878	-1.34169
C14orf156	0.646386	4.44031	2.65583	0.01185	0.138356	-2.92615
UFD1L	0.646321	5.33911	3.87325	0.000452049	0.0351578	-0.0441575
GPATCH4	0.646182	6.31128	3.76677	0.000612343	0.0398437	-0.31553
UAP1	0.645245	5.50615	3.96561	0.000346712	0.0324451	0.193365
LGALS3BP	0.645228	5.77104	2.86056	0.00710107	0.109814	-2.48249
ZNF365	0.645144	2.53929	2.3751	0.0231811	0.189439	-3.4993
MCM4	0.644927	4.99997	2.059	0.0470303	0.268636	-4.08956
C3orf59	0.644502	3.28939	3.444	0.00150991	0.0549251	-1.11956
ZDHHC4	0.644011	3.60872	3.21157	0.00283798	0.0739805	-1.6782
FAM127B	0.64355	4.22329	3.42932	0.00157211	0.055954	-1.1554
TCEB1	0.643525	4.59294	2.68225	0.0111035	0.133445	-2.87004
NID2	0.641791	7.1052	2.51001	0.0168709	0.16277	-3.22922
HUNK	0.64154	3.60966	2.13956	0.0394739	0.247743	-3.94508
PEX12	0.639876	3.89488	2.17215	0.0367359	0.238897	-3.88544
CLPP	0.639582	2.12799	2.60046	0.0135668	0.148898	-3.04254
PLAUR	0.639551	4.88106	2.15552	0.0381108	0.243219	-3.91594
NHP2	0.639382	3.48017	3.07596	0.00406695	0.0853049	-1.99497
ARNTL2	0.639298	3.95878	2.33386	0.0254987	0.19912	-3.57976
PDLIM4	0.639101	1.95521	2.91667	0.00615236	0.102683	-2.35746
TUBB6	0.639057	6.29709	2.67399	0.0113322	0.134929	-2.88762
FAM127A	0.637926	4.93901	4.14998	0.000203123	0.0277629	0.672789
CDK2AP1	0.637711	6.83309	2.84079	0.00746689	0.112061	-2.52621
MRPS26	0.637523	3.26311	2.39568	0.0220971	0.185271	-3.45876
STIP1	0.637214	6.05136	3.64405	0.000865837	0.0441501	-0.624714
A1BG-AS1	0.636998	2.08993	2.66541	0.0115741	0.136892	-2.90584
SIGLEC1	0.63612	5.22769	2.45358	0.0192899	0.173107	-3.34343
MRPS7	0.635642	4.51236	3.50312	0.00128257	0.0513275	-0.974572
YARS	0.635038	5.75309	4.25149	0.00015093	0.0245517	0.939412
FRK	0.634876	2.77355	2.9333	0.00589486	0.100491	-2.32013
MS4A4A	0.634459	6.05982	2.09469	0.0435387	0.259908	-4.02608
DDX39	0.633713	4.0731	2.86547	0.00701289	0.109453	-2.47161
PAIP1	0.633624	3.75521	3.58126	0.00103219	0.0467738	-0.781314
KPNA2	0.633567	5.27136	2.23828	0.0316935	0.221076	-3.76236
PDIA3P	0.633466	5.61859	3.37269	0.0018358	0.0606655	-1.29294
NDUFAB1	0.633336	4.86693	2.84762	0.00733851	0.110978	-2.51112
FTSJ1	0.633307	4.32751	3.11125	0.00370579	0.0812916	-1.91323
HYOU1	0.633085	5.97494	3.36557	0.0018718	0.0610687	-1.31015
CISD1	0.633055	4.46806	2.42854	0.0204615	0.17903	-3.39354
CDK16	0.632993	5.84553	4.52919	6.64e-05	0.0204525	1.67673
RPLP0P2	0.632765	2.33808	3.46761	0.00141484	0.0531404	-1.0618
DSEL	0.63262	6.48288	2.40598	0.021572	0.183495	-3.43838
ZDHHC9	0.632008	6.60362	3.36447	0.00187745	0.0610807	-1.31282
SLC2A10	0.631775	5.21541	2.79461	0.00839105	0.11797	-2.62761
EIF4EBP1	0.63108	2.74649	2.56159	0.0149062	0.155365	-3.12331
NEU1	0.630989	4.7203	3.09527	0.00386546	0.0829816	-1.95032
RPN2	0.629749	7.46399	3.55962	0.00109636	0.0481424	-0.83501
BRIX1	0.629273	5.01671	2.56106	0.0149251	0.155365	-3.12439
ARHGAP11A	0.629217	5.43747	2.1368	0.039714	0.248001	-3.9501
PGRMC1	0.628907	6.63018	2.28473	0.0285317	0.209689	-3.67431
TXNDC17	0.6288	4.87991	3.87626	0.000448167	0.0351578	-0.0364393
ALCAM	0.628743	6.31933	2.76732	0.0089864	0.121706	-2.68707
ABHD4	0.628462	5.16947	3.04567	0.00440333	0.0884458	-2.06473
C17orf51	0.628183	4.50829	2.76173	0.0091131	0.122553	-2.6992
UQCRHL	0.62816	3.37488	2.64739	0.0120982	0.139433	-2.944
SIX2	0.627369	3.22623	2.60482	0.0134238	0.148291	-3.03344
NDUFA11	0.627032	3.25681	3.72899	0.000681525	0.0413672	-0.411136
PDIA3	0.62682	6.65031	3.70134	0.0007369	0.042448	-0.480874
HIF1A	0.626716	8.99714	3.85906	0.000470778	0.0361279	-0.0804801
SLCO2B1	0.626346	5.44892	2.3657	0.0236917	0.191657	-3.51772
HRAS	0.626287	2.52555	2.578	0.0143266	0.153137	-3.08931
UQCRQ	0.626091	5.65417	3.63513	0.000887787	0.0444607	-0.647033
TMEM14A	0.625805	5.27178	2.80788	0.00811524	0.115988	-2.59859
CREG1	0.625746	8.42177	2.24945	0.0309063	0.219257	-3.74132
APITD1	0.625699	3.33602	3.98572	0.000327179	0.0320564	0.245316
GNL2	0.625661	6.33772	4.23912	0.000156505	0.0247611	0.906839
ELOVL4	0.625652	3.21986	3.02254	0.0046777	0.0913358	-2.11774
MEX3B	0.625438	3.36264	2.66053	0.0117139	0.137699	-2.91619
TMEM54	0.625436	0.934975	3.01614	0.00475642	0.0921716	-2.13237
CDON	0.625388	4.89202	2.41357	0.0211925	0.181973	-3.42333
VARS	0.625345	3.37462	3.61423	0.000941311	0.0456654	-0.699211
SCARB1	0.62512	3.28893	3.2101	0.00284916	0.0740302	-1.68167
LAMP3	0.624966	2.17414	2.99677	0.00500229	0.0944791	-2.17653
OAF	0.624791	3.69461	2.80989	0.00807408	0.115988	-2.59417
DYNLT3	0.624233	6.21745	2.63467	0.0124808	0.141459	-2.97081
CDCA5	0.624057	3.75634	2.28802	0.0283194	0.209141	-3.66803
DACT1	0.623125	5.35198	2.44542	0.019665	0.175122	-3.3598
AKR1A1	0.623089	4.98421	3.64017	0.000875309	0.0442424	-0.634414
KIFAP3	0.623063	6.86559	3.43009	0.00156877	0.0559213	-1.15351
C1QBP	0.621941	5.00163	2.82601	0.00775187	0.113839	-2.55878
OSR2	0.621792	1.8577	2.13127	0.0401988	0.249841	-3.96015
RPF1	0.621423	5.111	3.52371	0.00121145	0.0502924	-0.923837
COL18A1	0.62101	4.91312	2.97317	0.00531813	0.096656	-2.23012
SEC61A1	0.620122	7.41115	3.6287	0.00090393	0.0448026	-0.663096
SLC39A6	0.620073	6.6519	2.90643	0.00631614	0.104286	-2.38039
LMNB2	0.619972	4.43446	2.73586	0.00972127	0.12587	-2.75515
FKBP7	0.61946	5.87236	2.56184	0.0148972	0.155365	-3.12279
INHBE	0.619365	1.00192	2.53266	0.0159806	0.159134	-3.18289
CLTA	0.619359	6.13055	4.18877	0.000181367	0.026684	0.774471
TNFAIP8L3	0.61931	2.28643	2.72626	0.00995642	0.127098	-2.77583
HSPE1	0.618803	5.57563	2.50424	0.0171048	0.1639	-3.24098
CDK4	0.618376	6.16059	2.72674	0.00994448	0.127098	-2.77479
PRMT5	0.618233	4.88871	3.39768	0.0017146	0.0587619	-1.23238
RPL26L1	0.617377	2.52859	2.86826	0.00696323	0.10901	-2.46542
PLBD2	0.616847	4.5287	2.84318	0.00742175	0.111684	-2.52093
C17orf100	0.616829	1.84562	2.87939	0.00676847	0.107897	-2.4407
LOC154761	0.615687	1.13867	2.97006	0.00536109	0.096656	-2.23716
EME1	0.615486	3.59777	3.22939	0.00270564	0.0719482	-1.63605
EPHB3	0.615444	2.6011	2.57062	0.0145846	0.154217	-3.10462
LRP8	0.614947	3.67865	2.35991	0.0240115	0.192785	-3.52904
ANGPT2	0.614786	6.31205	2.48113	0.0180719	0.168061	-3.28789
WDYHV1	0.614511	3.24676	3.13328	0.00349596	0.0799386	-1.86195
AEN	0.613892	3.24924	3.62214	0.00092071	0.04525	-0.67949
LMAN1	0.612974	8.35485	2.56596	0.0147499	0.154822	-3.11428
HPSE	0.612964	2.36035	2.57073	0.0145807	0.154217	-3.10439
HAVCR2	0.612818	4.80514	2.59331	0.0138045	0.150068	-3.05746
PDIA5	0.612506	4.4739	3.49253	0.00132073	0.0518545	-1.00063
FAM189B	0.611798	3.3258	3.25376	0.00253417	0.0697627	-1.57823
TMEM177	0.611674	1.63554	3.24068	0.00262487	0.0712339	-1.60929
MAN1B1	0.611442	3.87384	3.49028	0.00132897	0.0518545	-1.00616
MUL1	0.611129	3.01892	4.74646	3.47e-05	0.0191056	2.25994
ILF2	0.610985	6.87689	3.46225	0.00143589	0.0534061	-1.07492
HTRA3	0.610853	3.11004	2.19789	0.0346943	0.232089	-3.83786
LRIG3	0.610526	5.67336	2.31261	0.0267732	0.203337	-3.62084
EPHA3	0.610401	6.63342	2.24439	0.0312608	0.220296	-3.75086
FAM18B1	0.610239	2.72338	2.25836	0.03029	0.217356	-3.72446
HSPA13	0.609808	6.50903	3.13962	0.00343772	0.0796373	-1.84716
NDUFA8	0.609736	4.62769	2.53111	0.0160402	0.159394	-3.18607
YIPF3	0.609117	5.86551	3.69809	0.000743678	0.0425353	-0.489045
IPO4	0.609052	3.59943	3.07444	0.0040832	0.0853049	-1.99847
LEPREL4	0.608467	2.93366	2.98492	0.00515869	0.0957882	-2.20348
PIGP	0.608283	3.4244	2.85226	0.00725267	0.110905	-2.50088
SEC31A	0.608142	9.01395	3.56598	0.00107711	0.0477547	-0.819245
PHPT1	0.607873	2.84629	2.96487	0.00543361	0.0969196	-2.24891
DPM3	0.607774	1.88049	2.90169	0.00639321	0.104959	-2.39097
MRPL12	0.606402	1.43625	2.49671	0.0174149	0.165473	-3.25631
TRPA1	0.606356	3.46007	3.0121	0.00480675	0.0926383	-2.1416
LOXL1	0.606316	3.26813	2.09404	0.0435997	0.260167	-4.02723
BHLHE40	0.606206	7.52841	2.24542	0.0311883	0.220244	-3.74892
FLJ39051	0.605788	1.53924	2.87932	0.00676968	0.107897	-2.44086
PIR	0.604998	3.37221	2.69617	0.0107283	0.131396	-2.84036
GLIS1	0.604984	1.76536	2.32507	0.0260191	0.200606	-3.59678
MSC	0.604774	2.24583	2.11798	0.0413845	0.253364	-3.98419
RCN2	0.603717	6.70268	2.09509	0.0435001	0.259808	-4.02534
ZMPSTE24	0.603352	5.94205	2.76044	0.00914257	0.122553	-2.702
POFUT2	0.602813	4.18678	2.79717	0.00833715	0.117609	-2.62201
IFI27L1	0.602441	2.31388	2.54646	0.0154594	0.157555	-3.15452
RAN	0.602389	7.22317	2.52346	0.016337	0.160787	-3.20175
DCPS	0.602373	2.95285	3.85158	0.000480944	0.0365398	-0.0995913
C6orf125	0.60219	3.04666	2.69956	0.0106385	0.130852	-2.83311
GALE	0.602178	1.52281	3.12644	0.00355987	0.0802027	-1.87789
FOXM1	0.601677	4.41379	2.16893	0.036999	0.239664	-3.89137
SSR3	0.601628	8.05998	2.52576	0.016247	0.160449	-3.19703
SCUBE3	0.601254	5.03623	2.12691	0.0405846	0.251318	-3.96805
H2AFZ	0.600951	6.98143	2.28808	0.0283154	0.209141	-3.66792
MEA1	0.600941	5.14624	3.13153	0.00351224	0.0799386	-1.86604
RPS18	0.600756	6.57604	2.50369	0.0171274	0.1639	-3.2421
C9orf46	0.600709	3.24376	2.48496	0.0179083	0.167611	-3.28014
YIPF2	0.599846	3.13172	2.72246	0.0100511	0.127496	-2.78401
RIN2	0.599714	6.34617	2.75939	0.00916665	0.122677	-2.70428
HSD17B10	0.599685	3.4827	3.23022	0.00269963	0.0719247	-1.63409
HHIPL1	0.599539	2.25355	2.449	0.0194996	0.174365	-3.35262
PDGFC	0.599514	5.77292	2.50366	0.0171287	0.1639	-3.24217
METRNL	0.5994	2.41294	2.81935	0.00788352	0.114853	-2.57342
ALDH18A1	0.599183	5.50147	3.7432	0.000654647	0.0405647	-0.375204
DPAGT1	0.598645	5.04573	3.49428	0.00131435	0.0518091	-0.996328
SLC3A2	0.598566	4.23198	3.17756	0.00310786	0.0758568	-1.75831
TECR	0.598516	4.9457	3.04497	0.00441139	0.0885305	-2.06634
IRAK1	0.597478	4.64438	3.74385	0.000653455	0.0405647	-0.373577
ANKRD5	0.597161	3.52253	2.64854	0.0120641	0.139265	-2.94157
ADAMTS4	0.596446	3.15886	2.07983	0.0449634	0.264345	-4.0526
COL12A1	0.596445	11.1362	2.07986	0.0449609	0.264345	-4.05256
YRDC	0.596403	2.88808	2.73351	0.00977846	0.126256	-2.76022
STT3A	0.595927	7.44124	2.74204	0.00957264	0.124926	-2.74181
PPT1	0.595634	7.51603	2.405	0.0216214	0.18375	-3.44032
SIL1	0.595597	3.74508	4.37667	0.000104408	0.0217745	1.27047
ELOF1	0.595443	5.04714	3.14909	0.00335239	0.0790172	-1.82504
MRPS21	0.595319	5.62323	3.64661	0.000859623	0.0441089	-0.618291
SPON2	0.595249	2.49979	2.11992	0.0412092	0.252826	-3.98068
NUDT2	0.594992	3.89068	2.80977	0.00807663	0.115988	-2.59444
TMSB15B	0.59499	1.36767	2.23478	0.0319441	0.222051	-3.76895
SCAMP3	0.594461	3.76102	3.26464	0.00246099	0.0690723	-1.55234
ISG20L2	0.594261	4.63749	4.36766	0.000107225	0.0217745	1.24655
KIAA0090	0.593931	5.72421	2.55643	0.0150928	0.156099	-3.13397
PMEPA1	0.593865	7.51423	2.81956	0.00787926	0.114853	-2.57295
CDR2L	0.59352	3.51733	3.10609	0.00375661	0.0816312	-1.92521
PIGW	0.593389	3.00767	3.12405	0.00358245	0.0804189	-1.88346
MAGEF1	0.593211	5.16461	2.24691	0.0310834	0.219954	-3.7461
MRPL2	0.59291	2.36748	3.76203	0.000620618	0.0401559	-0.327523
APEX2	0.592768	3.39198	2.81784	0.00791356	0.114893	-2.57672
SDF4	0.592629	4.17419	3.46005	0.00144461	0.053562	-1.0803
FAM92A1	0.592629	3.14155	2.24129	0.0314799	0.220684	-3.75671
RND3	0.59253	6.54097	2.46626	0.0187204	0.170625	-3.31792
TMEM5	0.591385	4.61916	3.29541	0.00226478	0.0672236	-1.47888
C1orf163	0.591265	3.90633	3.69276	0.000754949	0.0427818	-0.502469
MRPS15	0.591072	5.56155	3.77228	0.000602832	0.0396969	-0.301543
NUTF2	0.591032	4.47825	3.67022	0.000804432	0.0431799	-0.559111
GOLGA5	0.590968	6.70659	5.61175	2.55e-06	0.00587491	4.60718
AURKAIP1	0.590842	3.80117	2.93697	0.00583935	0.100328	-2.31186
PRR11	0.590609	4.82726	2.16186	0.0375819	0.24161	-3.90435
BTBD6	0.590359	4.66014	2.86208	0.00707363	0.109814	-2.47912
FAM86A	0.589916	2.47641	3.06819	0.00415085	0.0857839	-2.0129
UBIAD1	0.589517	3.83785	3.03515	0.00452616	0.0899061	-2.08887
OBFC2B	0.589101	3.79338	4.06858	0.000257412	0.0298792	0.460299
SSNA1	0.588748	2.2659	2.9617	0.00547836	0.0972223	-2.25609
PTTG1IP	0.588657	7.61189	3.49052	0.0013281	0.0518545	-1.00558
C2orf79	0.587992	3.66167	2.45592	0.019184	0.172805	-3.33874
IMPAD1	0.587976	8.28836	2.84748	0.00734122	0.110978	-2.51144
FRMD6	0.587756	7.83785	2.55678	0.01508	0.156099	-3.13324
MAPK12	0.587526	1.51753	2.40505	0.0216191	0.18375	-3.44023
C3orf67	0.587491	2.25284	2.28637	0.0284257	0.20931	-3.67118
PTPRO	0.585914	3.94787	3.02654	0.00462906	0.0908468	-2.10858
SPATA17	0.585849	1.28476	2.96038	0.00549714	0.0973304	-2.25908
NUPR1	0.585811	5.94909	2.63965	0.0123297	0.140574	-2.96032
DAB2	0.585798	9.29108	2.27958	0.0288677	0.211352	-3.68413
RAD51AP1	0.585635	4.57358	2.05571	0.0473638	0.269376	-4.09536
TBL2	0.585067	4.97643	3.88836	0.000432894	0.0351071	-0.00541059
ROBLD3	0.585046	3.39962	3.30018	0.00223572	0.0668249	-1.46745
C15orf24	0.584639	6.68115	2.68877	0.0109262	0.132764	-2.85615
SLC25A43	0.584124	4.84405	3.09396	0.00387875	0.0831897	-1.95334
PSME2	0.583894	4.62914	3.68802	0.00076509	0.0428052	-0.514375
TMEM38B	0.583779	4.05755	2.06031	0.0468974	0.268636	-4.08723
TMED9	0.582976	5.3894	2.26579	0.0297854	0.215746	-3.71038
LPCAT1	0.58254	5.50452	3.19532	0.00296403	0.0748101	-1.71653
C6orf115	0.582402	4.44946	2.47973	0.0181323	0.168223	-3.29073
SENP3	0.582364	3.63022	5.32955	5.99e-06	0.00922025	3.84015
PSMB4	0.582258	6.853	3.45616	0.00146021	0.053849	-1.08984
MAPRE3	0.581803	2.09696	2.68284	0.0110875	0.133445	-2.8688
RPL37	0.581791	8.28398	2.41553	0.0210956	0.181653	-3.41944
ABCF1	0.581774	6.59318	4.47466	7.81e-05	0.0204525	1.53114
GANAB	0.5814	7.28395	2.93702	0.00583869	0.100328	-2.31177
LONP1	0.581267	3.47644	3.13799	0.00345261	0.0796373	-1.85097
MRPL37	0.580336	4.84212	3.28109	0.00235418	0.0680002	-1.51312
EHMT2	0.578851	4.03214	4.78562	3.09e-05	0.0189273	2.36551
JTB	0.578789	5.83972	2.92703	0.00599067	0.101315	-2.33421
POLR1E	0.578163	3.78823	3.06865	0.00414584	0.0857839	-2.01184
LMNA	0.577778	6.32446	3.47005	0.00140533	0.0528694	-1.05581
NDUFB11	0.577723	4.31019	3.05354	0.00431352	0.0874785	-2.04665
TMSB10	0.576867	8.14558	2.67428	0.0113242	0.134903	-2.88702
ATP5J	0.576654	6.78163	2.5188	0.01652	0.161676	-3.21127
PDCD1LG2	0.576417	3.24317	2.36413	0.0237782	0.192047	-3.5208
LOC100134259	0.576387	0.605401	2.68007	0.0111636	0.13368	-2.8747
PRKCSH	0.575607	5.04069	2.79461	0.00839103	0.11797	-2.6276
NEDD8	0.575509	5.64854	3.18182	0.00307281	0.0756705	-1.74831
ARF4	0.575378	7.85328	2.85435	0.00721416	0.110724	-2.49624
MS4A7	0.575065	6.76076	2.17592	0.0364301	0.23792	-3.87849
RCN1	0.574896	7.36665	2.38419	0.0226966	0.188045	-3.48143
SCNM1	0.574848	4.26645	4.3065	0.000128401	0.0233538	1.08461
LRRC59	0.57465	6.08995	3.308	0.00218889	0.0658402	-1.44873
STOML2	0.574351	4.79708	3.09569	0.00386117	0.0829816	-1.94935
GNPDA1	0.574168	4.89535	2.68675	0.010981	0.133169	-2.86046
BNC2	0.573906	6.10663	2.2376	0.0317421	0.221076	-3.76364
RHOD	0.573271	1.50752	2.32528	0.0260068	0.200578	-3.59638
CUTA	0.573021	4.66332	3.24751	0.00257713	0.0703653	-1.59308
FAM110B	0.572759	4.93554	2.80627	0.00814813	0.116253	-2.6021
HSF2BP	0.572393	1.89421	2.3208	0.0262755	0.201841	-3.60504
EFNA4	0.572329	2.11111	2.57345	0.0144851	0.153835	-3.09875
NDUFB5	0.572231	5.53843	2.4847	0.0179193	0.167625	-3.28066
TMED2	0.571908	8.13514	2.83136	0.00764747	0.113024	-2.54699
TM9SF1	0.571888	5.16259	3.84875	0.000484854	0.0365398	-0.106834
CSTB	0.571208	7.0765	2.49606	0.0174415	0.16559	-3.25761
CCDC134	0.570975	1.64849	3.31581	0.00214307	0.06523	-1.43001
C19orf63	0.569833	4.05229	2.71023	0.010361	0.129367	-2.81027
SLC35B2	0.569602	4.69455	2.39022	0.0223803	0.18647	-3.46954
LOC730101	0.56941	3.98309	3.6311	0.00089787	0.0446019	-0.6571
ERGIC3	0.569298	7.05993	3.2602	0.00249061	0.0694796	-1.56291
LAMB3	0.568889	2.95698	2.71975	0.010119	0.127936	-2.78983
TIMM9	0.568886	4.10034	3.68067	0.00078111	0.0429854	-0.532865
DPP3	0.568856	3.49798	3.08606	0.00396033	0.0838494	-1.97163
CHEK1	0.568798	4.30375	2.22247	0.0328397	0.225962	-3.79204
SLC5A6	0.568617	3.7554	2.93007	0.00594397	0.10103	-2.32738
HLCS	0.56846	5.8787	2.75694	0.00922285	0.122801	-2.70957
B3GNT9	0.567979	4.55703	3.03177	0.00456631	0.0903296	-2.09661
C19orf24	0.567814	1.89121	2.7449	0.00950461	0.12446	-2.73564
TXNDC9	0.567751	4.58234	2.62652	0.0127322	0.143147	-2.98797
ZCRB1	0.567689	5.44011	2.62999	0.0126247	0.142588	-2.98067
KLHL35	0.567428	0.931291	3.01954	0.00471443	0.0917133	-2.1246
TMED10	0.566094	8.0352	2.73985	0.00962503	0.125359	-2.74654
RAB13	0.565997	6.85916	2.80336	0.0082083	0.116679	-2.60849
MYEOV2	0.565273	4.49419	2.07702	0.0452376	0.264744	-4.05761
GSTP1	0.565262	5.39301	2.53487	0.0158962	0.158906	-3.17836
FAM86C	0.565231	1.29326	2.56228	0.0148815	0.155355	-3.12189
PTP4A1	0.565128	7.89261	3.29709	0.00225452	0.0672236	-1.47486
ACOT4	0.5647	1.06519	3.10324	0.00378502	0.0819401	-1.93183
MSTO2P	0.564461	0.553996	2.58763	0.0139962	0.151074	-3.06929
EIF4G1	0.564359	7.19513	3.21978	0.00277624	0.0727079	-1.65879
COX6C	0.563425	6.99666	2.5555	0.0151267	0.15619	-3.13589
KIAA0114	0.563251	3.73473	2.15824	0.0378831	0.242625	-3.91097
MRPL24	0.563104	4.20147	2.87616	0.00682441	0.108209	-2.44787
ZNF639	0.562452	6.07819	2.52928	0.0161109	0.159842	-3.18983
MRPL18	0.56237	5.89872	3.05123	0.0043396	0.0876228	-2.05194
LOC151534	0.562173	2.88831	2.62782	0.0126916	0.142957	-2.98522
SRP19	0.562054	4.73505	2.79883	0.00830239	0.117453	-2.61839
GINS4	0.561196	3.07828	2.2094	0.0338143	0.229189	-3.81645
YIPF5	0.561149	7.24547	2.44767	0.0195609	0.174589	-3.35529
EBNA1BP2	0.560945	5.5806	2.68235	0.0111009	0.133445	-2.86983
NACC1	0.560579	3.99766	3.31213	0.00216451	0.0657005	-1.43882
B3GNT7	0.560537	2.13015	2.36097	0.0239528	0.192648	-3.52698
TTC3	0.560534	9.10307	2.98761	0.00512276	0.095428	-2.19736
MPZL1	0.560347	7.44724	2.44212	0.0198185	0.175734	-3.36641
RNASEH1	0.560261	3.60555	3.18666	0.00303338	0.0755334	-1.73693
SNX12	0.560207	2.05149	3.19524	0.00296471	0.0748101	-1.71674
CASK	0.559983	6.68696	2.87572	0.00683213	0.108209	-2.44886
PNO1	0.559972	3.96544	2.98762	0.0051226	0.095428	-2.19734
BIN1	0.559874	3.02832	2.44705	0.0195893	0.174708	-3.35653
PRR24	0.559725	1.91972	2.57625	0.0143875	0.153223	-3.09295
HSP90AA1	0.559452	10.1842	3.31582	0.00214301	0.06523	-1.42998
GPR180	0.559253	5.08809	3.47513	0.00138578	0.0526607	-1.04336
NDUFA7	0.55922	2.33804	2.0727	0.0456622	0.265881	-4.06529
CKAP4	0.558853	7.24437	2.1679	0.0370832	0.239805	-3.89325
GBP1	0.558437	5.60866	2.37838	0.0230052	0.189122	-3.49285
FIBP	0.558153	4.27608	3.47654	0.00138039	0.0526607	-1.0399
CHST10	0.557729	3.26117	3.74903	0.000643937	0.0403097	-0.360471
C22orf28	0.556775	5.34172	3.38912	0.00175523	0.0593617	-1.25315
SLC25A32	0.55668	5.01173	2.93681	0.00584185	0.100328	-2.31224
RTN1	0.556444	3.7954	3.01343	0.00479006	0.0924385	-2.13855
TMEM185B	0.556117	4.15742	3.42319	0.00159876	0.0567279	-1.17032
UBQLN2	0.55603	5.57826	2.92908	0.00595918	0.101128	-2.32961
NDUFB2	0.555677	6.26751	2.4855	0.0178853	0.167599	-3.27904
METTL1	0.555574	2.19134	2.77139	0.00889514	0.121436	-2.67822
S100A3	0.555343	0.735147	2.19722	0.0347459	0.232197	-3.8391
SECTM1	0.55511	2.54107	2.6908	0.0108718	0.132353	-2.85183
CTSC	0.555094	7.22627	2.44618	0.0196299	0.175002	-3.35828
GOLIM4	0.555081	7.80177	3.80382	0.000551127	0.0383449	-0.221401
MRPS16	0.554826	4.62301	2.19904	0.0346056	0.231862	-3.83573
TACO1	0.554694	3.64991	3.29393	0.00227384	0.0673377	-1.48241
LRPAP1	0.554409	4.70606	2.88465	0.0066781	0.107571	-2.42899
HSP90AA4P	0.554012	2.1067	3.21068	0.00284477	0.0739992	-1.68031
DYNLL1	0.553929	6.94001	3.35829	0.00190934	0.0616838	-1.32774
TFG	0.553589	7.23467	3.08817	0.00393843	0.0837697	-1.96676
GARS	0.553317	6.88956	3.23332	0.00267723	0.0715756	-1.62673
GABRQ	0.553232	0.69571	2.26883	0.0295811	0.214872	-3.70461
C3AR1	0.553186	5.68489	2.38096	0.0228675	0.188607	-3.48777
SCYL1	0.553124	3.30159	3.01104	0.00482	0.092781	-2.14401
ALDOA	0.552534	6.3108	2.76963	0.00893447	0.121523	-2.68204
FAM50A	0.552491	5.13006	4.71957	3.77e-05	0.0193275	2.1875
MRPL11	0.55247	3.26298	2.185	0.0357036	0.235432	-3.86174
ANGPT1	0.552359	6.55492	2.43084	0.0203513	0.17873	-3.38895
SNX7	0.552128	5.39988	2.30126	0.0274769	0.205867	-3.64266
SERINC2	0.552114	2.59654	2.25037	0.0308418	0.218991	-3.73957
MRPL14	0.551868	3.67771	2.51294	0.0167533	0.162656	-3.22325
C14orf1	0.55169	4.65187	2.80472	0.00818004	0.116349	-2.60549
FHL3	0.550848	3.06629	3.04633	0.00439567	0.0884457	-2.06321
RPL39	0.550736	6.16792	2.08742	0.0442308	0.262509	-4.03907
ERI3	0.550532	2.96188	3.16398	0.00322233	0.0771928	-1.79018
FARP1	0.549898	5.78921	2.68613	0.0109978	0.133214	-2.86178
HNRNPAB	0.549566	6.99545	2.35905	0.0240595	0.192861	-3.53073
PGAM1	0.549437	3.92067	2.85033	0.00728819	0.110905	-2.50513
LACTB2	0.549378	3.91622	2.73052	0.00985139	0.126618	-2.76665
SHISA5	0.549284	5.33481	3.63847	0.0008795	0.0442614	-0.638672
NOMO2	0.549036	3.24202	2.48002	0.0181196	0.168223	-3.29014
SUSD4	0.549031	2.54014	2.05492	0.0474449	0.269376	-4.09676
PPFIBP1	0.548406	7.35821	3.19511	0.00296572	0.0748101	-1.71704
VDAC1	0.548398	6.48166	2.25977	0.0301939	0.216805	-3.72179
TULP3	0.54836	5.69732	3.60826	0.000957176	0.045871	-0.714103
PPIC	0.547954	6.38365	2.19742	0.0347304	0.232196	-3.83873
ZFPL1	0.547609	2.14545	2.2982	0.0276698	0.206709	-3.64854
SCPEP1	0.54753	5.84291	2.25554	0.030484	0.218003	-3.7298
LAMB1	0.547281	8.91443	2.65494	0.011876	0.138382	-2.92803
MRPL47	0.547102	4.40063	2.56261	0.0148696	0.155355	-3.1212
PLXNA1	0.547099	4.92281	2.96989	0.00536357	0.096656	-2.23756
WDR54	0.546472	2.57003	2.86997	0.00693294	0.108857	-2.46162
HSCB	0.546396	2.79067	3.22239	0.00275692	0.0726135	-1.65262
AP1B1	0.546349	5.50625	3.97307	0.000339336	0.0324451	0.21263
PSMD14	0.545797	6.76142	2.74946	0.00939695	0.123893	-2.72577
TBC1D8B	0.545641	5.27503	3.61864	0.000929769	0.0455016	-0.688216
ZNF259	0.545509	4.53151	3.57879	0.00103932	0.0468721	-0.787439
FAM96A	0.545383	5.83864	2.12115	0.0410987	0.252532	-3.97846
MED19	0.545058	3.42763	4.20437	0.000173275	0.025657	0.815441
MRPS6	0.544687	5.44388	2.24712	0.0310687	0.219937	-3.74571
HCFC1R1	0.544326	2.68377	2.71161	0.0103256	0.129134	-2.80731
MPV17L2	0.543566	2.88532	2.69891	0.0106556	0.130862	-2.83449
FLYWCH2	0.543499	1.97145	3.19614	0.00295759	0.0748101	-1.71462
YIF1A	0.543291	2.94023	2.86621	0.00699975	0.10936	-2.46997
C14orf153	0.542763	3.12064	3.0064	0.00487855	0.0933787	-2.15459
PEPD	0.542759	3.93796	2.73083	0.0098438	0.126618	-2.76599
C1orf144	0.542734	6.01089	4.77476	3.19e-05	0.0189273	2.33621
HTATIP2	0.542635	4.66202	2.21876	0.0331137	0.226971	-3.79898
COPA	0.542321	7.59045	4.07981	0.000249152	0.029363	0.489549
PDGFA	0.542076	5.71679	2.14774	0.0387702	0.24529	-3.93017
UQCR10	0.541682	4.81941	3.68114	0.000780077	0.0429854	-0.531685
TRAM2	0.541148	7.42288	2.63635	0.0124297	0.140949	-2.96728
NSDHL	0.541061	3.23563	3.02773	0.00461471	0.0907966	-2.10586
COPG	0.540883	7.14054	3.49033	0.00132878	0.0518545	-1.00603
RAB2A	0.540731	6.22056	2.72956	0.00987512	0.126618	-2.76873
METTL11A	0.540565	2.05507	3.10653	0.00375226	0.0816233	-1.92419
DCXR	0.540448	2.57698	2.47888	0.0181687	0.168223	-3.29244
SGK196	0.540429	3.67378	2.51867	0.0165253	0.161676	-3.21154
MRPL15	0.540051	4.44882	2.55681	0.0150791	0.156099	-3.13319
GNA11	0.540014	2.57695	2.33761	0.0252798	0.197878	-3.57249
PARS2	0.539856	2.13141	3.1562	0.00328969	0.0781253	-1.80841
TIMM17A	0.53965	5.61583	2.9653	0.00542764	0.0969196	-2.24795
KDELR1	0.537953	6.03146	2.78297	0.00864029	0.11951	-2.65301
TIMM8B	0.537884	5.39593	2.48441	0.0179318	0.167625	-3.28126
MRPL30	0.537868	5.43623	3.27706	0.00237988	0.0681806	-1.52271
MTHFD1L	0.537541	4.33942	3.1123	0.00369555	0.0812213	-1.9108
TMEM171	0.537527	0.629619	2.29096	0.0281302	0.208263	-3.6624
C2orf47	0.537273	3.22497	2.56555	0.0147644	0.154879	-3.11512
MAGEH1	0.537238	4.86041	2.33036	0.0257051	0.199593	-3.58655
C14orf142	0.537214	2.90241	2.30425	0.0272899	0.205198	-3.63692
DBN1	0.537132	4.59984	2.45911	0.0190396	0.171929	-3.33231
HSP90AB1	0.536854	9.78954	2.98819	0.00511507	0.095428	-2.19605
SKA3	0.536657	4.51044	2.19838	0.0346563	0.231983	-3.83695
TAF12	0.536379	4.15918	3.05642	0.00428101	0.0870163	-2.04001
LILRB4	0.53617	3.79008	2.10655	0.0424293	0.256631	-4.00478
H2AFY2	0.536018	3.04967	2.95231	0.00561294	0.0981478	-2.27731
CNN3	0.535814	7.98519	2.18479	0.0357201	0.235473	-3.86212
RNF181	0.535656	3.87	2.91706	0.0061462	0.102654	-2.35659
C2orf7	0.535604	1.88512	2.77714	0.00876775	0.12048	-2.66571
FUCA2	0.535553	5.47309	2.74365	0.00953419	0.124635	-2.73833
OST4	0.535469	6.91107	2.4479	0.0195502	0.174561	-3.35483
ANXA2P3	0.535463	1.74902	2.19339	0.0350434	0.233142	-3.8462
RRP36	0.535191	3.73598	2.53534	0.0158783	0.158906	-3.17739
PSMD8	0.535174	4.98794	3.10701	0.00374752	0.0816233	-1.92308
OSMR	0.534773	6.976	2.05351	0.0475884	0.269543	-4.09924
THOP1	0.534312	3.09585	2.74912	0.00940486	0.123895	-2.7265
LYPLA1	0.534298	4.94054	2.95365	0.00559355	0.098056	-2.27428
BRD9	0.534105	3.57516	2.72559	0.00997314	0.127098	-2.77728
UFC1	0.533701	6.38846	2.75734	0.00921363	0.122801	-2.70871
EML1	0.533686	5.0906	2.96765	0.00539465	0.096656	-2.24262
PPIF	0.533489	4.74204	2.18659	0.0355774	0.234935	-3.85879
ATF5	0.533406	3.59421	3.47941	0.00136947	0.0525472	-1.03284
JAGN1	0.532857	3.74419	3.6556	0.000838186	0.0434521	-0.595772
RBBP8	0.532409	5.91186	2.5768	0.0143684	0.153223	-3.09181
MORF4L2	0.532027	7.2641	3.28561	0.00232555	0.0679115	-1.5023
FMN1	0.531741	6.98037	2.29697	0.0277476	0.20688	-3.6509
TMEM101	0.531405	3.71599	2.79854	0.0083085	0.117453	-2.61902
TMEM97	0.531324	4.65793	3.16139	0.0032446	0.0773446	-1.79625
MTHFS	0.530542	3.68387	2.05492	0.0474443	0.269376	-4.09675
COPS6	0.530463	5.53743	3.36791	0.0018599	0.0610687	-1.30449
C19orf56	0.530415	4.55467	2.80913	0.00808952	0.115988	-2.59583
POLR2L	0.530302	3.9222	2.26492	0.0298442	0.215852	-3.71203
EIF2B2	0.530134	4.33617	3.51491	0.00124136	0.0508409	-0.945532
LYPD6	0.52999	1.71702	2.03874	0.0491202	0.274024	-4.12523
POLD2	0.529813	3.82565	2.95599	0.00555977	0.0978851	-2.26899
TWSG1	0.529758	7.29571	2.40822	0.0214593	0.183236	-3.43394
PRMT2	0.529688	4.56391	4.25822	0.000147977	0.0245126	0.957161
HINT1	0.529615	6.77197	2.13418	0.0399426	0.248723	-3.95485
PANX1	0.529521	5.16127	2.98317	0.00518212	0.0960198	-2.20745
YBX1	0.529046	7.56351	3.1756	0.00312414	0.0759839	-1.76291
SLC25A33	0.528833	1.68355	3.12327	0.00358989	0.0804452	-1.88528
SPSB1	0.528825	3.0588	2.36121	0.0239393	0.192635	-3.5265
ORMDL2	0.528413	4.30776	3.37181	0.00184019	0.0607235	-1.29505
LPAR1	0.527842	6.41739	2.28792	0.0283255	0.209141	-3.66821
HINT2	0.527679	2.66727	2.23384	0.0320122	0.222391	-3.77072
CRYZ	0.527243	5.48892	2.39257	0.0222578	0.185876	-3.4649
TMCO3	0.527215	5.42831	4.39064	0.000100188	0.0217745	1.30756
FAM98A	0.526938	6.46072	3.13145	0.00351294	0.0799386	-1.86622
SPATS2L	0.526687	7.14598	3.23901	0.0026367	0.0712339	-1.61326
PSMA6	0.52662	5.90834	2.43279	0.0202585	0.178521	-3.38507
CUL7	0.526126	4.08379	2.58647	0.0140355	0.151306	-3.0717
MTX2	0.525031	4.85962	3.13492	0.00348087	0.0798689	-1.85814
THEM4	0.52497	3.50155	2.96742	0.00539791	0.096656	-2.24315
PFDN2	0.524848	4.44828	2.971	0.00534815	0.096656	-2.23505
HSPA8	0.524782	9.3918	3.61273	0.00094529	0.0456654	-0.702969
BCL3	0.524685	2.66258	3.01533	0.00476648	0.0922117	-2.13422
B4GALT2	0.524011	4.21983	2.96393	0.00544689	0.0969679	-2.25105
PHB	0.52343	5.32458	2.78423	0.00861307	0.119453	-2.65027
MKI67IP	0.523358	5.87253	2.65034	0.0120108	0.139084	-2.93776
RAB15	0.52267	3.22918	3.04145	0.00445219	0.089123	-2.07441
SNRPC	0.522299	3.97947	2.32987	0.0257338	0.199673	-3.58749
MRPL4	0.522199	2.67978	2.4779	0.0182113	0.168337	-3.29444
C7orf70	0.522179	5.0038	2.4015	0.021799	0.184159	-3.44725
SELS	0.521994	5.76007	3.50069	0.00129123	0.0514428	-0.980556
TRPV4	0.52156	2.30873	2.34465	0.0248732	0.196225	-3.55881
SEC24A	0.521321	6.92845	4.0233	0.000293508	0.0315162	0.342644
PEX10	0.521306	2.73973	3.17698	0.00311269	0.0758568	-1.75968
FKBP9L	0.520899	1.0401	2.2442	0.0312743	0.220296	-3.75123
HECW1	0.520642	2.31835	2.10171	0.0428791	0.257934	-4.01349
SLC50A1	0.520493	3.64642	3.22469	0.00273997	0.0724148	-1.64718
CCDC90A	0.520487	3.70079	3.05926	0.00424922	0.0869831	-2.03347
NANS	0.520275	4.26348	3.05964	0.00424507	0.0869831	-2.03261
LSM12	0.51988	3.57424	3.14028	0.00343175	0.0796373	-1.84564
MRPS11	0.519753	3.81853	3.50829	0.00126436	0.0511633	-0.961853
PARK7	0.519733	7.26914	3.20304	0.00290348	0.0744367	-1.69833
COMMD1	0.519569	3.70408	2.96508	0.00543064	0.0969196	-2.24843
COX8A	0.519433	4.50791	2.76498	0.00903921	0.122103	-2.69214
GNG5	0.519231	4.81298	2.75323	0.00930877	0.123368	-2.71761
SOAT1	0.519104	5.78156	2.8977	0.00645882	0.10537	-2.39988
PLIN3	0.519053	4.53556	2.42295	0.0207319	0.180235	-3.40468
C5orf15	0.518555	6.23032	2.73945	0.00963478	0.125382	-2.74741
TRIP10	0.518362	3.42649	2.41261	0.0212399	0.182116	-3.42523
MDP1	0.518217	3.17239	3.07392	0.00408888	0.0853049	-1.99969
PORCN	0.517762	3.49425	2.25822	0.0302997	0.217358	-3.72472
FAM104B	0.517157	4.03927	3.0216	0.0046891	0.091481	-2.11988
NDUFA12	0.517029	5.11896	2.52612	0.0162331	0.160448	-3.19629
TRMT112	0.516564	4.93475	2.79229	0.00844021	0.118429	-2.63268
ITPRIPL2	0.516522	7.27308	3.4042	0.00168423	0.058327	-1.21653
CCT7	0.516098	5.42969	3.40239	0.00169259	0.0584536	-1.22092
PFDN6	0.515792	1.93249	2.88029	0.00675292	0.107799	-2.4387
TARS	0.515737	6.46734	3.61028	0.000951796	0.045708	-0.709081
GPR172A	0.515644	2.54103	2.64939	0.0120388	0.139181	-2.93976
C16orf57	0.515391	5.52039	3.12085	0.00361294	0.0806726	-1.89091
DROSHA	0.515277	6.72932	2.91715	0.00614468	0.102654	-2.35637
FTSJ2	0.515228	4.78684	2.97368	0.00531111	0.096656	-2.22896
IARS	0.515211	7.50242	3.23958	0.00263264	0.0712339	-1.6119
SNX6	0.514962	7.12657	3.43091	0.00156522	0.0559186	-1.1515
ICT1	0.514932	4.19477	2.76587	0.00901899	0.121973	-2.6902
EFS	0.514798	3.89402	2.98988	0.00509261	0.095143	-2.1922
LASS2	0.514725	6.55298	2.72834	0.00990509	0.126828	-2.77136
CHCHD3	0.514643	5.12397	2.78514	0.00859346	0.119453	-2.64829
CMTM3	0.514619	4.4763	3.08732	0.00394726	0.0837995	-1.96873
PSD3	0.514572	7.23725	2.24347	0.0313258	0.220296	-3.7526
TMED7	0.514165	7.14387	2.30767	0.0270776	0.204333	-3.63035
CHCHD8	0.51388	4.99775	2.7636	0.00907052	0.122312	-2.69514
PSMB3	0.513754	3.96101	2.51657	0.0166086	0.161943	-3.21584
MRPL17	0.513676	4.78452	2.98225	0.00519446	0.0960663	-2.20953
GJC1	0.513311	6.10211	2.66739	0.011518	0.136438	-2.90165
ADPRHL2	0.513134	3.10407	3.28639	0.00232068	0.0678549	-1.50044
MPV17	0.512241	5.73694	3.266	0.00245197	0.0690146	-1.54909
BZW2	0.512169	5.44019	2.06498	0.0464282	0.267807	-4.07897
METRN	0.512016	0.855373	2.56824	0.0146689	0.154578	-3.10956
SCOC	0.511364	4.91634	2.34244	0.0250003	0.196783	-3.56311
AHR	0.511299	8.29386	2.2106	0.0337238	0.229169	-3.81421
PRAF2	0.511266	3.66919	2.47976	0.018131	0.168223	-3.29067
CTPS	0.510755	4.74518	2.70436	0.0105127	0.129997	-2.82283
METTL2A	0.510715	2.57663	2.75	0.00938423	0.123867	-2.7246
CPSF4L	0.51058	0.534037	3.10384	0.003779	0.0818866	-1.93044
CYP7B1	0.510151	3.99373	2.3809	0.0228706	0.188607	-3.48789
HIGD2A	0.509962	4.73551	2.60983	0.0132612	0.146987	-3.02297
MRPS35	0.509852	4.74969	2.07437	0.0454978	0.265331	-4.06233
RINT1	0.509725	5.47029	2.39342	0.0222137	0.185614	-3.46322
LAMP1	0.509689	7.4681	3.28374	0.00233734	0.0679359	-1.50677
C8orf37	0.509594	3.39423	3.06775	0.00415569	0.0857839	-2.01393
ERH	0.509451	4.47678	2.51819	0.0165444	0.161726	-3.21253
RAB39	0.509349	2.35192	2.54857	0.0153812	0.157155	-3.15018
ARFGAP3	0.509212	5.73186	3.70913	0.000720866	0.0419351	-0.461238
LOC100270710	0.509047	4.19283	2.65989	0.0117323	0.137841	-2.91755
C9orf119	0.509026	2.75614	2.90577	0.00632683	0.104388	-2.38187
WSB2	0.507953	6.20276	2.45427	0.0192587	0.173077	-3.34205
THBS3	0.507938	4.27315	2.38252	0.0227846	0.188436	-3.4847
B4GALT1	0.507628	8.00712	2.95199	0.00561756	0.0981544	-2.27803
MRPS33	0.507576	4.73229	2.16637	0.0372089	0.240483	-3.89606
RUVBL1	0.50755	4.38187	2.96821	0.00538692	0.096656	-2.24136
NUDC	0.507295	4.67439	2.50144	0.0172197	0.164445	-3.24669
GLRX2	0.507259	2.81357	2.84057	0.00747109	0.112061	-2.5267
SGPL1	0.506903	7.20125	2.55732	0.0150604	0.156099	-3.13213
UBAP2L	0.50688	7.93411	4.08428	0.000245937	0.029363	0.501195
OSBPL6	0.506673	3.33027	2.03864	0.0491301	0.274024	-4.12539
DIABLO	0.506643	4.31448	3.75833	0.000627182	0.0403097	-0.336921
FNDC4	0.506603	1.79021	2.18728	0.0355232	0.234846	-3.85752
HDGFRP3	0.506523	5.9979	3.13587	0.00347204	0.0798127	-1.85591
AP2M1	0.506506	6.56746	2.92481	0.00602497	0.101436	-2.3392
BRI3	0.506242	4.45971	2.72138	0.0100781	0.127629	-2.78634
SF3B4	0.505861	2.95952	2.30601	0.0271805	0.204753	-3.63354
IFITM3	0.505236	6.68365	2.46615	0.0187253	0.170625	-3.31815
NRM	0.50519	3.93043	2.51008	0.0168682	0.16277	-3.22909
HEXA	0.504396	5.57301	3.09929	0.00382467	0.0825282	-1.941
TMEM189	0.504344	4.54935	2.65907	0.0117559	0.137913	-2.91928
LOC541471	0.504251	2.74648	2.06968	0.0459603	0.266408	-4.07064
2024-09-11	0.504137	9.29724	2.77353	0.00884754	0.121144	-2.67356
CAPZB	0.503772	6.75612	3.49345	0.00131738	0.0518403	-0.998379
CDK2AP2	0.50347	3.03438	2.46045	0.0189795	0.171723	-3.32963
TMEM184B	0.502647	5.05958	3.59293	0.000999083	0.0464596	-0.752278
PLD3	0.502463	5.29058	2.26615	0.0297611	0.215742	-3.70969
BANF1	0.502422	3.46599	2.9178	0.00613453	0.102654	-2.35493
TYRO3	0.502393	3.39967	2.29258	0.0280263	0.208027	-3.6593
XYLB	0.501857	3.87442	2.23918	0.0316295	0.221076	-3.76067
SH3GL1	0.501493	3.70424	3.55618	0.00110692	0.0482036	-0.843549
SUMO3	0.501292	6.53366	3.59217	0.00100123	0.0464596	-0.754188
TPD52L2	0.501224	6.17558	3.25335	0.00253694	0.0697627	-1.57919
TSPAN33	0.501151	3.77291	2.43845	0.0199904	0.176919	-3.37376
XPO5	0.501083	5.84416	2.97454	0.00529932	0.096656	-2.22702
NICN1	-0.500311	3.01899	-2.34974	0.0245828	0.195133	-3.5489
GRIN2A	-0.500462	3.72923	-2.59968	0.0135926	0.148898	-3.04417
FLJ42392	-0.501277	0.823769	-2.62379	0.0128173	0.143651	-2.9937
LOC100129827	-0.501296	0.520881	-2.16332	0.0374602	0.241365	-3.90165
WDR69	-0.501496	0.148142	-2.54029	0.0156905	0.158301	-3.16722
RASAL3	-0.502014	2.14649	-2.31874	0.0263996	0.202122	-3.60901
OR52B6	-0.502167	0.669963	-2.40759	0.0214912	0.183251	-3.4352
MYO1G	-0.503002	2.32794	-2.05809	0.0471225	0.268799	-4.09117
TMC6	-0.503366	2.53892	-2.98232	0.00519359	0.0960663	-2.20938
NSUN6	-0.503377	3.91239	-2.24183	0.0314414	0.220481	-3.75568
CCDC88C	-0.503731	4.5751	-2.85575	0.00718856	0.110552	-2.49315
FAM188A	-0.503761	5.46076	-2.80938	0.00808459	0.115988	-2.5953
ALMS1P	-0.503844	0.670813	-2.56589	0.0147523	0.154822	-3.11442
ANKRD13D	-0.503966	2.27681	-2.25026	0.0308497	0.218991	-3.73979
LOC440104	-0.504178	3.88131	-3.01424	0.00478004	0.0923967	-2.13671
ZNF821	-0.504473	1.80155	-2.78412	0.0086155	0.119453	-2.65051
PLCL1	-0.50476	5.37903	-2.49337	0.017554	0.166261	-3.2631
LOC93432	-0.505285	0.229852	-2.49515	0.0174796	0.165884	-3.25948
ZNF154	-0.505299	3.43624	-2.04854	0.0480988	0.271315	-4.108
2024-03-11	-0.505997	0.519003	-2.84163	0.00745108	0.111979	-2.52436
SLC1A2	-0.506269	3.44793	-2.31013	0.0269257	0.203853	-3.62561
AP1G2	-0.506956	3.80718	-2.516	0.0166312	0.162005	-3.217
PMS2P5	-0.507033	0.910049	-2.17468	0.0365307	0.238158	-3.88078
CCBP2	-0.507186	2.23688	-2.2513	0.0307775	0.218882	-3.73783
GHRL	-0.508133	1.11436	-3.10962	0.00372182	0.0813941	-1.91703
PHLPP2	-0.508305	5.11756	-4.01793	0.000298102	0.0315162	0.328723
FLJ33360	-0.508309	1.15057	-2.06137	0.0467905	0.268636	-4.08536
SLC6A4	-0.508589	1.90143	-2.52764	0.0161741	0.160071	-3.19318
BTAF1	-0.508636	7.00807	-2.84335	0.00741858	0.111684	-2.52056
BTNL3	-0.508999	0.721385	-2.40666	0.0215376	0.183495	-3.43703
MKNK2	-0.509205	4.36785	-3.11553	0.00366414	0.0809158	-1.90329
C14orf38	-0.509314	1.60917	-3.1456	0.00338364	0.0793491	-1.83321
LOC401093	-0.509494	5.40897	-2.25749	0.0303503	0.217417	-3.72612
MDM1	-0.509725	4.65338	-3.12964	0.00352991	0.0799386	-1.87046
CXorf18	-0.509908	0.696527	-2.35202	0.0244537	0.194568	-3.54446
ASXL3	-0.510155	2.27543	-2.46943	0.0185806	0.170421	-3.31154
AKNA	-0.510587	4.59177	-2.78259	0.00864854	0.119553	-2.65383
MBP	-0.510861	5.99895	-2.4877	0.0177921	0.167315	-3.27459
RANBP10	-0.511491	4.67358	-2.56139	0.0149135	0.155365	-3.12373
LOC100133991	-0.511803	1.53903	-2.20538	0.0341193	0.230162	-3.82394
DOCK9	-0.511924	7.13235	-2.03136	0.0499015	0.276024	-4.13815
VILL	-0.512573	1.41745	-2.36531	0.0237134	0.191657	-3.51849
SNX20	-0.512589	2.31131	-2.41561	0.0210916	0.181653	-3.41928
SYNGR1	-0.512689	2.7865	-2.47275	0.0184347	0.169543	-3.30483
VSIG2	-0.513731	0.837999	-2.08112	0.0448378	0.264211	-4.0503
OR2J2	-0.514039	0.0198348	-3.19194	0.00299093	0.0750136	-1.7245
ZAP70	-0.514441	0.823934	-2.47692	0.0182534	0.168474	-3.29641
GNA14	-0.515048	3.00363	-2.16514	0.0373102	0.240869	-3.89832
CAPRIN2	-0.515063	5.79126	-3.00846	0.00485248	0.0932508	-2.14989
SAMD12	-0.515428	3.4222	-2.53733	0.0158025	0.158906	-3.1733
USP49	-0.515567	1.76275	-2.41742	0.0210025	0.181224	-3.41569
TFDP2	-0.51631	6.1201	-2.49158	0.0176285	0.166704	-3.26671
CXCR5	-0.51643	1.48944	-2.45572	0.019193	0.172805	-3.33914
C11orf66	-0.517157	0.331058	-3.32873	0.00206919	0.0641561	-1.39895
PRKCH	-0.517218	6.00864	-2.17511	0.0364958	0.238158	-3.87999
EIF4E3	-0.517444	6.15175	-2.84007	0.00748059	0.112131	-2.5278
GRHL2	-0.517468	1.43967	-2.26937	0.0295445	0.214674	-3.70357
C12orf71	-0.517638	0.326856	-2.85182	0.00726064	0.110905	-2.50183
NCRNA00173	-0.517772	1.14046	-2.08218	0.0447353	0.263896	-4.04841
ABCG5	-0.517858	1.12938	-2.21805	0.033166	0.227183	-3.8003
NOX5	-0.517922	0.958591	-2.72468	0.00999562	0.127098	-2.77923
C17orf47	-0.518138	1.33261	-2.31914	0.0263755	0.202072	-3.60824
DEF6	-0.518949	2.49032	-2.33145	0.0256407	0.199593	-3.58444
C1orf101	-0.519147	2.30457	-2.70456	0.0105076	0.129997	-2.8224
PKD1L3	-0.519946	2.31431	-2.40298	0.021724	0.184131	-3.44433
LOC388387	-0.520409	0.875252	-2.29399	0.0279366	0.207628	-3.6566
IL24	-0.520882	1.43222	-2.09052	0.043934	0.261218	-4.03353
MGEA5	-0.52136	8.57959	-3.27624	0.00238515	0.0681863	-1.52467
SIDT1	-0.521918	2.85811	-2.37629	0.0231167	0.189322	-3.49694
FAM201A	-0.522067	1.08558	-2.51795	0.0165539	0.161726	-3.21302
CHST2	-0.522203	3.83679	-2.37366	0.0232584	0.189785	-3.50211
GALNT8	-0.52234	0.666589	-2.5544	0.0151666	0.15619	-3.13815
LOC100130000	-0.52251	0.963744	-2.26341	0.0299463	0.216097	-3.7149
GABRG3	-0.52272	0.824081	-2.18108	0.0360156	0.236659	-3.86897
FSD2	-0.523062	1.01319	-2.29922	0.0276051	0.206426	-3.64657
TMEM108	-0.52312	3.42802	-2.65598	0.0118455	0.138356	-2.92582
ERVFRDE1	-0.523126	2.00367	-2.6225	0.0128576	0.143786	-2.9964
LOC100129518	-0.523191	1.32108	-2.55026	0.0153188	0.15687	-3.14669
LOC440300	-0.523311	2.25108	-2.48424	0.0179388	0.167625	-3.28159
TRPC5	-0.523395	2.04674	-2.23873	0.0316617	0.221076	-3.76152
FAM184B	-0.523604	2.2778	-3.7533	0.000636182	0.0403097	-0.34965
CAPN14	-0.523638	1.36667	-2.37575	0.0231459	0.189322	-3.49801
MYLK4	-0.524287	3.34851	-2.37614	0.023125	0.189322	-3.49725
DKFZp761E198	-0.524306	2.3119	-2.92011	0.00609823	0.102368	-2.34975
DGKE	-0.524502	5.18554	-2.94231	0.0057595	0.0996052	-2.29983
HCG9	-0.524595	0.0769418	-2.82211	0.00782863	0.114395	-2.56735
TTC9	-0.524623	3.71245	-2.42537	0.0206142	0.179844	-3.39985
NUDT4	-0.525053	6.36566	-2.57605	0.0143943	0.153223	-3.09336
TRPM6	-0.525141	2.71816	-2.10616	0.0424654	0.256715	-4.00548
ZXDC	-0.525156	6.71914	-5.02125	1.52e-05	0.0159658	3.00283
ZNF789	-0.52534	3.25595	-2.42071	0.0208412	0.180642	-3.40915
RPH3AL	-0.525361	1.8709	-2.70903	0.0103919	0.129543	-2.81284
KCNV1	-0.52597	0.884319	-2.87589	0.00682919	0.108209	-2.44848
AFAP1-AS1	-0.526302	3.32264	-2.20247	0.0343418	0.231002	-3.82935
PIGQ	-0.526847	2.22537	-2.11471	0.0416813	0.25406	-3.99009
GAB1	-0.527366	7.59468	-2.79401	0.00840377	0.118077	-2.62892
RASIP1	-0.528047	2.58418	-2.55931	0.0149884	0.15594	-3.12802
C2orf58	-0.528281	1.47974	-2.04878	0.0480746	0.271245	-4.10759
NPM2	-0.52832	0.546087	-2.88402	0.00668881	0.107575	-2.43038
PARP8	-0.528533	6.49547	-2.48506	0.0179039	0.167611	-3.27993
FOXO3	-0.528919	5.59151	-2.5922	0.0138419	0.150068	-3.05978
NRIP2	-0.529752	3.1729	-2.71716	0.0101842	0.128247	-2.79539
MXI1	-0.529937	6.22285	-2.07137	0.0457927	0.266261	-4.06764
GATS	-0.530335	4.5288	-2.84371	0.00741188	0.111681	-2.51977
C1orf152	-0.530991	2.08182	-2.29654	0.0277745	0.206938	-3.65171
CLEC9A	-0.531646	1.25429	-2.1629	0.0374957	0.241391	-3.90244
AGTPBP1	-0.532027	6.01943	-2.42267	0.0207455	0.180286	-3.40524
CASP10	-0.532062	5.12873	-2.72993	0.00986602	0.126618	-2.76794
XKR4	-0.532336	1.66593	-2.13067	0.0402514	0.249937	-3.96123
LRRTM2	-0.532436	4.22561	-2.64383	0.0122041	0.139884	-2.95151
SPEF2	-0.532455	3.78425	-3.17194	0.00315476	0.0765461	-1.77151
SPATA9	-0.53284	1.21437	-2.22983	0.0323016	0.223594	-3.77825
PRR15	-0.532846	1.16589	-2.5326	0.015983	0.159134	-3.18302
ZNF273	-0.533203	3.82329	-2.49793	0.0173643	0.165364	-3.25383
ACSBG1	-0.533204	1.22922	-2.48265	0.0180071	0.167923	-3.28483
C8orf79	-0.533679	3.88124	-2.86135	0.00708695	0.109814	-2.48076
C22orf34	-0.533801	1.15691	-2.27666	0.0290598	0.212354	-3.6897
LOC400027	-0.534046	4.29769	-3.23477	0.00266689	0.0714646	-1.62331
PDE8B	-0.534078	3.03108	-2.5746	0.0144449	0.153479	-3.09637
CLEC17A	-0.53529	1.10375	-2.24401	0.0312874	0.220296	-3.75158
ANKMY1	-0.535421	1.97911	-2.23882	0.0316554	0.221076	-3.76136
DNM3	-0.535635	5.08647	-2.58147	0.0142067	0.152331	-3.08211
EXOC6	-0.535804	5.12615	-2.73065	0.00984838	0.126618	-2.76639
C4orf19	-0.536049	1.7804	-2.11763	0.041416	0.253489	-3.98482
RUNDC3B	-0.536454	2.95803	-2.84535	0.00738092	0.111433	-2.51613
C6orf165	-0.536604	1.49159	-2.25366	0.030614	0.218401	-3.73336
ZFP3	-0.53717	4.84912	-2.42022	0.0208648	0.180681	-3.41011
AQP7P1	-0.537274	1.44453	-2.50996	0.0168731	0.16277	-3.22934
APOA2	-0.537514	-0.126497	-3.13033	0.00352346	0.0799386	-1.86885
PRR22	-0.53758	0.529785	-2.70599	0.0104705	0.129822	-2.81935
PTPN22	-0.53765	5.83079	-2.25455	0.0305523	0.218154	-3.73168
CAB39L	-0.538174	3.75895	-2.56883	0.0146478	0.154568	-3.10832
ARGLU1	-0.538468	6.19669	-2.17303	0.0366641	0.238632	-3.88381
ABCB5	-0.538818	3.10739	-2.03789	0.0492091	0.274071	-4.12671
PION	-0.538974	4.19565	-2.47734	0.0182354	0.16842	-3.29557
LOC100130894	-0.53905	1.48799	-2.27833	0.0289501	0.211704	-3.68652
NODAL	-0.539121	0.79365	-2.78837	0.00852389	0.118763	-2.64124
LPO	-0.539126	1.02408	-2.11457	0.0416939	0.25406	-3.99034
PIP4K2A	-0.539199	6.869	-3.20816	0.00286401	0.0741757	-1.68625
XPO7	-0.539502	7.32278	-2.25246	0.030697	0.218653	-3.73563
TMEM135	-0.539689	5.12896	-3.72745	0.000684496	0.0413672	-0.41502
MYH3	-0.539708	2.65728	-2.16492	0.0373286	0.24092	-3.89873
ANKAR	-0.539924	4.06393	-2.93603	0.00585358	0.100421	-2.31399
PRINS	-0.540076	1.52222	-2.30864	0.0270174	0.204146	-3.62848
MAPK10	-0.540539	3.74447	-2.15354	0.0382781	0.243779	-3.91958
DENND1C	-0.541126	3.0802	-2.5762	0.014389	0.153223	-3.09304
GPR56	-0.541841	3.3	-2.75713	0.00921854	0.122801	-2.70917
ANKRD34B	-0.542958	1.7809	-2.37225	0.0233347	0.190127	-3.50488
ANGPT4	-0.543068	0.983214	-2.07843	0.0450998	0.26454	-4.0551
KRT1	-0.543516	2.29461	-2.06161	0.0467672	0.268636	-4.08495
ACSL5	-0.544363	4.63539	-2.05645	0.0472889	0.269334	-4.09406
NPFF	-0.545873	0.780958	-2.3628	0.0238516	0.19237	-3.5234
FLOT2	-0.545938	5.04984	-2.6217	0.0128827	0.143966	-2.99808
KBTBD11	-0.546159	4.43595	-2.10292	0.0427659	0.257765	-4.0113
EVI2B	-0.546561	7.00266	-2.04361	0.04861	0.272667	-4.11667
ACSS3	-0.546707	3.88797	-2.40018	0.0218662	0.18442	-3.44986
FAM160A2	-0.547193	3.33041	-2.76183	0.00911069	0.122553	-2.69897
PHOSPHO2	-0.547806	1.70596	-3.33279	0.00204654	0.0637103	-1.38921
FRAT1	-0.5479	2.50241	-2.64628	0.0121309	0.139433	-2.94633
ASB9	-0.548156	1.36708	-2.60404	0.0134493	0.148501	-3.03507
NLRC5	-0.548178	4.39632	-2.55855	0.015016	0.15603	-3.1296
LOC100233209	-0.54828	2.41302	-2.62948	0.0126402	0.142636	-2.98173
AKTIP	-0.548805	4.34785	-3.01195	0.00480858	0.0926383	-2.14193
PLCH1	-0.549781	2.45718	-2.35665	0.0241935	0.193506	-3.53542
TMEM45B	-0.550398	0.764912	-3.22041	0.00277157	0.0727079	-1.6573
NKTR	-0.550965	8.42789	-2.36835	0.0235468	0.191247	-3.51253
RDH5	-0.5512	1.4181	-2.31386	0.0266963	0.203049	-3.61842
LOC645513	-0.552586	2.60126	-2.99864	0.0049781	0.0943308	-2.17228
C15orf28	-0.552828	2.21538	-2.1329	0.0400549	0.249253	-3.95718
CCDC65	-0.5529	1.73142	-2.37733	0.0230613	0.189122	-3.49491
ERMAP	-0.55293	5.01265	-2.25209	0.0307226	0.218653	-3.73633
CCL16	-0.553168	1.00045	-2.34479	0.024865	0.196225	-3.55853
TAS2R10	-0.553332	0.37231	-2.74535	0.00949383	0.124445	-2.73465
MGAT3	-0.553539	2.3727	-2.15778	0.0379213	0.242778	-3.91181
CACNA1D	-0.553615	3.25469	-2.05791	0.0471408	0.268799	-4.09149
MCF2	-0.553687	1.98743	-2.17311	0.0366576	0.238632	-3.88366
ADRA2B	-0.554093	1.37007	-2.1447	0.0390306	0.246532	-3.93572
CCDC146	-0.554147	4.6339	-2.42972	0.0204047	0.178873	-3.39118
FAM13AOS	-0.554289	4.48019	-2.85905	0.0071285	0.110068	-2.48585
DEFA5	-0.554421	-0.00190565	-2.20418	0.0342106	0.230455	-3.82616
SERPINE3	-0.554446	1.02832	-2.67905	0.0111917	0.133877	-2.87687
LOC100131496	-0.554474	1.00271	-2.81369	0.00799705	0.115802	-2.58584
CHRNB2	-0.555183	1.77093	-2.29771	0.0277009	0.206807	-3.64948
PSTPIP1	-0.556264	2.35834	-2.04136	0.048845	0.273322	-4.12062
NHSL2	-0.557098	4.67629	-2.07028	0.0459011	0.266261	-4.06958
DOPEY1	-0.557449	5.88729	-3.55475	0.00111132	0.0482524	-0.847072
FAM186A	-0.557693	2.26224	-2.43476	0.0201646	0.177915	-3.38113
QRFPR	-0.557921	1.45413	-2.1069	0.0423971	0.256631	-4.00415
PKD1L1	-0.558236	3.16067	-2.20478	0.0341648	0.230348	-3.82505
LILRA5	-0.55833	0.868181	-2.28683	0.0283963	0.209227	-3.67031
CCNDBP1	-0.558358	5.28073	-2.12248	0.0409794	0.252264	-3.97605
LDB2	-0.558397	5.80606	-2.08977	0.0440062	0.261512	-4.03488
KIAA0513	-0.558873	3.96904	-3.18652	0.00303455	0.0755334	-1.73726
TAS2R50	-0.559122	0.845634	-2.15893	0.0378251	0.242546	-3.9097
FAM196A	-0.559221	2.53396	-2.23237	0.0321181	0.222768	-3.77349
ZNF552	-0.559373	3.04698	-2.7211	0.0100851	0.127634	-2.78693
DNAJB8	-0.559496	0.950653	-2.72542	0.00997727	0.127098	-2.77764
SLC25A45	-0.559894	2.1313	-2.61559	0.0130763	0.145496	-3.0109
MPZ	-0.559895	1.27481	-2.59531	0.0137378	0.149755	-3.0533
ABHD12B	-0.560079	1.35433	-2.55718	0.0150656	0.156099	-3.13242
SPATC1	-0.560345	0.820454	-2.93522	0.00586574	0.100453	-2.3158
LOC440434	-0.560476	1.91678	-2.91288	0.00621247	0.103288	-2.36595
PILRB	-0.560677	4.3046	-2.39756	0.0220004	0.184746	-3.45504
KLHL29	-0.561224	3.17536	-2.65856	0.0117707	0.137913	-2.92036
ERG	-0.562155	7.0373	-2.37559	0.0231544	0.189325	-3.49832
SYT15	-0.562549	2.98788	-2.49333	0.0175554	0.166261	-3.26316
KIAA1109	-0.562857	8.58967	-3.7852	0.000581105	0.0388459	-0.268742
ZNF784	-0.563253	1.5351	-2.88382	0.00669229	0.107575	-2.43084
ASB9P1	-0.563267	1.08388	-2.06603	0.0463232	0.267371	-4.07711
CD300LB	-0.563647	1.57038	-2.94222	0.00576097	0.0996052	-2.30006
TCTEX1D1	-0.564137	1.73363	-2.37743	0.0230556	0.189122	-3.4947
LOC283335	-0.564137	2.78326	-2.81813	0.00790779	0.114893	-2.57609
ERP27	-0.564255	2.1683	-2.21068	0.0337181	0.229169	-3.81407
SIGLEC16	-0.565037	1.01524	-2.73767	0.00967745	0.125655	-2.75124
LONRF1	-0.565378	4.83034	-3.44526	0.00150468	0.0548212	-1.11648
LHCGR	-0.566175	1.44562	-2.10511	0.0425631	0.257104	-4.00738
EBF1	-0.567252	7.13084	-2.46685	0.0186943	0.170625	-3.31674
OBSCN	-0.567685	3.65401	-2.20791	0.0339274	0.229611	-3.81923
PABPC5	-0.568246	2.62088	-2.68328	0.0110755	0.133445	-2.86786
SCML4	-0.568312	2.32509	-2.21742	0.0332133	0.227364	-3.80149
PARD6B	-0.56865	2.52103	-2.38093	0.0228689	0.188607	-3.48783
KBTBD12	-0.56908	1.86037	-2.33072	0.0256835	0.199593	-3.58584
RUNDC2C	-0.569168	1.75382	-2.59055	0.0138976	0.15036	-3.06322
CNKSR2	-0.569279	3.424	-2.10568	0.0425105	0.256903	-4.00636
TMEM86B	-0.570067	1.4544	-2.26586	0.0297804	0.215746	-3.71024
LOC153684	-0.57021	2.70469	-2.5435	0.0155699	0.157654	-3.16062
C9orf84	-0.570741	3.10258	-2.11568	0.0415934	0.25406	-3.98835
RNF182	-0.570942	2.62909	-2.20596	0.0340751	0.230066	-3.82285
FLJ40292	-0.570986	0.977805	-2.36546	0.023705	0.191657	-3.51819
ANKRD44	-0.571834	5.87655	-4.46115	8.13e-05	0.0204525	1.49514
LOC100131199	-0.572008	3.69544	-2.63756	0.0123931	0.140759	-2.96474
GFRA3	-0.572317	0.892732	-2.4311	0.0203389	0.17873	-3.38844
ZBED2	-0.572521	1.25157	-2.33141	0.025643	0.199593	-3.58451
SIRPD	-0.572581	0.312868	-2.83542	0.0075693	0.112636	-2.53806
LPAR2	-0.573032	1.99991	-2.08457	0.0445048	0.263189	-4.04416
ENGASE	-0.573891	2.63233	-3.14149	0.00342072	0.0796373	-1.8428
BCL2L1	-0.57399	4.86899	-3.13213	0.00350666	0.0799386	-1.86464
KDM4C	-0.574329	5.55786	-2.88905	0.00660334	0.106739	-2.41917
GIPC2	-0.57438	2.74215	-2.872	0.00689715	0.108675	-2.45711
UBA7	-0.574453	3.92457	-2.87815	0.00678982	0.10809	-2.44345
C11orf52	-0.574534	0.471426	-2.81184	0.00803451	0.115988	-2.5899
RBM6	-0.574791	7.15249	-3.04166	0.0044498	0.089123	-2.07394
MCTP1	-0.574803	6.13668	-2.52849	0.0161412	0.160019	-3.19144
ZNF423	-0.575363	4.2927	-2.39548	0.0221073	0.185271	-3.45915
EZH1	-0.575509	5.56041	-3.6121	0.000946955	0.0456654	-0.704537
GPRASP1	-0.575515	4.56547	-2.13412	0.0399481	0.248723	-3.95497
ACSS1	-0.575681	4.0076	-2.92667	0.00599624	0.101315	-2.33502
ITIH4	-0.575696	2.04909	-2.13047	0.040269	0.249948	-3.96159
KIAA0182	-0.576822	6.00839	-3.84332	0.000492424	0.0368056	-0.120691
STOM	-0.576836	8.0017	-2.4539	0.0192754	0.173077	-3.34279
PRO1768	-0.577076	1.32859	-2.36116	0.023942	0.192635	-3.52659
CEP68	-0.577309	6.14048	-2.89959	0.0064278	0.105078	-2.39568
MICALCL	-0.577451	1.89786	-2.65374	0.0119111	0.138594	-2.93058
SLC4A10	-0.577867	2.55678	-3.07359	0.00409241	0.0853049	-2.00045
DNAJA4	-0.578238	4.97786	-2.32234	0.0261827	0.201484	-3.60206
AKAP12	-0.578506	7.8467	-2.46059	0.018973	0.171723	-3.32933
AASS	-0.578657	5.7712	-2.74549	0.00949065	0.124445	-2.73436
KLK2	-0.57885	1.16199	-2.6021	0.0135128	0.148898	-3.03912
NFIB	-0.579412	7.36573	-2.21001	0.033768	0.229169	-3.81531
PRORSD1P	-0.581066	2.30437	-4.00656	0.000308061	0.0318759	0.299271
NOS1AP	-0.581674	2.51408	-3.35106	0.00194728	0.0619878	-1.34517
GRAPL	-0.581796	0.0646825	-3.08172	0.00400583	0.0844258	-1.98167
PLCB2	-0.582148	4.51702	-2.46239	0.0188928	0.17134	-3.32573
TBX21	-0.582786	1.9924	-2.54417	0.0155449	0.157649	-3.15924
ABCC13	-0.582909	1.41041	-2.03801	0.0491967	0.274071	-4.1265
ADORA2A	-0.583779	1.81611	-2.44829	0.0195321	0.174467	-3.35404
MANSC1	-0.583912	3.91233	-2.62982	0.0126297	0.142588	-2.98102
HSD3BP4	-0.584002	3.16642	-2.3519	0.02446	0.194568	-3.54467
ZC3H12B	-0.58422	4.00334	-2.96349	0.00545311	0.0969679	-2.25205
LOC285074	-0.584242	1.36633	-2.74517	0.00949809	0.124445	-2.73504
IL18R1	-0.584704	3.43599	-2.58321	0.014147	0.151992	-3.07849
PLCG2	-0.584732	4.73756	-3.00654	0.00487684	0.0933787	-2.15428
BZRAP1	-0.584764	2.46513	-2.70218	0.0105698	0.130284	-2.82751
RELN	-0.585286	3.17687	-2.09094	0.0438944	0.261178	-4.03278
RNU11	-0.586522	0.0785562	-3.27188	0.0024134	0.0685697	-1.53508
TRHDE	-0.586965	2.12416	-2.04411	0.0485587	0.272644	-4.1158
RFX3	-0.587037	3.86664	-3.17025	0.00316902	0.0765656	-1.77548
CPEB4	-0.587229	7.1652	-3.1843	0.00305251	0.0756705	-1.74247
SRSF5	-0.587343	7.81351	-3.4528	0.00147376	0.0541214	-1.09804
LAIR2	-0.587584	-0.00463343	-3.54425	0.00114425	0.0491621	-0.873066
SLC24A5	-0.58787	1.3012	-2.62242	0.0128603	0.143786	-2.99658
FLJ45340	-0.587942	5.13187	-2.78881	0.00851451	0.118763	-2.64028
LOC100130557	-0.588002	3.4742	-3.1971	0.00295001	0.0748101	-1.71235
NHLRC4	-0.588634	0.816841	-2.5998	0.0135886	0.148898	-3.04392
FAM184A	-0.588672	3.11277	-2.227	0.0325075	0.224414	-3.78355
OR13G1	-0.588725	-0.0494785	-3.23109	0.00269334	0.07184	-1.63203
MAGEE2	-0.589751	0.841798	-2.7247	0.00999513	0.127098	-2.77918
MEIS1	-0.589951	3.46957	-2.87533	0.0068389	0.108209	-2.44972
ANKRD33B	-0.590532	3.51022	-2.45088	0.0194136	0.1739	-3.34886
SLC30A2	-0.590533	0.934268	-2.32544	0.025997	0.200569	-3.59606
HPR	-0.59063	-0.0423904	-3.54331	0.00114725	0.0491621	-0.875391
CELF2	-0.591309	6.53522	-2.67576	0.0112828	0.134618	-2.88386
CCL23	-0.591322	0.561284	-2.497	0.0174029	0.165472	-3.25572
ALOX15	-0.592354	1.08168	-2.39648	0.0220559	0.185127	-3.45718
PAN3	-0.593333	5.82458	-3.8995	0.000419293	0.0344493	0.0231608
TNFSF14	-0.593527	2.07982	-2.09995	0.0430439	0.258319	-4.01665
NOS1	-0.59369	2.67209	-2.48963	0.0177106	0.166955	-3.27067
UCA1	-0.594269	0.5594	-2.73118	0.0098352	0.126618	-2.76523
GDPD5	-0.59448	2.6314	-3.52177	0.00121798	0.0502924	-0.928621
HERC1	-0.595519	8.59266	-4.1524	0.000201693	0.0277316	0.67913
SLC25A18	-0.595627	0.780987	-3.87702	0.000447191	0.0351578	-0.0344904
FOXO1	-0.595791	6.51963	-2.6666	0.0115405	0.136634	-2.90333
FAM47E	-0.59593	1.53347	-2.19642	0.034808	0.232379	-3.84059
HCRTR2	-0.596054	0.645021	-2.78923	0.0085054	0.118763	-2.63935
C17orf103	-0.59624	4.38762	-2.76403	0.00906067	0.12225	-2.6942
PKD1P1	-0.596823	2.52588	-2.85033	0.00728835	0.110905	-2.50515
FUT4	-0.597274	5.52802	-2.39128	0.0223246	0.186232	-3.46744
SOX10	-0.59837	1.41339	-2.77163	0.00888981	0.121434	-2.6777
C2orf77	-0.598503	1.527	-2.54236	0.0156125	0.157926	-3.16295
PNPLA1	-0.598625	1.26714	-2.54436	0.0155378	0.157649	-3.15885
LOC728264	-0.598629	6.16371	-2.08058	0.0448906	0.26432	-4.05127
AQP3	-0.598733	3.1612	-2.05609	0.0473253	0.269376	-4.09469
SVIP	-0.599178	3.23596	-2.33897	0.0252005	0.197723	-3.56984
PPARG	-0.599243	5.77921	-2.1823	0.0359185	0.236309	-3.86673
CHRM3	-0.599391	1.86861	-2.26409	0.0299003	0.215969	-3.71361
MLANA	-0.599542	1.20568	-2.51127	0.0168203	0.162729	-3.22666
ARHGAP6	-0.600161	3.67895	-3.77838	0.000592484	0.0392143	-0.286072
PON3	-0.600314	1.32719	-2.12182	0.0410385	0.252315	-3.97725
NFKBID	-0.600488	1.12959	-2.89836	0.00644802	0.105334	-2.39842
C7orf34	-0.600645	0.424752	-2.43075	0.0203555	0.17873	-3.38913
ZFP2	-0.60065	2.35172	-2.68554	0.0110137	0.133267	-2.86303
KALRN	-0.600872	5.79444	-2.48983	0.0177024	0.166955	-3.27028
MEFV	-0.601432	2.14043	-2.18799	0.0354672	0.234576	-3.85621
TNFRSF13B	-0.601914	0.671289	-2.31369	0.0267072	0.203065	-3.61876
NLRC3	-0.602326	3.21046	-3.05873	0.0042552	0.0869831	-2.0347
PSD4	-0.602652	3.14518	-2.85866	0.00713546	0.110102	-2.4867
RIMS3	-0.602938	2.64421	-2.48346	0.0179721	0.1678	-3.28317
TINAGL1	-0.604164	1.95527	-2.5301	0.0160791	0.15961	-3.18815
B3GALT2	-0.606056	3.94362	-2.6404	0.0123072	0.140574	-2.95875
TMED6	-0.607718	0.488474	-3.13778	0.00345451	0.0796373	-1.85145
ZNF815	-0.607724	1.65493	-3.07436	0.00408412	0.0853049	-1.99867
GP1BB	-0.608002	1.16939	-2.20074	0.0344745	0.23149	-3.83257
SULT1B1	-0.608513	1.80439	-2.29131	0.0281076	0.208263	-3.66173
CYP4F24P	-0.608581	0.68221	-2.83744	0.00753068	0.112227	-2.53361
PTTG2	-0.608664	0.575736	-2.20123	0.0344368	0.231371	-3.83166
TTC32	-0.608903	2.7638	-2.98005	0.0052242	0.0963827	-2.21453
PPIEL	-0.608928	3.5742	-2.29377	0.0279503	0.207663	-3.65702
BLK	-0.609006	0.878738	-2.12403	0.0408413	0.25184	-3.97326
C10orf54	-0.609095	4.1964	-2.56221	0.0148838	0.155355	-3.12202
LOC439949	-0.609172	2.10682	-2.73451	0.00975407	0.126079	-2.75806
LBR	-0.609376	5.91686	-2.60556	0.0133996	0.148094	-3.03189
ARMCX4	-0.609572	4.25356	-2.2999	0.0275627	0.206301	-3.64528
MYCT1	-0.610455	5.18794	-2.51448	0.0166919	0.162207	-3.22011
DIO3OS	-0.610569	1.31364	-3.00563	0.00488832	0.0934069	-2.15634
TMEM170B	-0.610686	5.10712	-2.26862	0.0295953	0.214908	-3.70501
SYNE2	-0.61094	8.78238	-2.5502	0.0153209	0.15687	-3.14682
PLLP	-0.611108	1.26756	-2.99808	0.00498528	0.0943893	-2.17354
HOOK1	-0.611191	2.39357	-2.61175	0.0131994	0.146443	-3.01896
MYO1F	-0.61159	4.08638	-2.38447	0.0226815	0.187987	-3.48086
LOC90834	-0.612756	1.20874	-2.99759	0.00499171	0.0944301	-2.17467
TNXB_dup2	-0.612934	2.59433	-2.96026	0.00549877	0.0973304	-2.25934
TSPAN12	-0.613163	5.31781	-2.06623	0.0463032	0.267323	-4.07676
CATSPER2	-0.613299	0.949461	-2.97164	0.00533934	0.096656	-2.2336
RYR3	-0.613416	3.81463	-2.52008	0.0164698	0.161475	-3.20867
LOC100192426	-0.613554	0.316182	-2.90421	0.00635216	0.104582	-2.38535
MAB21L1	-0.613652	1.94508	-2.89343	0.00652979	0.10607	-2.40941
ZNF471	-0.6141	4.37458	-3.2736	0.00240222	0.0685048	-1.53097
BCL11A	-0.614163	3.68559	-2.21986	0.0330318	0.226814	-3.79691
ACHE	-0.615081	1.31451	-2.4586	0.0190628	0.172072	-3.33335
C2orf73	-0.615878	0.767936	-3.05873	0.0042552	0.0869831	-2.0347
SUCNR1	-0.616149	3.10141	-2.05624	0.0473106	0.269369	-4.09444
TAS2R19	-0.617857	1.28885	-2.25485	0.0305315	0.218073	-3.73111
SLC9A10	-0.617987	1.84368	-2.98594	0.00514505	0.0956118	-2.20116
ZNF238	-0.618046	4.49228	-3.67783	0.000787386	0.0429854	-0.540005
C17orf68	-0.618183	4.13248	-4.3758	0.000104678	0.0217745	1.26815
SORBS2	-0.61841	5.39313	-2.22432	0.0327034	0.225497	-3.78857
CSRNP3	-0.618662	5.92996	-2.31916	0.0263743	0.202072	-3.6082
KIF13B	-0.618669	6.18147	-2.82207	0.00782941	0.114395	-2.56743
CMAH	-0.618782	4.65718	-2.11806	0.0413773	0.253364	-3.98404
ARHGEF15	-0.619068	4.28449	-2.58543	0.014071	0.151457	-3.07387
FAM189A2	-0.619345	1.98855	-2.48443	0.0179311	0.167625	-3.28122
EPAS1	-0.619736	7.99226	-2.25237	0.0307034	0.218653	-3.73581
NKAPP1	-0.621617	2.53566	-3.11749	0.00364521	0.080797	-1.89874
CPT1B	-0.622077	1.98745	-2.64375	0.0122065	0.139884	-2.95168
C3orf35	-0.623159	1.4253	-2.82899	0.00769356	0.11336	-2.55222
KIF21B	-0.623508	3.75206	-2.68176	0.0111172	0.133473	-2.8711
CD226	-0.623557	3.26983	-2.14079	0.0393675	0.247442	-3.94284
CALCOCO1	-0.624492	6.51845	-4.65376	4.58e-05	0.0204525	2.01054
HMBOX1	-0.624532	5.87942	-4.01651	0.00029933	0.0315162	0.325038
KCNJ13	-0.624911	3.44683	-2.29684	0.0277553	0.20688	-3.65113
PRRT4	-0.625813	1.47596	-2.893	0.00653707	0.106114	-2.41038
HAAO	-0.626001	2.01707	-2.52771	0.0161713	0.160071	-3.19303
LOC100188947	-0.627337	0.597292	-3.1755	0.00312502	0.0759839	-1.76316
ENPP6	-0.627599	2.37681	-2.30202	0.0274291	0.20571	-3.64119
NSUN5P2	-0.627857	1.31132	-2.41398	0.0211721	0.18194	-3.42251
TXNIP	-0.628411	9.12631	-2.27927	0.0288882	0.211435	-3.68473
CTNNA3	-0.628625	1.45363	-2.71526	0.0102324	0.128581	-2.79947
PAR-SN	-0.628658	2.38419	-2.63211	0.0125592	0.14193	-2.9762
LOC285965	-0.629331	2.01089	-3.10468	0.00377069	0.0818602	-1.9285
LOC100129794	-0.629517	1.40399	-2.99191	0.00506583	0.095143	-2.18758
ALS2CL	-0.629696	2.28483	-3.52798	0.00119716	0.0501875	-0.913285
LOC643749	-0.629706	4.5512	-3.98489	0.000327963	0.0320564	0.243173
DYRK1B	-0.629923	1.82001	-3.93439	0.000379315	0.0339242	0.112873
AMT	-0.630328	3.13336	-2.52792	0.0161632	0.160071	-3.1926
GSDMB	-0.630428	3.00374	-2.22815	0.0324236	0.223951	-3.7814
DPPA4	-0.63072	1.58666	-2.38021	0.0229075	0.188709	-3.48925
PRF1	-0.631105	2.41139	-2.25064	0.0308234	0.218962	-3.73907
IMPG1	-0.632239	1.47793	-2.74618	0.00947418	0.124414	-2.73286
AFAP1L2	-0.632448	4.00128	-2.63984	0.0123241	0.140574	-2.95993
SLC25A21	-0.632801	2.22065	-2.04976	0.0479737	0.271006	-4.10586
MYO6	-0.633435	7.56984	-2.29207	0.0280594	0.20813	-3.66029
LOC100303749	-0.633465	2.12131	-2.19348	0.0350367	0.233142	-3.84604
CYP3A5	-0.633565	2.78336	-2.76791	0.00897309	0.121637	-2.68578
ZNF540	-0.635229	2.48209	-3.09949	0.00382266	0.0825282	-1.94053
ARRDC2	-0.63557	3.69137	-3.71353	0.000711968	0.0415297	-0.450151
HCG27	-0.635687	2.20786	-2.54644	0.0154603	0.157555	-3.15457
PTGIR	-0.636293	1.38611	-2.78823	0.0085269	0.118763	-2.64154
C9orf66	-0.636363	2.2043	-3.40232	0.00169295	0.0584536	-1.22111
ACAD11	-0.637147	5.02483	-3.09098	0.00390937	0.0836469	-1.96025
FAM198A	-0.637596	3.79017	-2.07889	0.0450548	0.264411	-4.05427
PLAC4	-0.637662	4.33291	-2.56469	0.0147949	0.155058	-3.11689
FBXO40	-0.637833	1.82444	-2.90032	0.00641578	0.105078	-2.39405
SLCO1C1	-0.637866	2.63238	-2.65357	0.011916	0.138594	-2.93094
PDE3B	-0.63883	4.46014	-2.31218	0.0267992	0.203363	-3.62165
FECH	-0.639077	5.84235	-2.23721	0.0317699	0.221107	-3.76438
DPY19L2	-0.641706	3.18722	-2.22474	0.0326731	0.225355	-3.7878
C7orf41	-0.641819	5.98765	-2.36999	0.0234573	0.190816	-3.50931
MEGF11	-0.641897	2.16302	-2.58815	0.0139786	0.151025	-3.06821
GP6	-0.642284	1.24132	-2.35861	0.0240837	0.192962	-3.53158
YPEL1	-0.642376	3.68576	-3.94344	0.000369567	0.0337161	0.136186
LENG8	-0.642648	5.5698	-2.34548	0.0248257	0.196185	-3.5572
PLEKHG7	-0.643105	2.17699	-2.82391	0.00779312	0.114276	-2.56339
BEND4	-0.644073	2.63011	-2.77547	0.00880467	0.120771	-2.66935
GCNT7	-0.644312	2.23503	-3.04142	0.00445249	0.089123	-2.07447
UNC5D	-0.644874	2.71759	-2.71628	0.0102066	0.12834	-2.79728
SMTNL1	-0.645039	0.842176	-2.98074	0.00521482	0.0962886	-2.21295
DNASE2B	-0.645582	1.3901	-2.42777	0.0204987	0.179152	-3.39508
DOCK8	-0.646474	6.25859	-2.70852	0.0104049	0.129564	-2.81392
SEC14L4	-0.646665	0.64535	-2.35639	0.0242081	0.193556	-3.53593
EMR1	-0.646893	2.33815	-2.31521	0.0266144	0.202693	-3.61583
NFE2L3	-0.647212	4.40745	-2.90314	0.0063696	0.10472	-2.38774
PAPPA	-0.648823	6.42798	-2.16187	0.037581	0.24161	-3.90433
ADCY5	-0.649139	1.13528	-3.72008	0.000698915	0.0413672	-0.433632
TMEM82	-0.650496	0.636134	-3.72193	0.00069526	0.0413672	-0.428951
C1orf129	-0.651014	2.023	-2.60061	0.013562	0.148898	-3.04224
EXD3	-0.651101	0.858374	-3.12113	0.00361028	0.0806726	-1.89027
ITGB7	-0.651259	2.51638	-3.2462	0.00258619	0.0705294	-1.59618
BAZ2B	-0.65163	8.23378	-4.04483	0.000275762	0.0310385	0.398555
C14orf139	-0.651931	4.98797	-3.64117	0.00087285	0.0442148	-0.631906
PDE6H	-0.651947	0.298055	-2.44176	0.0198352	0.175815	-3.36713
NET1	-0.652301	7.31049	-2.537	0.015815	0.158906	-3.17398
LAX1	-0.652926	2.15153	-2.15508	0.0381478	0.243235	-3.91675
C7orf46	-0.653558	1.4188	-3.6855	0.000770553	0.0428052	-0.520724
NEURL3	-0.653599	1.66275	-2.56419	0.014813	0.155134	-3.11794
LRRC37A4	-0.653764	3.53757	-4.045	0.000275632	0.0310385	0.398977
C20orf160	-0.653819	2.31056	-3.41586	0.00163126	0.0571226	-1.18817
PRRG4	-0.654103	1.25586	-2.5251	0.016273	0.160568	-3.19839
TMC8	-0.654866	3.5361	-2.97468	0.00529737	0.096656	-2.2267
CLMN	-0.655585	5.45868	-2.76898	0.00894905	0.121525	-2.68345
MDM4	-0.656544	7.7949	-3.95304	0.000359497	0.0330837	0.16093
LOH3CR2A	-0.657011	2.81228	-2.54823	0.0153939	0.157199	-3.15088
ALOX12	-0.658043	1.75508	-2.89234	0.00654805	0.106217	-2.41184
FAR2	-0.658123	4.19725	-2.59985	0.013587	0.148898	-3.04382
LOC100188949	-0.660569	1.50477	-2.80662	0.00814093	0.116222	-2.60133
FOXC1	-0.660598	5.35928	-2.79704	0.00833988	0.117609	-2.6223
ATOH8	-0.661159	2.86472	-2.56708	0.01471	0.15466	-3.11196
OGT	-0.661534	7.68354	-3.33068	0.00205826	0.0639029	-1.39426
CRTAC1	-0.661539	2.25663	-2.10731	0.0423594	0.256477	-4.00342
NLRC4	-0.661591	3.61372	-2.58701	0.0140171	0.151229	-3.07058
NBEA	-0.661947	4.87835	-2.36015	0.023998	0.192744	-3.52857
WDR49	-0.662118	1.52381	-2.83494	0.00757859	0.112636	-2.53912
BCAM	-0.66219	2.0091	-2.97836	0.00524716	0.0964008	-2.21836
ATHL1	-0.663071	2.93081	-2.37852	0.0229972	0.189122	-3.49256
SNORA70G	-0.663228	1.06889	-2.25422	0.030575	0.218248	-3.7323
ARHGAP19	-0.663867	5.13415	-3.91744	0.000398247	0.0339242	0.0692611
PPP1R12B	-0.664593	7.33223	-3.79633	0.000563001	0.0384796	-0.240454
RAB3IP	-0.665336	4.45436	-2.86278	0.00706113	0.109761	-2.47758
EPB41L4A	-0.665878	5.3563	-3.96765	0.000344682	0.0324451	0.198627
ARHGAP9	-0.665978	4.17532	-2.71413	0.0102612	0.128747	-2.8019
CYSLTR2	-0.666182	2.30184	-2.546	0.0154765	0.157555	-3.15547
DPY19L1P1	-0.666243	2.7511	-2.80876	0.00809719	0.115988	-2.59665
CYTIP	-0.666875	4.10512	-2.28105	0.0287717	0.210916	-3.68134
VAMP1	-0.667342	3.9883	-2.95095	0.00563269	0.0983443	-2.28038
TUBA8	-0.667543	2.37588	-2.82834	0.00770623	0.113452	-2.55365
GOLGA8B	-0.668672	3.00042	-2.24612	0.0311394	0.220101	-3.74761
AGER	-0.668913	1.75479	-2.98306	0.00518363	0.0960198	-2.2077
KLF4	-0.66985	4.6763	-2.12457	0.0407928	0.25184	-3.97228
CDH4	-0.669963	0.907619	-4.04599	0.000274836	0.0310385	0.40157
TBC1D10C	-0.669983	1.47395	-2.77474	0.00882072	0.120853	-2.67093
LOC100129917	-0.670219	1.41485	-2.46019	0.018991	0.171759	-3.33014
OR52H1	-0.670254	0.264528	-3.49899	0.00129731	0.051457	-0.984731
CLK1	-0.671495	7.68978	-3.35339	0.00193497	0.0619878	-1.33956
LEAP2	-0.673212	1.47983	-3.28356	0.00233849	0.0679359	-1.5072
KIR3DL2	-0.67334	0.5523	-3.60234	0.000973157	0.046085	-0.728856
CROCCP3	-0.673793	3.46237	-2.45175	0.0193737	0.173657	-3.34712
AHSA2	-0.674631	5.51262	-2.33807	0.0252529	0.197802	-3.57159
RNF138P1	-0.67508	3.63517	-2.47581	0.0183017	0.16883	-3.29866
ZNF83	-0.675797	5.03298	-3.11422	0.00367684	0.08111	-1.90634
CD19	-0.678148	0.651509	-2.42498	0.020633	0.179844	-3.40063
MRS2P2	-0.678697	2.42045	-3.20904	0.00285725	0.0741569	-1.68417
GOLGA7B	-0.678779	1.26392	-2.97195	0.00533493	0.096656	-2.23288
SRGAP3	-0.678794	5.10892	-2.49008	0.0176916	0.166955	-3.26976
LOC100302650	-0.678947	2.42545	-2.26065	0.0301342	0.216507	-3.72013
PPP1R14A	-0.679397	1.60044	-2.4086	0.0214404	0.183223	-3.43319
GPLD1	-0.679651	1.73387	-3.03235	0.00455934	0.0903226	-2.09527
GPR88	-0.67999	2.61381	-2.31145	0.0268442	0.203436	-3.62306
ARHGAP15	-0.680385	4.57081	-2.66979	0.0114499	0.135841	-2.89654
MFSD4	-0.680678	2.42647	-3.05298	0.00431977	0.0875284	-2.04792
ERBB4	-0.680703	3.54728	-2.25589	0.0304597	0.217897	-3.72913
RXRG	-0.680964	0.848484	-3.18219	0.00306978	0.0756705	-1.74744
ARAP2	-0.681164	4.84973	-2.94681	0.00569313	0.0989614	-2.2897
BTLA	-0.681169	2.71458	-2.31816	0.0264352	0.202262	-3.61014
LRRC70	-0.681395	4.11297	-2.96928	0.00537202	0.096656	-2.23894
NCF1C	-0.681833	0.394594	-3.15245	0.0033226	0.078636	-1.81717
GCNT2	-0.682202	4.40483	-3.49059	0.00132783	0.0518545	-1.0054
CLEC12B	-0.682553	1.91674	-2.965	0.00543185	0.0969196	-2.24863
CCNL1	-0.68263	6.88534	-2.57755	0.0143421	0.153223	-3.09024
NCRNA00182	-0.683788	4.19704	-3.02995	0.00458804	0.0905532	-2.10078
ZNF117	-0.684764	5.94515	-2.73011	0.00986153	0.126618	-2.76754
DFNB59	-0.685341	1.48537	-2.47529	0.0183244	0.168904	-3.29971
C1QTNF7	-0.685977	4.14813	-2.67478	0.0113102	0.134806	-2.88595
ABTB1	-0.68646	2.0704	-3.66926	0.000806607	0.0431799	-0.561519
SYT2	-0.686705	3.7154	-2.41828	0.0209599	0.181059	-3.41397
WNT4	-0.687508	1.66786	-2.72955	0.00987535	0.126618	-2.76875
RNF180	-0.687944	4.99183	-2.8186	0.00789855	0.114892	-2.57507
FZD8	-0.688609	4.61094	-2.30522	0.0272298	0.204923	-3.63506
COL28A1	-0.688901	1.58326	-2.5421	0.0156223	0.157926	-3.16349
DLX6-AS1	-0.688922	2.51498	-2.38191	0.022817	0.188528	-3.4859
MXD1	-0.689043	6.65924	-2.54395	0.0155532	0.157649	-3.1597
C17orf57	-0.691036	4.6697	-3.05668	0.00427816	0.0870163	-2.03942
OR6N2	-0.691317	0.402711	-2.46406	0.0188181	0.171066	-3.32236
FAM167A	-0.691345	3.52829	-2.20528	0.0341273	0.230162	-3.82413
SHANK3	-0.691559	3.76513	-3.48145	0.00136178	0.052339	-1.02784
ERV3	-0.691571	5.3202	-3.34908	0.00195784	0.0621736	-1.34996
OXER1	-0.692036	1.8397	-3.04691	0.00438907	0.0883899	-2.06189
ST8SIA6	-0.692481	1.96356	-2.28818	0.0283087	0.209141	-3.66772
MPZL3	-0.692691	1.20692	-3.4167	0.0016275	0.0571226	-1.18613
ACCS	-0.693085	2.71414	-2.6427	0.0122379	0.139945	-2.95389
C19orf18	-0.693905	0.900891	-2.80087	0.00825993	0.116995	-2.61393
KIAA0040	-0.694651	6.97299	-2.69367	0.0107947	0.131826	-2.84569
FKSG29	-0.694916	1.20015	-2.50969	0.0168838	0.16277	-3.22987
FPR2	-0.695224	2.15699	-2.18101	0.0360217	0.236659	-3.86912
TUBA4A	-0.695713	3.71636	-2.52093	0.0164363	0.161261	-3.20693
ACSM1	-0.696148	0.632149	-2.46689	0.0186927	0.170625	-3.31666
APOB48R	-0.696378	3.60232	-3.09911	0.00382648	0.0825282	-1.94141
C21orf63	-0.696459	2.89403	-2.41595	0.0210749	0.181645	-3.41861
SEMA7A	-0.696741	4.26143	-2.88079	0.00674426	0.107799	-2.43758
ARHGEF37	-0.697064	3.04362	-2.68369	0.0110641	0.133445	-2.86697
CD244	-0.697286	1.87127	-2.58331	0.0141435	0.151992	-3.07828
EPB41L4B	-0.697788	3.19678	-2.84508	0.00738613	0.111438	-2.51675
APOB	-0.697801	3.49769	-2.06694	0.0462331	0.267252	-4.07551
L3MBTL4	-0.697912	2.65757	-3.10649	0.00375271	0.0816233	-1.9243
MLXIPL	-0.697951	1.35127	-2.20989	0.0337773	0.229169	-3.81554
MYEF2	-0.698269	3.60652	-2.53557	0.0158695	0.158906	-3.17692
P2RY2	-0.698562	1.56262	-2.61478	0.0131023	0.145644	-3.01261
ECHDC2	-0.698638	3.14175	-2.76922	0.00894365	0.121523	-2.68293
TNS1	-0.698905	7.93041	-2.63815	0.012375	0.140724	-2.96348
RFESD	-0.699361	2.2212	-2.50511	0.0170696	0.163742	-3.23922
C21orf34	-0.699619	4.25864	-2.21146	0.0336592	0.229146	-3.81261
DENND3	-0.69971	4.13788	-3.58039	0.0010347	0.0467738	-0.783472
EAF2	-0.699729	3.29871	-2.41529	0.0211073	0.181653	-3.41991
LRG1	-0.700444	0.994281	-2.89137	0.00656428	0.106398	-2.414
RAC2	-0.700684	5.37275	-2.54383	0.0155575	0.157649	-3.15994
ANKRD36B	-0.701853	4.23581	-2.55037	0.0153148	0.15687	-3.14648
TMEM150C	-0.701974	4.31853	-2.12954	0.0403513	0.250168	-3.96328
DLGAP2	-0.702	3.17984	-2.53662	0.0158295	0.158906	-3.17477
CD247	-0.702095	2.43159	-2.10326	0.0427344	0.257765	-4.01069
SGK494	-0.702978	2.96788	-2.80603	0.00815317	0.116253	-2.60264
YPEL3	-0.703155	3.70177	-3.55828	0.00110045	0.0481424	-0.838323
TAGAP	-0.703623	4.06668	-2.4385	0.0199878	0.176919	-3.37364
ANO2	-0.70363	2.68973	-2.70865	0.0104016	0.129564	-2.81365
LOC100190986	-0.704502	3.15535	-2.24452	0.0312517	0.220296	-3.75062
TSPAN8	-0.705249	0.696772	-2.3099	0.0269396	0.203892	-3.62605
SNORD108	-0.705962	1.3512	-2.26252	0.0300068	0.216097	-3.71659
LRMP	-0.706532	4.80462	-3.63159	0.000896638	0.0446019	-0.655876
LMO2	-0.707527	7.35295	-2.94963	0.00565191	0.0986054	-2.28335
ERBB3	-0.707651	1.88657	-2.57824	0.0143183	0.153119	-3.08881
BIN2	-0.70854	4.54167	-2.42714	0.0205287	0.179279	-3.39633
CD300LF	-0.708922	2.45539	-2.55632	0.015097	0.156099	-3.13421
LOC91316	-0.709123	3.12761	-2.57144	0.0145558	0.15416	-3.10292
OMG	-0.709374	2.95539	-2.18664	0.035574	0.234935	-3.85871
EBLN2	-0.709767	3.88047	-2.83207	0.0076338	0.112962	-2.54544
FLJ13439	-0.71014	0.787818	-2.80911	0.00809002	0.115988	-2.59588
GMPR	-0.710181	2.48892	-2.07156	0.0457747	0.266261	-4.06732
GPR52	-0.710332	1.78563	-2.23877	0.0316586	0.221076	-3.76144
LOC285830	-0.711015	3.09553	-3.71581	0.000707391	0.0413672	-0.444394
RAB3C	-0.711433	0.914067	-3.08084	0.00401515	0.084545	-1.98371
DNAH1	-0.711519	3.95257	-3.25663	0.00251461	0.0694796	-1.57138
SV2B	-0.711657	3.5823	-2.28612	0.0284418	0.209327	-3.67166
EYS	-0.711781	3.96346	-3.67093	0.000802827	0.0431799	-0.55733
PRIMA1	-0.712344	1.68204	-3.16991	0.00317186	0.0765656	-1.77627
SERPINB1	-0.71265	4.85932	-2.40779	0.0214809	0.183237	-3.43479
GDPD3	-0.713243	1.34934	-2.51111	0.0168269	0.162729	-3.22699
RHOH	-0.713432	2.93225	-2.19529	0.0348955	0.232761	-3.84268
ATP8B4	-0.713721	5.91564	-2.30014	0.0275474	0.206261	-3.64481
SFRS18	-0.713736	8.48043	-3.31887	0.00212536	0.0650877	-1.42266
EGFL8	-0.713942	2.0308	-2.43604	0.0201038	0.177583	-3.37856
RAPGEF4	-0.714221	4.90107	-2.55184	0.0152607	0.156809	-3.14344
TNFRSF25	-0.714337	1.49894	-2.70599	0.0104704	0.129822	-2.81935
NFIA	-0.71476	7.33195	-3.83931	0.000498106	0.0369707	-0.130952
CBFA2T3	-0.715025	2.93297	-3.27957	0.00236382	0.0680002	-1.51673
C12orf51	-0.716252	6.9451	-3.87937	0.000444187	0.0351578	-0.0284577
CLEC1A	-0.716702	2.76323	-2.49199	0.0176117	0.166704	-3.2659
CCR2	-0.716944	3.33823	-2.49033	0.017681	0.166955	-3.26925
SEMA4D	-0.717853	5.63673	-4.56918	5.9e-05	0.0204525	1.78372
BLID	-0.718256	0.901149	-2.61794	0.0130015	0.144873	-3.00597
METTL7A	-0.718264	4.8221	-3.02919	0.00459717	0.0906058	-2.10252
PPOX	-0.718606	2.18068	-2.76637	0.00900782	0.121893	-2.68913
NCF1	-0.71941	0.16937	-2.82596	0.00775285	0.113839	-2.55889
ACOX2	-0.719755	2.33329	-2.72393	0.0100144	0.127101	-2.78085
STAT4	-0.720826	3.62891	-2.81264	0.00801831	0.115977	-2.58815
SNED1	-0.721207	4.23292	-3.24107	0.00262213	0.0712339	-1.60837
LIMCH1	-0.721589	7.74523	-2.10253	0.0428024	0.257765	-4.01201
DDI1	-0.722138	1.80643	-2.5507	0.0153026	0.15687	-3.14579
NGFR	-0.72344	3.05498	-2.72994	0.00986565	0.126618	-2.7679
NRXN3	-0.724278	3.79595	-3.58572	0.00101941	0.0467189	-0.770217
FLJ43663	-0.725032	3.93551	-3.07585	0.00406814	0.0853049	-1.99523
CEBPE	-0.725251	0.739126	-2.70678	0.0104499	0.129822	-2.81765
SLC6A1	-0.725394	2.7807	-3.35088	0.00194827	0.0619878	-1.34563
C6orf163	-0.725787	2.16287	-2.45564	0.0191964	0.172805	-3.33929
LILRA1	-0.725865	1.59721	-2.833	0.00761588	0.11277	-2.54339
LOC100128164	-0.726062	2.36543	-3.15607	0.00329087	0.0781253	-1.80872
GOLGA2B	-0.726521	1.81578	-3.1184	0.00363644	0.080797	-1.89662
RPL21P44	-0.727237	1.93107	-3.36178	0.00189126	0.0612711	-1.31931
IRAK3	-0.7275	6.47588	-3.49794	0.00130109	0.0514622	-0.987317
DGKG	-0.727754	3.39327	-2.70638	0.0104604	0.129822	-2.81851
ELOVL3	-0.728942	0.850906	-3.31812	0.00212965	0.0650877	-1.42444
LONRF2	-0.729685	3.80322	-3.07379	0.00409026	0.0853049	-1.99999
LOC100131257	-0.72969	4.89289	-2.65924	0.0117511	0.137913	-2.91892
ST6GALNAC3	-0.730105	4.33145	-3.57816	0.00104116	0.0468721	-0.789017
C10orf47	-0.731409	3.7081	-3.08927	0.00392704	0.0837172	-1.96421
HERC2P2	-0.732462	4.15518	-2.66121	0.0116944	0.13761	-2.91476
CCDC121	-0.733385	2.75733	-4.53916	6.45e-05	0.0204525	1.70338
2024-09-01	-0.733796	1.14892	-3.58548	0.00102011	0.0467189	-0.770829
TAS2R30	-0.73387	1.62041	-2.39482	0.0221414	0.185306	-3.46046
EEF1DP3	-0.73401	0.491968	-3.47047	0.00140372	0.0528694	-1.05479
GLS2	-0.734556	1.2414	-3.23765	0.00264629	0.0712543	-1.61647
KIAA0922	-0.734873	5.80078	-3.19608	0.00295804	0.0748101	-1.71475
SEMA6D	-0.735804	6.46772	-2.31547	0.0265987	0.202693	-3.61533
ASPA	-0.736098	2.17994	-2.55055	0.0153082	0.15687	-3.1461
CORO2A	-0.736116	2.9892	-2.20988	0.033778	0.229169	-3.81555
ITGAL	-0.736999	4.90041	-3.11151	0.00370329	0.0812916	-1.91264
ZDHHC15	-0.738999	2.92814	-3.20374	0.00289805	0.0744367	-1.69668
RASGRF2	-0.739061	4.85023	-2.52127	0.0164228	0.16122	-3.20622
MPL	-0.739195	1.46489	-2.68904	0.0109189	0.132746	-2.85557
NUDT9P1	-0.739565	1.12825	-3.02424	0.00465698	0.0910519	-2.11385
KIAA1407	-0.739632	4.35993	-3.75768	0.000628335	0.0403097	-0.338562
ABCD2	-0.740474	3.19584	-2.11603	0.0415612	0.25406	-3.98771
SLC28A3	-0.740589	0.911958	-2.07395	0.0455382	0.265427	-4.06306
C16orf54	-0.741386	2.6509	-2.74955	0.00939499	0.123893	-2.72559
TSPAN32	-0.742238	1.05867	-2.77219	0.00887735	0.121336	-2.67648
LOC146880	-0.74342	3.95773	-3.23942	0.0026338	0.0712339	-1.61229
NLRP1	-0.743452	4.72448	-3.18121	0.00307778	0.0757121	-1.74974
RGS6	-0.743713	2.19051	-2.90208	0.00638691	0.10493	-2.39011
DPEP2	-0.743922	2.92481	-2.78435	0.0086105	0.119453	-2.65001
IL5RA	-0.74404	1.50952	-2.58132	0.0142118	0.152331	-3.08241
GNG4	-0.74414	3.61181	-2.48281	0.0179999	0.167923	-3.28449
FLJ12334	-0.744502	1.74465	-3.61244	0.000946053	0.0456654	-0.703688
ADAMTS17	-0.744522	3.30746	-2.75801	0.00919837	0.122746	-2.70727
FFAR2	-0.744787	1.61302	-2.46175	0.0189214	0.171533	-3.32702
FAM118A	-0.745334	4.02081	-2.65119	0.0119859	0.139084	-2.93597
CNTNAP3	-0.745776	2.57733	-2.39955	0.0218985	0.184444	-3.45111
UNC13D	-0.746521	2.19015	-2.9906	0.00508313	0.095143	-2.19056
AZGP1	-0.747414	0.512861	-2.04366	0.0486054	0.272667	-4.11659
C10orf10	-0.74767	4.52703	-2.59569	0.0137252	0.149755	-3.05251
TXK	-0.748745	2.49619	-3.57214	0.00105879	0.0473055	-0.803968
AFF3	-0.748832	4.27529	-2.3941	0.0221785	0.185482	-3.46188
PAX5	-0.748877	1.7656	-2.73165	0.00982383	0.126618	-2.76423
FRY	-0.749126	5.88632	-2.87912	0.00677304	0.107897	-2.44129
MBNL3	-0.751763	6.82784	-3.2963	0.00225936	0.0672236	-1.47676
SLC10A1	-0.753789	1.00631	-3.55898	0.00109833	0.0481424	-0.836607
LOC338799	-0.75485	1.84041	-3.92285	0.000392105	0.0339242	0.0831771
LGI4	-0.755264	2.49463	-2.92663	0.00599687	0.101315	-2.33511
ABCB10	-0.757898	4.76295	-2.81587	0.00795305	0.115394	-2.58105
ANO3	-0.758023	2.93836	-2.48797	0.0177806	0.167309	-3.27404
SLC5A4	-0.758073	1.71274	-3.39359	0.00173386	0.0591454	-1.24229
RASGRP1	-0.758271	4.10979	-3.29091	0.00229248	0.0674815	-1.48963
C12orf33	-0.758452	1.63598	-3.11354	0.00368347	0.08111	-1.90792
NEIL1	-0.7591	1.86039	-2.80259	0.0082242	0.116833	-2.61017
NEAT1	-0.75951	9.36153	-2.57146	0.014555	0.15416	-3.10288
PARP15	-0.759893	2.90627	-3.25529	0.0025237	0.0696476	-1.57457
IPW	-0.760004	4.30853	-3.20811	0.0028644	0.0741757	-1.68637
SEMA3D	-0.760129	4.82976	-2.03712	0.0492904	0.274208	-4.12806
SHISA6	-0.760181	2.39514	-3.53052	0.00118877	0.0501285	-0.907023
ANKRD22	-0.760342	2.27895	-2.23514	0.0319184	0.222007	-3.76827
SLFN12L	-0.761407	2.55616	-2.34238	0.0250037	0.196783	-3.56322
DNAJC6	-0.761565	3.52501	-2.52389	0.0163199	0.160758	-3.20086
CCDC69	-0.762019	4.10839	-2.27567	0.0291258	0.212567	-3.6916
LOC100216545	-0.762578	4.07081	-3.53891	0.00116139	0.0494961	-0.886291
TAS2R14	-0.762922	1.55156	-2.97552	0.00528594	0.096598	-2.22481
GAPT	-0.764687	3.65988	-2.27131	0.0294147	0.214	-3.69988
SLAMF7	-0.764811	4.91823	-2.87322	0.00687583	0.108413	-2.45441
SLAIN1	-0.764946	2.24808	-2.59823	0.0136407	0.149119	-3.04721
COBL	-0.765384	2.51066	-3.18294	0.00306362	0.0756705	-1.74567
NAALAD2	-0.766391	2.84713	-2.76048	0.00914151	0.122553	-2.7019
STBD1	-0.767536	5.12677	-2.92118	0.00608143	0.102164	-2.34734
CD96	-0.768109	4.0671	-2.25079	0.0308126	0.218962	-3.73878
OR51E1	-0.768651	3.68121	-2.65113	0.0119877	0.139084	-2.9361
ZNF493	-0.76897	4.87272	-3.27026	0.002424	0.0686586	-1.53895
CD200	-0.769274	5.2968	-2.48224	0.0180243	0.167959	-3.28564
IKZF2	-0.76971	4.94263	-4.00959	0.000305378	0.0317745	0.307109
LOC100289230	-0.772393	3.29513	-3.38836	0.00175886	0.0593975	-1.25498
SLC16A14	-0.772444	3.091	-4.04089	0.000278932	0.0311258	0.388307
LOC145474	-0.77274	1.91639	-3.05709	0.00427351	0.0870163	-2.03847
IRS2	-0.772807	4.03474	-3.45691	0.00145717	0.053849	-1.08799
LOC150381	-0.773202	1.64533	-3.32619	0.00208352	0.0645136	-1.40506
C6orf26	-0.774435	1.09185	-2.86974	0.00693701	0.108857	-2.46213
TESC	-0.774996	1.20711	-2.42521	0.020622	0.179844	-3.40017
MAB21L2	-0.77519	4.58202	-2.46463	0.0187929	0.170904	-3.32121
LOC148696	-0.775764	2.16421	-3.28882	0.00230553	0.0676688	-1.49465
FLJ39639	-0.778744	2.35099	-5.36499	5.38e-06	0.00887334	3.9365
SORCS1	-0.780642	2.26851	-3.29202	0.00228562	0.0674815	-1.48698
CD79A	-0.78065	1.06302	-2.79186	0.00844932	0.118429	-2.63361
C19orf77	-0.781194	0.779915	-2.2122	0.033603	0.228899	-3.81122
VIP	-0.782252	1.22699	-2.7928	0.00842947	0.118366	-2.63157
ELOVL7	-0.782559	2.14425	-3.4863	0.00134369	0.0521644	-1.01595
DHRS9	-0.783432	2.84936	-2.82081	0.00785452	0.114685	-2.57021
CACNB2	-0.783624	3.57976	-3.84808	0.000485776	0.0365398	-0.108534
SCUBE1	-0.783817	3.03709	-2.12048	0.0411592	0.252788	-3.97967
TSPAN2	-0.785209	3.49257	-2.78724	0.00854817	0.118948	-2.64371
SLC15A2	-0.785265	3.19783	-3.59821	0.000984458	0.0462786	-0.739141
MAGI1	-0.785297	5.80614	-3.06485	0.00418741	0.0863227	-2.0206
ADHFE1	-0.787606	1.99447	-3.07231	0.00410615	0.0853717	-2.00339
IKZF1	-0.787773	6.0539	-2.46746	0.0186674	0.170625	-3.31551
STX11	-0.788121	3.83776	-2.90957	0.00626548	0.103642	-2.37336
SCN11A	-0.789198	2.53161	-3.27103	0.00241891	0.0686417	-1.53709
GPR126	-0.789263	4.94474	-2.90488	0.00634124	0.104551	-2.38385
APBB1IP	-0.789286	5.31566	-3.30483	0.00220775	0.0662298	-1.45632
KLKB1	-0.791135	1.51283	-3.50682	0.0012695	0.0511768	-0.965466
FLT3	-0.791422	2.38361	-3.69984	0.000740013	0.0425213	-0.484636
C3orf42	-0.791914	2.78796	-3.09012	0.00391818	0.0836469	-1.96223
INSC	-0.791935	4.43507	-2.1482	0.0387307	0.245174	-3.92933
C5orf56	-0.793439	2.85628	-3.90231	0.000415923	0.0344351	0.030385
P2RX5	-0.794143	1.16379	-2.86793	0.00696911	0.10901	-2.46615
C7orf54	-0.794612	3.66137	-2.94618	0.00570231	0.0989614	-2.29111
GNLY	-0.795155	2.33118	-2.0471	0.048248	0.271864	-4.11054
TMEM40	-0.795203	0.530075	-4.46176	8.12e-05	0.0204525	1.49675
DTHD1	-0.797599	2.69963	-3.03511	0.00452664	0.0899061	-2.08896
KLF15	-0.800275	1.60119	-3.53037	0.00118925	0.0501285	-0.907382
TREML1	-0.800414	0.848537	-2.71816	0.0101591	0.128104	-2.79325
LY75	-0.801059	5.42353	-2.99013	0.00508936	0.095143	-2.19164
TTLL3	-0.801511	4.08629	-3.38353	0.00178224	0.0595512	-1.26668
STAP1	-0.801615	2.25643	-2.382	0.0228122	0.188528	-3.48572
LOC283663	-0.803296	1.48785	-4.94183	1.93e-05	0.0165268	2.78767
NDRG2	-0.804362	5.18599	-2.46505	0.0187743	0.170904	-3.32037
FLJ14107	-0.804852	1.16123	-3.11663	0.00365349	0.0808352	-1.90073
GRAP2	-0.805019	1.59175	-2.48623	0.0178545	0.167447	-3.27758
GPR160	-0.806022	3.26327	-2.71487	0.0102424	0.128581	-2.80031
KLK1	-0.806342	1.15006	-2.06704	0.0462227	0.267252	-4.07533
ATG16L2	-0.80754	2.60835	-2.76872	0.00895482	0.121532	-2.68401
GNRH1	-0.808556	2.12083	-3.44078	0.00152335	0.0551534	-1.12743
FAM190A	-0.808579	3.61203	-3.17896	0.00309635	0.0758022	-1.75504
NPY5R	-0.809026	1.28495	-2.58332	0.0141433	0.151992	-3.07827
LOC286367	-0.809784	3.34151	-3.72431	0.000690601	0.0413672	-0.422948
L3MBTL1	-0.809876	1.72826	-3.56652	0.00107549	0.0477547	-0.817905
CLEC4E	-0.810048	2.8711	-2.95296	0.00560344	0.098056	-2.27583
BACH2	-0.810172	5.13875	-2.72417	0.0100083	0.127098	-2.78032
SLC24A4	-0.810502	3.27474	-3.70734	0.000724523	0.0419443	-0.465756
DLGAP1	-0.810998	1.33203	-3.52378	0.00121122	0.0502924	-0.923664
SHE	-0.812406	4.8535	-3.68393	0.000773959	0.0428721	-0.524659
KLHL14	-0.814979	2.3957	-3.20408	0.00289547	0.0744367	-1.69589
GVINP1	-0.815293	5.82879	-3.03665	0.00450839	0.0896979	-2.08542
SULT1C4	-0.817402	2.37918	-3.14968	0.0033472	0.0790172	-1.82367
YOD1	-0.817573	5.01186	-3.20622	0.00287894	0.0744193	-1.69084
RORB	-0.817837	2.30568	-3.13582	0.00347252	0.0798127	-1.85603
SLC25A27	-0.820103	3.22075	-2.51085	0.0168372	0.162729	-3.22751
SH2D1B	-0.820111	1.66036	-3.96675	0.000345577	0.0324451	0.196303
CNTNAP2	-0.821604	4.46151	-2.21893	0.0331013	0.226954	-3.79867
E2F2	-0.821966	3.51663	-2.38605	0.0225982	0.187566	-3.47775
TARP	-0.822196	1.33908	-3.38969	0.00175247	0.0593553	-1.25175
KLF8	-0.825622	4.63206	-3.3344	0.00203757	0.0635166	-1.38532
CSAD	-0.82643	3.49274	-3.8163	0.00053188	0.0378028	-0.18962
SEC31B	-0.827178	3.14792	-3.34877	0.00195949	0.0621736	-1.35071
MZB1	-0.827806	1.4165	-2.25497	0.0305233	0.218073	-3.73088
CYP1B1	-0.828769	7.87105	-2.44366	0.0197466	0.175522	-3.36332
NCRNA00287	-0.829988	2.81527	-3.75625	0.000630879	0.0403097	-0.342172
PTPRB	-0.830542	7.05529	-2.98398	0.0051712	0.0959433	-2.2056
TCP11L2	-0.830878	6.00872	-3.18971	0.00300882	0.0752986	-1.72976
LTB4R	-0.831608	3.75803	-2.84847	0.00732284	0.110978	-2.50926
LY9	-0.832564	2.47044	-2.95617	0.00555726	0.0978851	-2.26859
ZNF711	-0.833271	5.07498	-2.19134	0.0352037	0.233634	-3.85
RGL3	-0.833992	2.08654	-2.36745	0.0235957	0.191443	-3.51428
CD160	-0.835459	1.8387	-3.96971	0.000342641	0.0324451	0.203948
PPP1R1A	-0.835787	1.61161	-2.18342	0.0358294	0.235992	-3.86466
N4BP2L1	-0.836665	3.25893	-3.66563	0.00081489	0.0431799	-0.570633
ADAM1	-0.837035	2.52557	-3.2891	0.00230374	0.0676688	-1.49396
NRGN	-0.838392	1.8171	-3.52306	0.00121362	0.0502924	-0.925432
MASP2	-0.838704	2.92119	-3.59703	0.00098772	0.0462786	-0.742089
CD22	-0.839032	2.43205	-2.7896	0.00849761	0.118763	-2.63856
LOC100101266	-0.841005	0.954869	-3.36563	0.0018715	0.0610687	-1.31001
KRT23	-0.841059	0.778794	-3.34103	0.00200118	0.0629772	-1.36936
BTG2	-0.841334	6.8202	-2.49104	0.0176513	0.166828	-3.26781
STAB2	-0.841624	2.35901	-3.02686	0.00462524	0.0908468	-2.10786
TARM1	-0.843098	0.699534	-2.97756	0.00525796	0.0964008	-2.22016
PAR5	-0.844	4.78183	-2.76833	0.00896366	0.12158	-2.68487
ASAP1-IT	-0.844366	2.07976	-2.87526	0.00684006	0.108209	-2.44987
CEACAM4	-0.846916	0.718383	-2.76943	0.00893906	0.121523	-2.68249
TTC25	-0.850117	2.67508	-2.97058	0.00535394	0.096656	-2.23599
YPEL4	-0.850126	1.53298	-2.31676	0.02652	0.202507	-3.61284
PSTPIP2	-0.850713	3.73041	-2.93703	0.00583846	0.100328	-2.31173
ZNF204P	-0.851158	3.27151	-3.04884	0.00436688	0.0880197	-2.05744
C6orf10	-0.851801	1.07884	-2.86099	0.00709328	0.109814	-2.48153
RAP1GAP2	-0.851821	2.76989	-4.02461	0.000292396	0.0315162	0.346048
KAT2B	-0.852002	6.3304	-3.87557	0.000449058	0.0351578	-0.0382181
ABLIM1	-0.853121	7.57584	-2.96769	0.00539409	0.096656	-2.24253
ABCB1	-0.85437	3.37741	-2.98626	0.00514072	0.0956082	-2.20043
FRAT2	-0.854978	3.6856	-3.3828	0.00178579	0.0595512	-1.26845
OR2W3	-0.855305	0.678386	-3.05947	0.00424695	0.0869831	-2.033
RIMKLB	-0.855712	5.68396	-4.5797	5.72e-05	0.0204525	1.81189
MTL5	-0.857234	2.749	-2.81084	0.00805484	0.115988	-2.5921
CTSW	-0.857848	2.18038	-2.60011	0.0135784	0.148898	-3.04328
C15orf5	-0.858292	2.7934	-2.28057	0.028803	0.211079	-3.68225
AKD1	-0.858848	4.72249	-4.78787	3.07e-05	0.0189273	2.37158
SORL1	-0.859029	6.20569	-2.69889	0.0106563	0.130862	-2.83455
FCRL3	-0.862428	1.53093	-3.80818	0.000544336	0.0379952	-0.210316
TRAF3IP3	-0.862497	2.7759	-2.92515	0.00601973	0.101422	-2.33844
LOC285733	-0.863112	1.3033	-3.46623	0.00142023	0.0532564	-1.06518
HK3	-0.863459	1.96003	-2.75941	0.00916604	0.122677	-2.70422
CMTM2	-0.86403	0.942337	-3.69229	0.000755954	0.0427818	-0.503656
KCNRG	-0.864787	4.7897	-3.59303	0.00099881	0.0464596	-0.752034
HRASLS5	-0.86497	3.02462	-2.63222	0.0125559	0.14193	-2.97597
CAT	-0.865434	6.71401	-2.83084	0.00765761	0.113024	-2.54814
LOC100131564	-0.866461	4.51969	-3.40498	0.00168063	0.0582895	-1.21463
PEAR1	-0.866608	4.4401	-3.4986	0.00129873	0.051457	-0.985703
MALAT1	-0.866861	14.4529	-2.33822	0.0252444	0.197802	-3.5713
FCRL5	-0.869006	2.01719	-2.67605	0.0112749	0.134593	-2.88325
PKHD1L1	-0.869387	2.99958	-3.13787	0.00345368	0.0796373	-1.85124
PDE2A	-0.870347	3.78431	-3.4745	0.00138817	0.0526607	-1.0449
AOC3	-0.87037	5.50158	-2.86607	0.0070022	0.10936	-2.47028
LOC100131434	-0.870967	1.4943	-3.01342	0.0047902	0.0924385	-2.13857
C11orf34	-0.871025	1.39154	-3.34667	0.0019707	0.0623534	-1.35576
ECRP	-0.871118	0.5204	-2.51553	0.0166501	0.162005	-3.21797
TFRC	-0.872819	7.63665	-2.03771	0.0492282	0.274071	-4.12703
PDZK1IP1	-0.873157	0.710202	-2.85728	0.00716054	0.110312	-2.48975
NR3C2	-0.873694	4.18319	-3.59174	0.00100242	0.0464596	-0.755249
FREM1	-0.873969	3.04666	-3.89916	0.0004197	0.0344493	0.0222928
KLHL3	-0.874291	5.41061	-3.39206	0.00174115	0.0591454	-1.24601
TNFRSF17	-0.874728	0.872746	-2.99953	0.00496653	0.0942662	-2.17024
EMCN	-0.875424	6.13538	-2.70974	0.0103735	0.12939	-2.81131
ANK3	-0.875893	6.0844	-2.61572	0.0130722	0.145496	-3.01063
TGFBR3	-0.877416	5.31034	-3.65581	0.000837711	0.0434521	-0.595266
FCRL6	-0.877704	1.21305	-3.27209	0.00241201	0.0685697	-1.53457
PLXNA4	-0.878471	4.60066	-3.8081	0.000544457	0.0379952	-0.210516
NLRP12	-0.878709	1.68281	-3.54308	0.00114798	0.0491621	-0.875961
LOC221442	-0.879057	3.05719	-3.22674	0.00272498	0.0721838	-1.64234
P2RY10	-0.879611	2.25998	-3.15401	0.00330886	0.0783947	-1.81353
CG030	-0.880458	4.3718	-2.86852	0.00695861	0.10901	-2.46484
2024-03-08	-0.880897	4.69401	-3.41805	0.00162148	0.0571226	-1.18284
C10orf108	-0.881588	2.52991	-3.66508	0.000816156	0.0431799	-0.572017
MYO5C	-0.881647	5.14738	-2.66407	0.0116124	0.137275	-2.90869
PCDH9	-0.883197	6.20487	-2.07742	0.0451981	0.264744	-4.05689
ITIH5	-0.884889	3.63538	-2.48834	0.017765	0.167287	-3.27329
AMICA1	-0.888048	4.69334	-2.88104	0.00674001	0.107799	-2.43703
MNDA	-0.889462	6.2941	-2.23917	0.0316305	0.221076	-3.7607
ADAMTS9	-0.88999	7.43483	-2.57539	0.0144174	0.153375	-3.09473
HMBS	-0.891867	2.86876	-2.31786	0.0264529	0.202262	-3.6107
DMD	-0.891959	5.9016	-2.66296	0.0116442	0.137369	-2.91104
BCO2	-0.892426	2.03215	-3.78372	0.000583555	0.0388459	-0.272502
RARRES1	-0.893549	4.20005	-2.20753	0.033956	0.229611	-3.81994
SLC36A2	-0.893876	4.37232	-2.17632	0.036398	0.237838	-3.87776
CD38	-0.893892	2.71444	-2.44328	0.0197642	0.175522	-3.36408
NFASC	-0.893984	3.40445	-3.6371	0.000882882	0.0443341	-0.642093
RNPC3	-0.894046	5.59874	-3.71914	0.000700764	0.0413672	-0.435991
PREX2	-0.894516	5.75349	-3.06942	0.00413751	0.0857486	-2.01008
NELL1	-0.897261	1.8756	-2.43151	0.0203191	0.178664	-3.38761
CLDN11	-0.898197	2.47765	-3.47444	0.00138842	0.0526607	-1.04505
ITGB3	-0.898204	7.31362	-2.69208	0.0108372	0.132099	-2.84908
GHRLOS	-0.898492	2.4296	-3.12042	0.00361709	0.0806726	-1.89192
ID4	-0.898752	4.5523	-2.94019	0.00579109	0.0999764	-2.30461
GRIA1	-0.898816	2.65932	-3.12726	0.00355219	0.0802027	-1.87599
IGLL1	-0.899093	0.882376	-2.45284	0.0193236	0.173338	-3.34491
NBEAL2	-0.900259	3.64875	-3.8299	0.00051166	0.0370496	-0.154964
KCNIP2	-0.901338	2.92048	-2.58642	0.0140373	0.151306	-3.07181
C17orf99	-0.901455	0.446533	-2.50078	0.0172466	0.164551	-3.24802
C6orf114	-0.902151	1.33957	-4.01793	0.000298097	0.0315162	0.328739
GLDN	-0.902391	5.55856	-2.68231	0.0111021	0.133445	-2.86993
VPREB1	-0.902638	0.472832	-2.68669	0.0109826	0.133169	-2.86059
IKZF3	-0.904751	3.49679	-2.55484	0.0151507	0.15619	-3.13725
SOCS2	-0.905254	5.07581	-3.47385	0.00139067	0.0526607	-1.04649
PLAT	-0.905384	5.00968	-2.14475	0.0390258	0.246532	-3.93562
P2RY13	-0.906454	4.73669	-2.7468	0.00945973	0.124414	-2.73154
C1orf115	-0.908145	3.29322	-2.81348	0.00800123	0.115802	-2.5863
RAB3D	-0.908503	4.21994	-3.90713	0.000410214	0.0342095	0.0427558
TREML2	-0.908821	1.81763	-3.23676	0.00265262	0.0712765	-1.61858
EMID2	-0.908989	1.79414	-2.97858	0.00524419	0.0964008	-2.21787
TIGIT	-0.909107	2.66081	-3.9889	0.000324189	0.0320564	0.253544
TFF3	-0.909216	0.700929	-3.82132	0.000524333	0.0377215	-0.176842
C17orf28	-0.90936	3.10339	-3.57292	0.00105647	0.0472933	-0.802014
GPCPD1	-0.910191	6.12698	-4.75764	3.36e-05	0.0189273	2.29004
CD79B	-0.91025	1.0668	-2.87625	0.00682283	0.108209	-2.44767
KLB	-0.910397	3.12267	-2.68434	0.0110466	0.133445	-2.8656
PRKCQ	-0.912361	2.52543	-3.31576	0.00214336	0.06523	-1.43013
GPR146	-0.912809	3.19823	-3.43067	0.00156627	0.0559186	-1.1521
RBM38	-0.915003	3.3034	-2.93377	0.00588775	0.100453	-2.31908
PTK2B	-0.915538	4.72435	-4.43376	8.82e-05	0.0210318	1.42219
TMEM154	-0.915711	4.33021	-3.18477	0.00304871	0.0756705	-1.74137
LOC100272228	-0.915836	1.69195	-4.22943	0.000161017	0.0253016	0.881318
ZBTB16	-0.917094	1.67444	-2.47269	0.0184377	0.169543	-3.30496
FRMD3	-0.917436	3.31668	-3.58101	0.00103291	0.0467738	-0.781933
FOLR3	-0.919127	0.598881	-2.16573	0.0372618	0.240758	-3.89725
SORBS1	-0.920507	6.07418	-2.40152	0.021798	0.184159	-3.44721
PPFIA2	-0.921401	5.86777	-2.05584	0.0473511	0.269376	-4.09514
PNPLA2	-0.92243	2.97293	-3.05029	0.00435032	0.0877625	-2.05411
GPR182	-0.924695	1.04231	-3.48235	0.0013584	0.052339	-1.02563
ESR1	-0.924831	3.96187	-3.54226	0.00115062	0.0491621	-0.878003
NPY6R	-0.924849	2.08254	-4.27562	0.000140606	0.0242378	1.00305
HBG1	-0.926572	0.0596016	-3.40772	0.00166806	0.0581156	-1.20797
STRADB	-0.927667	4.40285	-3.96679	0.000345533	0.0324451	0.196416
PAQR6	-0.927796	2.17988	-3.92506	0.000389625	0.0339242	0.088859
CBX7	-0.92889	3.51728	-4.86652	2.42e-05	0.018135	2.58392
LILRA2	-0.929958	1.49917	-3.43365	0.00155351	0.0558079	-1.14483
ADCY4	-0.930281	3.6132	-3.1232	0.00359059	0.0804452	-1.88545
PKP2	-0.93089	2.44953	-2.87651	0.0068183	0.108209	-2.44709
TMEM88	-0.931758	1.66924	-3.66834	0.000808694	0.0431799	-0.563824
GPR18	-0.932753	3.31084	-3.68825	0.000764608	0.0428052	-0.513814
AQP7	-0.932929	0.772064	-2.42452	0.0206557	0.179844	-3.40156
LYST	-0.934971	8.59678	-4.37427	0.000105152	0.0217745	1.2641
NIPSNAP3B	-0.939513	2.74784	-3.66051	0.000826697	0.0433997	-0.583463
PMP2	-0.940352	2.06416	-4.15616	0.000199494	0.0275934	0.688968
ANKRD36BP2	-0.940571	1.61091	-2.78136	0.00867544	0.119781	-2.65653
CD36	-0.941539	8.4387	-2.86284	0.00705999	0.109761	-2.47744
C6orf155	-0.943162	3.40296	-3.18225	0.00306926	0.0756705	-1.74729
RETN	-0.943747	0.473048	-3.38366	0.00178158	0.0595512	-1.26636
EPB41	-0.944756	7.09636	-3.33519	0.00203322	0.0634668	-1.38342
CFD	-0.945027	2.67745	-2.56986	0.0146113	0.154324	-3.10618
PPP1R16B	-0.94558	4.03634	-3.60048	0.000978229	0.0462088	-0.733487
CYP4F12	-0.94584	0.789044	-3.32126	0.00211161	0.0648618	-1.41692
SLFN13	-0.946161	4.10673	-3.65823	0.000832011	0.0434333	-0.589177
TMEM107	-0.9469	4.72106	-3.0004	0.00495532	0.0941307	-2.16826
SELENBP1	-0.947058	4.32167	-3.27854	0.0023704	0.0680172	-1.51919
C2orf88	-0.947457	4.39047	-4.08442	0.000245837	0.029363	0.501562
FCRL2	-0.95169	1.14302	-4.77406	3.2e-05	0.0189273	2.33433
TACR1	-0.952598	2.66996	-4.39996	9.75e-05	0.0217745	1.33232
RPH3A	-0.952944	2.0895	-3.91633	0.000399522	0.0339242	0.066399
MYO15B	-0.953675	3.08138	-3.96538	0.000346939	0.0324451	0.19278
SFRP1	-0.955512	5.39425	-2.83581	0.0075618	0.112618	-2.53719
LOC646329	-0.956192	2.90281	-3.19082	0.00299992	0.0751574	-1.72715
BTNL8	-0.956265	0.932896	-3.46252	0.00143481	0.0534061	-1.07425
KRT222	-0.956352	1.65572	-3.16285	0.00323203	0.0772771	-1.79283
GABBR1	-0.956566	5.30605	-3.41039	0.00165592	0.0577795	-1.20149
ANKRD29	-0.957253	2.5486	-3.19906	0.00293454	0.0748101	-1.70771
GPIHBP1	-0.957261	2.7797	-2.75278	0.00931948	0.123368	-2.7186
CIDEC	-0.959895	1.49674	-2.24682	0.03109	0.219954	-3.74628
C10orf116	-0.964407	2.59569	-2.63647	0.012426	0.140949	-2.96702
KLRK1	-0.965109	4.22362	-2.57017	0.0146003	0.154279	-3.10554
APOBEC2	-0.965857	1.5788	-3.22011	0.00277385	0.0727079	-1.65803
LOXHD1	-0.969539	2.80805	-3.31517	0.00214678	0.065248	-1.43154
OSBP2	-0.969695	2.27927	-3.03358	0.0045447	0.090177	-2.09245
LOC100270804	-0.969714	1.93666	-4.11657	0.000223892	0.0280904	0.585437
PRO0611	-0.970927	2.09985	-3.53518	0.00117347	0.0497356	-0.895498
DAPK2	-0.970951	4.50298	-3.577	0.00104453	0.0468721	-0.791893
HAL	-0.974579	1.47652	-3.28497	0.00232964	0.0679359	-1.50385
TEK	-0.976371	5.46945	-3.22168	0.00276217	0.0726689	-1.6543
RGL4	-0.977493	2.33052	-3.94342	0.000369594	0.0337161	0.136121
LOC283392	-0.978993	2.78232	-3.11317	0.00368702	0.081111	-1.90877
MYH11	-0.980422	6.48024	-2.42878	0.0204501	0.17903	-3.39307
TIMP4	-0.981386	3.16247	-2.41622	0.0210615	0.181645	-3.41807
PROK2	-0.983954	3.21952	-2.6597	0.0117378	0.137841	-2.91795
TMOD1	-0.984744	5.0703	-2.38556	0.0226242	0.187647	-3.47872
BEX1	-0.986543	1.33098	-2.24409	0.0312819	0.220296	-3.75143
RALGAPA2	-0.986587	5.94209	-5.69187	2e-06	0.00587491	4.82474
F5	-0.9878	4.54369	-3.0198	0.00471125	0.0917133	-2.12401
C19orf38	-0.987865	0.838467	-4.10115	0.000234169	0.0288294	0.545176
BCL2L15	-0.988529	2.61376	-3.20493	0.00288889	0.0744354	-1.69389
DGAT2	-0.990269	2.31413	-2.52256	0.0163721	0.160928	-3.20358
PTX3	-0.992904	6.5422	-2.46724	0.018677	0.170625	-3.31595
KIAA1683	-0.997726	2.31936	-3.22924	0.00270674	0.0719482	-1.63641
FCAR	-0.998292	2.21381	-2.33293	0.0255535	0.199277	-3.58156
CLIC5	-1.00105	4.53023	-2.6824	0.0110995	0.133445	-2.86973
KCNB1	-1.00221	3.40412	-3.06986	0.00413267	0.0857486	-2.00905
ADH1C	-1.00222	0.901812	-3.31802	0.00213024	0.0650877	-1.42469
SLC22A3	-1.00326	3.07503	-4.48326	7.62e-05	0.0204525	1.55407
RAB37	-1.00349	2.62399	-3.58984	0.00100776	0.0465567	-0.759984
FGF23	-1.00408	1.78384	-3.78449	0.000582275	0.0388459	-0.270539
TMCC2	-1.00535	3.45736	-3.00045	0.00495469	0.0941307	-2.16815
SLC6A16	-1.00866	2.32137	-3.97606	0.000336423	0.0323793	0.220353
CAPN3	-1.00868	4.66693	-4.75844	3.35e-05	0.0189273	2.29221
UNC13C	-1.0093	3.73683	-2.70313	0.0105449	0.130186	-2.82547
SPN	-1.01069	3.19603	-3.52266	0.00121496	0.0502924	-0.926412
FAIM3	-1.01099	4.03619	-3.5381	0.001164	0.049516	-0.888291
P2RX1	-1.01197	2.33173	-3.61965	0.00092713	0.0454687	-0.685683
FAM196B	-1.01311	2.43623	-4.25827	0.000147956	0.0245126	0.957288
PDE1C	-1.0143	2.84613	-4.24539	0.000153654	0.0246521	0.923349
ZNF662	-1.01463	4.28328	-3.38151	0.00179211	0.0595627	-1.27159
MYL4	-1.01576	1.51839	-2.57646	0.0143802	0.153223	-3.09251
CRISP2	-1.0176	0.620172	-3.16727	0.00319427	0.0768587	-1.78248
APOD	-1.01766	6.08475	-2.22304	0.0327979	0.225962	-3.79098
AQP9	-1.0177	3.22221	-2.87555	0.00683511	0.108209	-2.44924
KIAA0125	-1.01808	2.78926	-3.9861	0.000326813	0.0320564	0.246319
TSPO2	-1.01822	0.891659	-2.811	0.00805152	0.115988	-2.59174
VIPR1	-1.01969	1.76467	-3.00634	0.00487935	0.0933787	-2.15473
KCNA3	-1.0221	3.67822	-3.00243	0.00492924	0.093867	-2.16364
GATA1	-1.02231	1.07738	-2.87477	0.00684862	0.108209	-2.45096
ANK2	-1.02413	5.96777	-3.81129	0.000539539	0.0379952	-0.202402
[truncated: 276 more rows]
