# Supplementary material for: Role of arachidonic acid metabolism in osteosarcoma prognosis by integrating WGCNA and bioinformatics analysis
Source: BMC Cancer. 2025 Mar 12;25:445. doi: 10.1186/s12885-024-13278-3 (PMC11905593; doi:10.1186/s12885-024-13278-3)
Supplement: Supplementary file 2 — Supplementary Material 2 [file 12885_2024_13278_MOESM2_ESM.xlsx]

## Sheet: Supplementary Table 2 GSE99671(
Supplementary Table 2. The 1,321 DE-AAMRGs between the differential risk subgroups.
	logFC	AveExpr	t	P.Value	adj.P.Val	B
UGT1A5	3.20877	2.00404	3.17223	0.00564409	0.648795	-2.29612
UGT1A9	3.0939	2.01087	3.0063	0.00803805	0.648795	-2.53283
UGT1A4	3.07872	1.98258	2.95793	0.00890601	0.648795	-2.60168
UGT1A10	3.03613	2.04037	2.9089	0.00987859	0.648795	-2.67135
UGT1A8	3.00526	2.02038	2.8948	0.0101769	0.648795	-2.69136
UGT1A1	2.97449	2.07124	2.84937	0.0111986	0.648795	-2.75575
UGT1A6	2.95707	2.17332	2.94792	0.00909659	0.648795	-2.61591
UGT1A7	2.95375	2.07332	2.86084	0.0109315	0.648795	-2.7395
CLCA2	2.90295	2.55606	3.4914	0.00284324	0.648795	-1.84116
CES1	2.89139	2.32607	2.74143	0.0140392	0.648795	-2.90806
AKR1C1	2.86625	2.31555	3.60614	0.00221997	0.648795	-1.6786
UGT1A3	2.8236	2.18137	2.75957	0.0135177	0.648795	-2.88254
CNTN5	2.81287	2.576	2.53561	0.0214839	0.649962	-3.19496
ADIPOQ	2.78958	4.86399	3.21323	0.00517	0.648795	-2.23758
AKR1C2	2.77247	2.18378	3.26693	0.00460788	0.648795	-2.1609
RNASE3	2.45075	2.31299	3.46833	0.00298817	0.648795	-1.87393
CYP4F11	2.44847	1.81803	2.90275	0.0100075	0.648795	-2.68007
AKR1C3	2.4372	3.81024	3.05383	0.00726591	0.648795	-2.4651
S100A2	2.28737	2.28667	2.44601	0.0257855	0.662241	-3.31795
TACSTD2	2.26123	2.51332	3.54036	0.00255837	0.648795	-1.77169
ADH1B	2.23591	2.75566	2.68351	0.0158375	0.648795	-2.98933
AKR1B10	2.21744	1.23959	2.33435	0.0322844	0.663722	-3.46916
PTHLH	2.1729	2.65968	2.35315	0.0310923	0.662466	-3.44388
GPX2	2.08139	1.60145	2.27404	0.0364028	0.663722	-3.54975
GFRA1	2.07656	4.95895	3.48727	0.00286867	0.648795	-1.84703
SLC38A11	2.05855	2.08106	2.52699	0.0218664	0.649962	-3.20686
PLIN1	1.91374	2.86444	2.65435	0.0168246	0.648795	-3.0301
NQO1	1.90257	4.93832	3.2126	0.00517699	0.648795	-2.23848
F2RL2	1.88123	2.92115	2.36647	0.0302724	0.662241	-3.42591
FABP4	1.83912	5.88262	2.89937	0.0100791	0.648795	-2.68487
CPA3	1.75552	4.93164	2.36489	0.0303687	0.662241	-3.42805
FCER1A	1.72094	2.95285	2.50899	0.0226853	0.653391	-3.23164
ALDH3A1	1.70448	1.47883	2.20417	0.0417814	0.666942	-3.64204
IL6	1.69736	2.92681	2.88669	0.0103524	0.648795	-2.70287
CHRDL1	1.67239	3.941	2.27072	0.0366431	0.663722	-3.55416
WIF1	1.66352	4.13677	2.42146	0.0270992	0.662241	-3.35141
CTSG	1.65888	3.59321	2.71737	0.014761	0.648795	-2.94186
CLC	1.64884	2.04434	2.66946	0.0163059	0.648795	-3.00898
PRG2	1.62774	2.44506	2.60896	0.0184788	0.648795	-3.09335
MOSC1	1.61647	2.67561	3.99772	0.000954089	0.479098	-1.1317
CCL4	1.56052	2.86098	2.22542	0.0400725	0.663722	-3.6141
G0S2	1.54942	3.81492	2.40496	0.0280171	0.662241	-3.37383
DEFA3	1.53633	1.8758	2.26627	0.0369674	0.663722	-3.56007
DEFA1B_dup3	1.53633	1.8758	2.26627	0.0369674	0.663722	-3.56007
DEFA1_dup3	1.53633	1.8758	2.26627	0.0369674	0.663722	-3.56007
TUSC3	1.51039	4.27253	2.82258	0.0118469	0.648795	-2.79365
SPARCL1	1.47731	8.78308	2.64854	0.0170282	0.648795	-3.03821
MAOA	1.46385	4.55377	2.3691	0.030113	0.662241	-3.42236
PVRL3	1.45946	5.17087	2.96469	0.00877937	0.648795	-2.59206
C1R	1.44585	6.50378	2.80891	0.0121914	0.648795	-2.81295
MIR548AA1	1.44176	1.56333	3.44296	0.00315601	0.648795	-1.91
TMOD1	1.43506	4.54121	2.45509	0.0253152	0.659252	-3.30555
CAP2	1.43319	4.01649	2.43391	0.0264253	0.662241	-3.33446
SCARA5	1.42567	3.57603	2.21076	0.0412445	0.665665	-3.63339
TP63	1.42518	4.74031	2.20464	0.0417435	0.666942	-3.64144
LCN2	1.40467	2.16309	2.5569	0.0205668	0.649042	-3.16555
ITGA8	1.38479	2.95846	3.39863	0.00347207	0.648795	-1.97309
NTN4	1.38102	5.12599	3.20845	0.00522317	0.648795	-2.2444
ALDH2	1.36007	6.19295	4.56532	0.000283632	0.469304	-0.371157
PFKFB1	1.3387	0.609629	4.83741	0.000159952	0.469304	-0.02368
C1S	1.31038	7.88848	2.38789	0.0289973	0.662241	-3.39697
IGFBP3	1.30783	6.8826	3.56535	0.00242415	0.648795	-1.73629
PLAT	1.29619	4.52008	2.52869	0.0217906	0.649962	-3.20452
TSPAN7	1.2959	5.62367	2.17063	0.0446161	0.667386	-3.68592
SRGN	1.28327	7.63402	3.25528	0.00472449	0.648795	-2.17754
EGR2	1.28071	4.28867	2.63877	0.0173757	0.648795	-3.05184
PCK1	1.27741	1.68282	2.23012	0.0397031	0.663722	-3.6079
SCD	1.26603	7.32291	3.0201	0.00780595	0.648795	-2.51317
TM4SF1	1.26086	6.01863	2.72696	0.0144692	0.648795	-2.9284
EPX	1.2533	1.68544	2.57423	0.019848	0.648795	-3.14156
LEPR	1.25319	6.62872	2.28297	0.0357634	0.663722	-3.53787
ALDH3A2	1.24364	6.64881	2.7602	0.0134997	0.648795	-2.88164
SORBS1	1.23945	5.57858	2.37447	0.0297901	0.662241	-3.41511
PPAP2A	1.23866	5.68036	3.23518	0.00493254	0.648795	-2.20624
CD44	1.23204	9.07268	3.77012	0.00155833	0.596538	-1.44786
OLFM4	1.21855	2.85446	2.45307	0.0254191	0.660651	-3.30831
CSTA	1.21707	4.36173	2.27501	0.0363324	0.663722	-3.54845
GPX3	1.20273	5.92419	2.25008	0.0381706	0.663722	-3.58154
AGPAT9	1.20175	2.84256	2.84894	0.0112086	0.648795	-2.75635
ELANE	1.19719	1.58774	2.17079	0.0446026	0.667386	-3.68571
CALCRL	1.19661	7.2187	3.16419	0.00574201	0.648795	-2.3076
TFPI	1.18942	7.20326	3.23988	0.00488311	0.648795	-2.19953
CFH	1.17587	8.62749	3.0369	0.00753215	0.648795	-2.48922
EPHX1	1.17458	5.25648	2.70746	0.0150687	0.648795	-2.95577
MET	1.16749	4.9104	4.34168	0.000456322	0.469304	-0.665459
CP	1.16476	3.49173	2.65482	0.016808	0.648795	-3.02944
HSD11B1	1.15718	0.915796	2.36196	0.0305482	0.662241	-3.43201
GCLM	1.14561	4.78042	2.3277	0.0327163	0.663722	-3.47809
POPDC3	1.13364	2.57356	2.57231	0.0199266	0.648795	-3.14423
ITGA3	1.11479	3.30359	3.53527	0.00258663	0.648795	-1.77891
PTGER3	1.10986	4.07256	2.47122	0.0244993	0.657953	-3.28348
PPAP2B	1.10765	5.52074	4.50266	0.000323931	0.469304	-0.45286
LTBP1	1.10492	7.89624	3.26282	0.00464865	0.648795	-2.16677
RASSF9	1.10094	2.79846	2.28633	0.0355258	0.663722	-3.5334
FHL1	1.08791	6.49347	2.25478	0.0378177	0.663722	-3.57531
PTPRK	1.08439	6.64814	3.05031	0.00732045	0.648795	-2.47011
CPD	1.08337	7.56269	3.80199	0.00145477	0.596538	-1.40328
ABI3BP	1.0829	6.88826	2.13382	0.0479307	0.667386	-3.73373
MECOM	1.08196	5.66539	2.62569	0.0178515	0.648795	-3.07006
CIDEC	1.0797	0.950755	2.43951	0.0261273	0.662241	-3.32682
CEACAM6	1.07076	2.15615	2.14517	0.0468852	0.667386	-3.71902
BMPER	1.06947	4.21581	2.8916	0.0102457	0.648795	-2.69589
KIAA1644	1.05849	3.5657	2.67332	0.016176	0.648795	-3.00359
NOTCH3	1.05527	6.96548	3.1127	0.00640936	0.648795	-2.3811
PGD	1.05432	6.18641	2.16192	0.0453808	0.667386	-3.69726
TPSB2	1.05375	0.420349	2.92588	0.00953053	0.648795	-2.64723
HEXB	1.04913	6.9497	2.87812	0.010541	0.648795	-2.71502
C10orf58	1.04859	4.61263	3.26368	0.00464012	0.648795	-2.16555
TMTC1	1.04198	6.45976	2.18299	0.0435517	0.667386	-3.66979
LEP	1.0414	2.81001	2.18578	0.0433145	0.667386	-3.66614
CMTM8	1.03308	1.69353	2.75602	0.0136183	0.648795	-2.88754
TXNDC12	1.02592	6.24916	2.74021	0.0140749	0.648795	-2.90977
ABCA6	1.02339	4.48791	2.49934	0.0231365	0.657135	-3.24492
FBN1	1.01512	9.34299	2.16416	0.0451834	0.667386	-3.69435
GABARAPL1	1.01441	6.13514	2.88643	0.010358	0.648795	-2.70323
RERGL	1.00957	0.676464	2.65187	0.0169111	0.648795	-3.03356
IGFBP7	1.00755	9.20973	2.49045	0.0235592	0.657135	-3.25712
PRNP	0.998862	7.00441	2.43853	0.0261792	0.662241	-3.32816
AQP1	0.998751	6.82563	2.35994	0.0306719	0.662241	-3.43473
CREG1	0.998063	8.70079	2.3668	0.0302529	0.662241	-3.42548
TNFSF10	0.996053	5.89033	2.20288	0.0418875	0.666942	-3.64374
CCL2	0.991696	5.66686	2.13133	0.0481633	0.667386	-3.73696
THSD4	0.989654	4.16544	3.16214	0.0057672	0.648795	-2.31053
CLDND1	0.981768	7.12196	3.22713	0.00501832	0.648795	-2.21773
S100A10	0.97949	8.12892	2.43129	0.0265657	0.662241	-3.33803
KCNMB1	0.978203	3.49781	2.1997	0.0421493	0.666942	-3.64791
NMB	0.975	1.4806	2.7783	0.0129985	0.648795	-2.85615
AGAP11	0.973678	1.62981	2.64767	0.0170588	0.648795	-3.03943
CD36	0.972911	7.93398	2.35956	0.0306954	0.662241	-3.43524
KIT	0.968281	5.25136	2.11602	0.0496129	0.667386	-3.75671
KCNB1	0.967547	2.86018	2.20821	0.0414517	0.665965	-3.63675
FAM69A	0.963954	5.13206	2.57211	0.0199346	0.648795	-3.1445
PRG3	0.954131	0.691829	2.12288	0.0489585	0.667386	-3.74787
IL6ST	0.944184	9.29531	3.20528	0.00525873	0.648795	-2.24892
ANXA1	0.933513	8.78957	2.7712	0.013193	0.648795	-2.86616
LPHN2	0.932113	7.92087	4.19706	0.000621751	0.469304	-0.859613
PTPRD	0.931566	7.5741	3.0538	0.00726635	0.648795	-2.46514
TMEM107	0.928025	4.21034	2.30417	0.0342874	0.663722	-3.50959
SSBP2	0.927926	4.79038	3.21587	0.00514081	0.648795	-2.2338
PIR	0.927609	3.63647	3.50373	0.00276865	0.648795	-1.82365
MAP3K8	0.927322	3.53657	2.50002	0.0231042	0.657135	-3.24398
MAPK10	0.927087	3.43457	2.58104	0.0195723	0.648795	-3.13213
PDLIM1	0.924757	5.96984	2.462	0.0249626	0.657953	-3.29611
SCPEP1	0.920833	6.08212	2.68257	0.0158684	0.648795	-2.99064
SEMA4B	0.916513	4.11139	2.25292	0.0379567	0.663722	-3.57777
FBXO30	0.916035	6.96441	3.76186	0.00158635	0.596538	-1.45943
TGFBR2	0.915369	8.56312	3.01717	0.00785465	0.648795	-2.51734
KITLG	0.912072	5.88526	2.65902	0.0166626	0.648795	-3.02358
OSMR	0.911402	7.20927	2.85507	0.011065	0.648795	-2.74767
MARK1	0.910538	3.61994	2.46425	0.0248488	0.657953	-3.29303
THBD	0.909533	5.52056	2.65676	0.0167407	0.648795	-3.02673
SUMF1	0.909458	4.75631	3.07223	0.00698681	0.648795	-2.43885
PALMD	0.907749	5.92182	2.1416	0.0472119	0.667386	-3.72365
PCDHB8	0.904648	0.871906	2.28817	0.035396	0.663722	-3.53094
NCEH1	0.903458	5.31509	2.77513	0.013085	0.648795	-2.86061
TAGLN2	0.901631	5.57709	2.99487	0.00823547	0.648795	-2.54912
CAV2	0.900596	5.03378	2.28056	0.0359346	0.663722	-3.54107
ITGA6	0.90006	8.20192	3.50956	0.00273405	0.648795	-1.81537
ABLIM1	0.898553	7.11513	2.49395	0.0233918	0.657135	-3.25231
TMEM88	0.894107	1.14301	2.30533	0.0342086	0.663722	-3.50804
EPS8	0.891121	7.45385	3.78554	0.00150735	0.596538	-1.42629
NAMPT	0.887758	6.73336	2.17905	0.0438888	0.667386	-3.67494
SH3BGRL2	0.883403	4.72822	2.28271	0.0357822	0.663722	-3.53822
FHL2	0.8821	4.26027	2.92467	0.0095551	0.648795	-2.64896
LTBR	0.87828	4.61849	2.57515	0.0198105	0.648795	-3.14028
NFIA	0.878	6.9404	4.09288	0.00077751	0.479098	-1.00119
SEL1L3	0.870578	4.91265	2.12699	0.0485701	0.667386	-3.74256
CFHR3	0.870236	1.28292	3.3674	0.00371341	0.648795	-2.01759
ADRB2	0.865456	3.4305	2.149	0.0465374	0.667386	-3.71406
CAV1	0.863721	7.20908	2.33665	0.0321364	0.663722	-3.46608
ETS2	0.86228	6.21967	2.7776	0.0130177	0.648795	-2.85714
CYP26B1	0.859399	4.50752	2.13106	0.0481876	0.667386	-3.73729
IL1RL1	0.858119	2.10877	2.11432	0.0497767	0.667386	-3.75891
TNF	0.857362	1.2265	2.31716	0.0334118	0.663722	-3.49222
ZXDB	0.857079	5.31025	3.31962	0.00411507	0.648795	-2.08572
GPAM	0.856966	5.45102	2.71698	0.0147729	0.648795	-2.9424
GEMIN7	0.852778	2.62274	2.51671	0.0223304	0.652099	-3.22102
KRT18	0.849897	1.06378	2.41434	0.0274917	0.662241	-3.36109
PROCR	0.846833	3.67001	2.71441	0.0148521	0.648795	-2.94601
CD226	0.84644	2.91566	2.4859	0.0237784	0.657135	-3.26336
CLDN11	0.844797	1.97942	2.77677	0.0130401	0.648795	-2.8583
ECE1	0.841481	5.77111	4.22217	0.000589182	0.469304	-0.825695
EPAS1	0.840761	7.64838	2.2911	0.0351905	0.663722	-3.52703
TGFBR3	0.835465	4.83578	2.44131	0.0260321	0.662241	-3.32436
CUTC	0.835209	4.62136	2.52011	0.0221761	0.651369	-3.21634
LILRA1	0.834493	1.17519	2.74677	0.0138838	0.648795	-2.90055
ELOVL1	0.825989	4.43424	2.26464	0.0370868	0.663722	-3.56223
NR2F2	0.825986	5.94209	2.55973	0.0204478	0.648795	-3.16163
C3orf21	0.824845	4.49864	2.32375	0.0329753	0.663722	-3.48339
SERPINB10	0.824783	0.630331	2.46469	0.0248266	0.657953	-3.29243
LRRC8C	0.822198	6.76136	2.61965	0.0180759	0.648795	-3.07849
DIRC2	0.82168	4.90581	2.15812	0.0457186	0.667386	-3.70221
EIF1B	0.821138	4.26106	2.65656	0.0167476	0.648795	-3.02701
CSDA	0.821113	6.34984	2.63006	0.0176913	0.648795	-3.06398
AKAP12	0.819667	7.52343	2.74971	0.0137987	0.648795	-2.89641
SLC16A7	0.818506	5.43174	2.5998	0.0188308	0.648795	-3.10608
PMP22	0.817538	7.91365	2.16426	0.0451746	0.667386	-3.69422
LOC100130633	0.815567	6.12563	2.21748	0.0407032	0.665395	-3.62455
TUBA4A	0.814294	3.32922	3.45139	0.00309926	0.648795	-1.89802
PRTN3	0.812174	1.13809	2.53142	0.0216692	0.649962	-3.20075
MFSD6	0.809211	5.26244	2.81779	0.0119666	0.648795	-2.80042
ANXA2P2	0.806522	6.75981	2.53825	0.0213682	0.649962	-3.19132
GLIPR1	0.804322	7.38515	2.85877	0.0109792	0.648795	-2.74243
PLBD1	0.799655	4.73554	2.64616	0.017112	0.648795	-3.04153
LPCAT3	0.798533	4.44798	2.5873	0.0193218	0.648795	-3.12344
TSTD1	0.796445	1.12638	2.40277	0.0281408	0.662241	-3.3768
HRASLS5	0.796229	2.54748	2.18572	0.0433195	0.667386	-3.66621
HEBP1	0.796151	4.50011	2.18558	0.043332	0.667386	-3.66641
CLDN23	0.796021	1.76002	2.4068	0.0279133	0.662241	-3.37133
RGMB	0.793095	5.33872	2.5406	0.0212656	0.649962	-3.18808
TM7SF3	0.792196	5.87679	2.21165	0.0411721	0.665665	-3.63222
CD47	0.792095	6.97269	3.12471	0.00624714	0.648795	-2.36396
PDE3A	0.789815	4.76848	2.74757	0.0138605	0.648795	-2.89942
TMEM189	0.784718	4.76564	2.59461	0.0190331	0.648795	-3.11329
KLF8	0.784496	4.18194	2.41958	0.0272023	0.662241	-3.35397
SPATA1	0.782677	3.25595	2.80555	0.0122776	0.648795	-2.8177
ABHD4	0.778801	5.44864	2.32638	0.0328025	0.663722	-3.47986
VAV3	0.776738	5.98487	2.44499	0.0258391	0.662241	-3.31935
DRAM2	0.774148	5.80956	3.15089	0.00590751	0.648795	-2.32659
AIM1	0.773553	6.30674	2.72662	0.0144794	0.648795	-2.92887
CD46	0.765613	7.77855	2.61178	0.0183717	0.648795	-3.08943
USP50	0.765471	1.40576	2.28285	0.0357723	0.663722	-3.53803
RRAGA	0.76508	6.67875	2.71683	0.0147775	0.648795	-2.94261
TDP2	0.763141	5.54303	2.15664	0.0458505	0.667386	-3.70413
MXRA7	0.762642	6.02899	2.85672	0.0110268	0.648795	-2.74534
PIM1	0.759732	4.52885	2.70961	0.0150014	0.648795	-2.95275
CSDAP1	0.758506	2.38922	2.23194	0.0395614	0.663722	-3.60551
TCTN2	0.758319	3.6393	2.90558	0.00994804	0.648795	-2.67606
ITPR1	0.756436	6.52173	4.52108	0.000311516	0.469304	-0.428784
BAG3	0.755211	5.39188	2.9709	0.00866468	0.648795	-2.58323
HPS3	0.755107	6.05226	3.4746	0.00294804	0.648795	-1.86502
ZXDA	0.75486	4.75122	3.47223	0.00296313	0.648795	-1.86838
HSPB1	0.754298	4.75034	2.53937	0.0213195	0.649962	-3.18978
PON2	0.753762	5.31358	2.48323	0.0239082	0.657135	-3.26703
RETSAT	0.751248	4.23932	3.12938	0.00618521	0.648795	-2.35729
CAPNS1	0.750892	8.31941	2.30533	0.0342083	0.663722	-3.50803
FLT1	0.748837	7.49801	2.55365	0.0207047	0.649042	-3.17006
GRB10	0.748351	5.67128	2.4869	0.0237304	0.657135	-3.262
GATA2	0.747201	2.9133	2.39341	0.0286769	0.662241	-3.38949
ADAM15	0.747087	3.91056	4.07301	0.000811443	0.479098	-1.02836
ALDH1A3	0.737333	3.88004	2.14799	0.0466291	0.667386	-3.71537
OTUD1	0.735821	5.02398	2.51835	0.0222557	0.651565	-3.21876
ZAK	0.733034	7.19402	2.72957	0.0143908	0.648795	-2.92474
CYB5R1	0.732512	4.29665	2.33795	0.0320528	0.663722	-3.46432
SPPL2A	0.731925	6.17231	2.59963	0.0188375	0.648795	-3.10632
SLCO3A1	0.731754	5.23784	3.63259	0.00209679	0.648795	-1.64124
TAP2	0.73111	5.69556	3.41678	0.00333908	0.648795	-1.94726
PGM2L1	0.730619	6.02881	2.55652	0.0205831	0.649042	-3.16608
PPP2CB	0.729484	5.99915	2.1137	0.0498364	0.667386	-3.75971
SGCB	0.727963	7.71508	2.4049	0.0280205	0.662241	-3.37391
PTGER4	0.727718	4.08968	2.51374	0.0224666	0.653391	-3.22511
BVES	0.725952	4.79081	2.91894	0.00967145	0.648795	-2.6571
STRBP	0.725585	4.96102	2.58606	0.019371	0.648795	-3.12516
LEPROT	0.723651	8.03602	2.88059	0.0104864	0.648795	-2.71152
DNAJB4	0.721298	6.44647	2.49413	0.0233833	0.657135	-3.25207
GPR116	0.720475	6.83537	2.16974	0.0446944	0.667386	-3.68709
PIGQ	0.719267	1.91366	3.11469	0.00638221	0.648795	-2.37826
GLUL	0.718524	8.53465	2.65034	0.0169647	0.648795	-3.03569
TMC7	0.71773	2.66782	2.57356	0.0198752	0.648795	-3.14248
TM2D1	0.717662	4.46159	2.30352	0.0343318	0.663722	-3.51045
TMEM22	0.71449	3.03643	3.59476	0.00227515	0.648795	-1.69468
PAK2	0.713306	7.35831	2.59406	0.019055	0.648795	-3.11406
PLLP	0.712969	0.897148	2.71858	0.0147238	0.648795	-2.94016
ABCA1	0.712286	8.47607	2.47765	0.0241813	0.657135	-3.27468
HGSNAT	0.709125	7.4019	2.42571	0.0268672	0.662241	-3.34562
MCL1	0.704323	8.32847	2.56401	0.0202693	0.648795	-3.15572
ACAT2	0.704028	5.57018	2.18297	0.0435535	0.667386	-3.66981
ITFG1	0.701974	5.60674	2.53382	0.0215631	0.649962	-3.19745
ZFPM2	0.698944	3.90784	2.28381	0.0357039	0.663722	-3.53675
GLB1	0.696821	5.9858	2.24093	0.038866	0.663722	-3.59363
DHRS3	0.696663	4.71616	2.57302	0.0198975	0.648795	-3.14324
CHST7	0.696158	2.75735	2.35439	0.031015	0.662466	-3.4422
FLRT2	0.693864	7.4777	2.55254	0.0207518	0.649195	-3.17159
TMEM109	0.693546	5.20928	2.13612	0.0477175	0.667386	-3.73076
DNTTIP2	0.693461	7.38244	2.34422	0.0316533	0.663722	-3.4559
OMA1	0.692561	4.51513	2.24923	0.0382346	0.663722	-3.58266
SLC15A4	0.691128	5.09201	2.34502	0.0316029	0.663722	-3.45483
APRT	0.690291	3.16346	2.43363	0.0264404	0.662241	-3.33484
CPNE8	0.689713	5.75462	2.27453	0.0363674	0.663722	-3.5491
C2CD2	0.687094	6.57763	3.28485	0.00443404	0.648795	-2.13532
ATP9A	0.686904	6.5048	2.77444	0.0131039	0.648795	-2.86159
BCL6	0.686001	6.03075	2.39733	0.0284512	0.662241	-3.38418
GNG12	0.685045	7.5828	2.66248	0.0165437	0.648795	-3.01875
IRAK1BP1	0.684597	2.12897	2.79328	0.0125974	0.648795	-2.83502
ALG8	0.684168	6.01375	2.22385	0.0401962	0.664071	-3.61617
EMP2	0.68406	6.76283	2.35562	0.0309386	0.662328	-3.44055
IFI16	0.683911	8.51792	3.08678	0.00677362	0.648795	-2.4181
RIT1	0.683212	6.30462	2.57249	0.0199191	0.648795	-3.14397
CLSTN1	0.683161	6.4743	2.58544	0.0193959	0.648795	-3.12602
HIAT1	0.682888	6.04402	2.58992	0.019218	0.648795	-3.11981
FAM18A	0.682776	3.21381	3.08365	0.00681887	0.648795	-2.42256
STT3B	0.681902	6.82877	2.1496	0.0464834	0.667386	-3.71328
SEPN1	0.681176	6.65373	2.99794	0.00818188	0.648795	-2.54473
STOM	0.680894	7.67931	2.26972	0.0367157	0.663722	-3.55549
CAT	0.68024	6.24683	2.77494	0.0130901	0.648795	-2.86088
ICMT	0.676732	6.77722	2.2372	0.0391536	0.663722	-3.59857
HSD17B12	0.676502	6.99008	2.36732	0.030221	0.662241	-3.42477
LRP10	0.675416	5.65757	2.87957	0.0105088	0.648795	-2.71296
ZNF319	0.675312	3.17054	2.17165	0.0445282	0.667386	-3.6846
TMEM111	0.674988	4.62814	2.97707	0.00855225	0.648795	-2.57446
CCDC47	0.671207	7.61681	2.37579	0.0297116	0.662241	-3.41334
RNF13	0.669262	6.41646	2.31139	0.0337984	0.663722	-3.49994
SEC22C	0.668082	4.61432	2.14331	0.0470551	0.667386	-3.72144
ITGA7	0.667994	1.95437	2.1331	0.047998	0.667386	-3.73466
XRRA1	0.66776	5.36507	3.22558	0.00503504	0.648795	-2.21994
TSEN34	0.666949	3.49451	2.80057	0.0124064	0.648795	-2.82473
GTF2IRD2B	0.66606	0.432794	3.26925	0.00458502	0.648795	-2.1576
LILRA2	0.664768	0.969364	2.25072	0.0381223	0.663722	-3.58069
IFT57	0.664652	5.44089	4.19103	0.000629829	0.469304	-0.86776
DCBLD2	0.66376	6.8923	2.56531	0.0202152	0.648795	-3.15392
TACC1	0.662855	8.68225	3.29663	0.00432336	0.648795	-2.11852
SLFN5	0.662293	7.63205	2.26151	0.0373177	0.663722	-3.56639
ZBTB20	0.662068	5.57963	2.5734	0.0198818	0.648795	-3.14271
MBP	0.661839	5.70873	2.63158	0.0176357	0.648795	-3.06186
HIATL1	0.660829	6.53463	2.68419	0.015815	0.648795	-2.98837
CCNDBP1	0.660823	4.96602	2.47156	0.0244825	0.657953	-3.28302
LOC100329109	0.659453	2.61139	3.23931	0.00488908	0.648795	-2.20034
REEP5	0.659393	7.18689	2.37233	0.0299188	0.662241	-3.41801
ENDOD1	0.657709	5.48745	3.65236	0.0020092	0.648795	-1.61334
TPRG1L	0.655976	4.8144	2.54849	0.0209249	0.649962	-3.17719
HAS3	0.655335	4.07123	3.39782	0.00347812	0.648795	-1.97425
MAN2B2	0.653872	5.08725	2.71405	0.0148635	0.648795	-2.94653
CACHD1	0.651866	4.88742	2.47512	0.0243059	0.657953	-3.27815
ANO6	0.651733	7.67722	3.93861	0.0010836	0.521461	-1.21329
TACC2	0.650269	4.14313	2.43466	0.026385	0.662241	-3.33343
CEP68	0.649724	5.81714	2.4009	0.0282471	0.662241	-3.37933
GLUD1	0.648261	6.56076	2.12017	0.0492159	0.667386	-3.75136
PHYHIPL	0.648154	3.2288	2.25345	0.0379166	0.663722	-3.57707
NCKAP1	0.647585	7.99234	2.38207	0.0293386	0.662241	-3.40484
CTBS	0.647377	6.22019	2.53307	0.0215959	0.649962	-3.19847
CPT1A	0.647311	5.30184	2.36205	0.0305423	0.662241	-3.43188
NUDT9	0.646328	5.44843	2.18973	0.0429813	0.667386	-3.66098
SASH1	0.645999	7.60643	2.2133	0.041039	0.665665	-3.63005
LPP	0.644639	9.13316	2.53062	0.0217044	0.649962	-3.20185
WWTR1	0.644452	7.41322	2.65828	0.0166881	0.648795	-3.02461
SLC25A28	0.643551	4.02026	2.43411	0.0264144	0.662241	-3.33418
OBFC1	0.643056	4.80344	3.37345	0.00366541	0.648795	-2.00897
PVRL2	0.640384	4.31649	3.37497	0.00365345	0.648795	-2.00681
TMEM43	0.639984	6.59853	2.13102	0.0481914	0.667386	-3.73735
RAB27A	0.638854	5.56908	2.43852	0.0261798	0.662241	-3.32817
MIR21	0.637878	-0.343675	2.70997	0.01499	0.648795	-2.95224
NCRNA00294	0.637418	5.15234	3.29828	0.00430804	0.648795	-2.11616
PROKR2	0.635881	-0.0495267	2.13225	0.0480773	0.667386	-3.73576
PIK3CA	0.634082	6.32009	2.14628	0.0467845	0.667386	-3.71759
STS	0.633632	5.30671	2.19238	0.0427584	0.667348	-3.6575
LAMC1	0.633497	9.49023	2.4719	0.0244658	0.657953	-3.28256
USP13	0.633488	6.20854	2.46162	0.0249819	0.657953	-3.29663
NCSTN	0.63326	6.61447	2.21382	0.0409974	0.665665	-3.62937
TMEM154	0.631966	3.83435	2.27893	0.0360513	0.663722	-3.54324
ERLIN1	0.630814	6.5634	2.68792	0.0156931	0.648795	-2.98315
GYG1	0.629931	5.26775	2.20065	0.0420713	0.666942	-3.64667
ERLIN2	0.62913	5.96576	2.28916	0.0353269	0.663722	-3.52963
ALG6	0.628813	4.30586	2.51033	0.0226235	0.653391	-3.22981
ZNF574	0.628429	2.86909	2.40786	0.0278537	0.662241	-3.3699
JAK1	0.626653	8.37939	2.79912	0.012444	0.648795	-2.82677
GPD1L	0.625662	5.20994	3.36963	0.00369564	0.648795	-2.01441
NOMO2	0.62534	3.47784	2.17856	0.043931	0.667386	-3.67558
BACH2	0.624701	4.69771	2.24913	0.0382421	0.663722	-3.58279
SNN	0.624671	4.43565	3.51824	0.00268338	0.648795	-1.80306
NR1D2	0.624603	6.1753	2.5646	0.0202448	0.648795	-3.15491
C12orf72	0.624393	2.04158	2.26341	0.0371771	0.663722	-3.56386
ECH1	0.622687	5.50644	2.9043	0.00997498	0.648795	-2.67788
RTN1	0.62071	4.03647	2.70057	0.0152862	0.648795	-2.96543
MLH1	0.620283	5.86689	3.43731	0.00319464	0.648795	-1.91804
H2AFJ	0.620027	3.75432	2.77379	0.0131217	0.648795	-2.8625
ZMIZ1	0.619121	6.79412	3.13906	0.0060587	0.648795	-2.34348
HERC3	0.61749	5.9331	2.13495	0.0478254	0.667386	-3.73226
ESYT1	0.617172	6.27072	4.43968	0.000370317	0.469304	-0.535574
C9orf5	0.614981	6.63956	4.02077	0.00090792	0.479098	-1.09999
DOCK9	0.61495	6.84217	2.27313	0.0364682	0.663722	-3.55096
ERAP1	0.612843	6.67658	3.66377	0.00196036	0.648795	-1.59727
CEBPG	0.611975	5.93921	2.34422	0.031653	0.663722	-3.45589
WRNIP1	0.611737	5.58157	2.41573	0.0274146	0.662241	-3.3592
RPUSD1	0.610795	1.13937	2.74872	0.0138274	0.648795	-2.89781
C17orf91	0.61025	3.75938	2.1467	0.0467462	0.667386	-3.71704
HEG1	0.609944	7.75157	2.60515	0.0186244	0.648795	-3.09865
VAMP3	0.60766	7.55493	2.47127	0.024497	0.657953	-3.28342
TMBIM6	0.607133	8.79855	2.97308	0.00862471	0.648795	-2.58012
NRP1	0.606318	8.3846	2.34028	0.0319037	0.663722	-3.46119
SH3BP5	0.602296	6.6778	2.80921	0.0121837	0.648795	-2.81253
FOXJ2	0.600322	5.67143	3.83332	0.00135971	0.596538	-1.35955
POP4	0.599699	4.35438	2.52113	0.0221296	0.651369	-3.21493
ZYX	0.599494	5.04017	2.37886	0.0295289	0.662241	-3.40919
TOP2B	0.597561	8.54692	2.44892	0.0256339	0.662241	-3.31398
CYB561D1	0.596744	3.43299	4.19182	0.00062877	0.469304	-0.866697
DPYD	0.596108	6.07264	2.68345	0.0158395	0.648795	-2.98941
SLC30A1	0.594791	5.08018	2.39207	0.0287539	0.662241	-3.3913
ANKRD40	0.592861	6.57628	2.79193	0.0126329	0.648795	-2.83692
ADO	0.592111	4.75419	2.14231	0.0471473	0.667386	-3.72274
DYNC1LI1	0.591124	6.49397	2.26157	0.0373132	0.663722	-3.56631
RNF168	0.590469	6.68285	2.58033	0.0196007	0.648795	-3.13311
TRIB1	0.589875	5.4524	2.30729	0.0340751	0.663722	-3.50542
ZP3	0.589613	0.294255	2.73027	0.0143697	0.648795	-2.92375
SERINC3	0.588753	8.16416	3.01282	0.00792758	0.648795	-2.52354
MAP3K5	0.587846	5.34016	2.65061	0.0169551	0.648795	-3.03531
A4GALT	0.587624	2.12665	2.26915	0.0367573	0.663722	-3.55625
ARL6	0.587298	2.53677	2.54209	0.0212009	0.649962	-3.18602
CARD6	0.586536	5.53666	2.30867	0.0339815	0.663722	-3.50357
ACTN4	0.585166	7.05091	3.307	0.00422817	0.648795	-2.10373
PWP1	0.584628	5.80611	2.69352	0.0155118	0.648795	-2.97531
SFMBT1	0.584069	4.33748	2.52665	0.0218815	0.649962	-3.20733
KLHDC5	0.583805	6.59805	2.1244	0.0488148	0.667386	-3.74591
WASF2	0.583516	7.07189	2.24135	0.0388341	0.663722	-3.59308
PVR	0.582998	5.04064	2.53986	0.0212978	0.649962	-3.1891
TTC4	0.58286	4.13699	2.36721	0.0302276	0.662241	-3.42492
SOX7	0.582085	4.02597	2.22492	0.0401124	0.663722	-3.61477
CAPN2	0.581193	7.64739	2.47871	0.0241293	0.657135	-3.27323
MYL12B	0.580506	7.04725	2.13427	0.0478888	0.667386	-3.73315
FBXL2	0.576373	3.59863	2.74095	0.0140534	0.648795	-2.90874
NFE2L2	0.57563	7.42735	3.0735	0.0069679	0.648795	-2.43704
NUDT2	0.575022	4.15129	2.30217	0.0344246	0.663722	-3.51227
HOMEZ	0.574169	4.27484	4.73767	0.000197168	0.469304	-0.149659
RFFL	0.573623	5.75971	3.37238	0.00367386	0.648795	-2.0105
SMAD1	0.573562	6.50333	2.46913	0.0246037	0.657953	-3.28635
HDGFRP3	0.573405	6.21669	2.57496	0.0198184	0.648795	-3.14055
IFNGR1	0.572799	6.59753	2.56758	0.0201212	0.648795	-3.15078
NLK	0.572651	5.71169	3.18143	0.00553411	0.648795	-2.28298
MAP3K2	0.571621	7.29191	2.24329	0.0386854	0.663722	-3.59051
RTN3	0.570695	6.9331	2.73653	0.0141835	0.648795	-2.91495
PPP1R11	0.569354	5.57782	2.15508	0.0459898	0.667386	-3.70616
UTRN	0.568796	9.89572	2.95067	0.00904386	0.648795	-2.612
PTPN11	0.566051	7.66356	2.35809	0.0307859	0.662241	-3.43722
SYNJ2	0.565016	5.97685	2.98721	0.00837028	0.648795	-2.56002
ATP2B4	0.564705	7.8856	2.29142	0.0351686	0.663722	-3.52661
IDS	0.563864	7.84215	2.14055	0.0473088	0.667386	-3.72502
PPTC7	0.563459	6.06328	2.32846	0.0326665	0.663722	-3.47707
RRAGB	0.563405	4.88999	3.03997	0.00748318	0.648795	-2.48485
ROBO1	0.561996	7.55398	2.59077	0.0191842	0.648795	-3.11862
ALDH16A1	0.561295	2.16415	2.47785	0.0241715	0.657135	-3.27441
CLPTM1	0.560413	5.55041	2.34253	0.0317604	0.663722	-3.45817
WNK1	0.559258	9.4941	2.79843	0.0124621	0.648795	-2.82775
SDHAF1	0.558227	1.73529	2.53942	0.0213172	0.649962	-3.18971
ACVR1B	0.557302	4.90597	3.07104	0.00700446	0.648795	-2.44054
VSIG10L	0.557121	2.55874	2.19927	0.0421849	0.666942	-3.64847
FAM82A2	0.556895	4.57004	2.63489	0.0175155	0.648795	-3.05725
SPTBN1	0.551734	9.28992	2.42802	0.0267421	0.662241	-3.34248
TNFRSF1A	0.550389	6.59882	2.2619	0.0372888	0.663722	-3.56588
FDFT1	0.55036	6.14442	2.1441	0.0469836	0.667386	-3.72042
TBC1D5	0.550179	6.97618	3.28857	0.00439881	0.648795	-2.13002
DAZAP2	0.546937	7.48984	2.68065	0.0159317	0.648795	-2.99332
ADIPOR2	0.545577	5.51615	2.92515	0.00954526	0.648795	-2.64827
SLC22A4	0.544999	1.81884	2.47266	0.0244279	0.657953	-3.28152
KRR1	0.544864	7.0525	2.79401	0.0125781	0.648795	-2.83399
GNA13	0.543886	8.14698	2.1943	0.0425979	0.666942	-3.65499
NFKB1	0.54381	5.7589	2.42258	0.0270378	0.662241	-3.34988
SLC18A2	0.542603	4.35975	3.08748	0.00676349	0.648795	-2.4171
NDST1	0.542406	6.1342	3.01921	0.00782071	0.648795	-2.51444
TGOLN2	0.540746	8.41429	2.50436	0.0229005	0.655512	-3.23801
KTI12	0.539825	2.64916	2.7679	0.0132843	0.648795	-2.8708
ALDH9A1	0.539598	6.6275	2.56288	0.020316	0.648795	-3.15728
ABHD5	0.53766	5.27901	3.50401	0.00276701	0.648795	-1.82326
MAPK3	0.537591	4.59582	3.02873	0.00766421	0.648795	-2.50088
GCNT4	0.537572	3.16238	2.21357	0.0410176	0.665665	-3.6297
RBBP9	0.536603	4.98054	2.7394	0.0140986	0.648795	-2.91091
USP24	0.536407	7.94727	4.3776	0.000422657	0.469304	-0.617682
STX12	0.535534	7.01967	2.83614	0.0115143	0.648795	-2.77447
IL13RA1	0.535427	7.03147	2.2301	0.0397049	0.663722	-3.60793
MIR761	0.535257	-0.140205	2.74603	0.0139051	0.648795	-2.90159
GPR56	0.534518	2.98796	2.26357	0.0371655	0.663722	-3.56365
C12orf4	0.534227	6.18485	2.21886	0.040593	0.665005	-3.62274
LPCAT2	0.533879	5.85434	2.50751	0.0227542	0.654484	-3.23369
SLC38A2	0.533515	9.11636	2.48809	0.0236726	0.657135	-3.26036
PPIAL4A_dup3	0.533147	-0.159262	2.19677	0.0423921	0.666942	-3.65175
PPIAL4B_dup3	0.533147	-0.159262	2.19677	0.0423921	0.666942	-3.65175
PPIAL4C_dup2	0.533147	-0.159262	2.19677	0.0423921	0.666942	-3.65175
MED23	0.532093	6.17299	3.42071	0.00331094	0.648795	-1.94166
STAM	0.53153	5.88416	2.29714	0.0347705	0.663722	-3.51898
PAPOLG	0.530477	5.80657	2.90344	0.00999295	0.648795	-2.67909
KLF7	0.530069	5.54817	2.8314	0.0116293	0.648795	-2.78116
MRPL42P5	0.529139	1.15473	2.65256	0.0168868	0.648795	-3.03259
PAFAH1B1	0.528187	7.91249	2.38901	0.0289317	0.662241	-3.39545
TSHZ1	0.526824	5.13144	2.59607	0.018976	0.648795	-3.11126
ELK3	0.526612	6.26676	2.19657	0.0424087	0.666942	-3.65201
CCT4	0.526353	6.78457	2.12434	0.0488197	0.667386	-3.74598
VEZF1	0.525862	7.04255	3.55762	0.00246491	0.648795	-1.74724
ZFHX3	0.525002	8.17354	2.36749	0.0302105	0.662241	-3.42454
NCF1	0.524844	-0.290054	2.48111	0.0240116	0.657135	-3.26994
MPP5	0.524694	5.92212	3.44647	0.00313226	0.648795	-1.90501
LIMA1	0.523797	8.21953	2.63962	0.0173452	0.648795	-3.05066
FYCO1	0.5236	5.29637	2.59927	0.0188516	0.648795	-3.10682
CS	0.522413	6.38142	2.21454	0.0409397	0.665665	-3.62843
COL18A1	0.522182	5.18834	2.3517	0.031183	0.662466	-3.44584
VPS35	0.520756	7.08688	2.26952	0.0367301	0.663722	-3.55575
CDK17	0.520613	5.95829	3.15872	0.00580951	0.648795	-2.31541
HIF1A	0.519665	9.27671	2.16066	0.045493	0.667386	-3.69891
OSBPL9	0.519309	6.6916	2.38315	0.0292753	0.662241	-3.40339
SIRPA	0.518558	5.45732	2.691	0.015593	0.648795	-2.97883
BTG1	0.518259	6.78484	2.58298	0.0194941	0.648795	-3.12943
VCL	0.517745	8.39186	2.43502	0.0263661	0.662241	-3.33295
TMX4	0.517623	5.68947	2.21075	0.0412456	0.665665	-3.63341
PPP2CA	0.517578	7.16774	2.12847	0.0484309	0.667386	-3.74065
TMEM87A	0.516621	6.83933	2.20028	0.0421015	0.666942	-3.64715
ETV6	0.516237	6.83493	2.17213	0.0444858	0.667386	-3.68396
FLOT1	0.515418	6.6134	2.27438	0.0363782	0.663722	-3.5493
PMF1	0.511778	3.47925	2.64928	0.017002	0.648795	-3.03718
GSK3A	0.51134	4.58213	2.31913	0.0332804	0.663722	-3.48957
CAP1	0.511277	8.18561	2.28174	0.0358509	0.663722	-3.53951
ARHGAP21	0.510976	7.42266	4.51838	0.0003133	0.469304	-0.4323
MUT	0.509711	6.17322	2.66548	0.016441	0.648795	-3.01455
B4GALT5	0.504086	6.40689	2.94667	0.00912075	0.648795	-2.61769
MAP2K4	0.503889	6.02095	2.13534	0.0477897	0.667386	-3.73177
ZNF592	0.503396	5.63337	4.59277	0.00026763	0.469304	-0.335573
PATL1	0.502579	7.24273	2.55662	0.0205787	0.649042	-3.16594
BTBD1	0.502536	6.78543	2.16444	0.0451584	0.667386	-3.69398
ACBD5	0.502513	6.64896	2.12561	0.0487004	0.667386	-3.74435
POM121	0.502311	4.05746	2.27832	0.0360951	0.663722	-3.54406
RAB5C	0.50216	5.77366	2.1325	0.0480541	0.667386	-3.73544
ZNF436	0.501645	5.83343	3.20653	0.00524472	0.648795	-2.24714
VSIG10	0.500753	4.28889	2.41578	0.0274116	0.662241	-3.35913
ATMIN	0.500299	6.73423	2.49868	0.0231675	0.657135	-3.24582
OR2AE1	-0.50034	-0.230665	-2.99494	0.00823412	0.648795	-2.54901
ZNF678	-0.501295	5.06563	-2.22284	0.0402764	0.664071	-3.6175
CHRNB4	-0.501725	0.558569	-2.17572	0.0441749	0.667386	-3.67928
LOC100190939	-0.502247	1.52551	-2.20759	0.0415021	0.666174	-3.63756
OR2D3	-0.502805	0.214605	-2.12405	0.048847	0.667386	-3.74635
PRB3	-0.502916	-0.18425	-2.12159	0.0490804	0.667386	-3.74952
VGF	-0.504069	1.24449	-2.21264	0.0410928	0.665665	-3.63093
DGCR8	-0.504322	5.02242	-2.21283	0.0410771	0.665665	-3.63067
CUL7	-0.504415	4.31022	-2.37721	0.0296267	0.662241	-3.41141
RWDD4	-0.505357	2.57268	-2.52876	0.0217872	0.649962	-3.20442
LOC730668	-0.50593	1.34525	-2.77601	0.013061	0.648795	-2.85938
ANKZF1	-0.506156	3.65287	-2.66704	0.0163879	0.648795	-3.01236
CD7	-0.506229	0.271378	-2.18982	0.0429737	0.667386	-3.66086
DNM2	-0.506331	5.39805	-2.25501	0.0378005	0.663722	-3.57501
OR2AG1	-0.506611	-0.147558	-2.5207	0.0221495	0.651369	-3.21553
C10orf93	-0.506884	0.0322257	-2.58529	0.0194019	0.648795	-3.12623
DUSP9	-0.507301	0.931094	-2.27328	0.0364579	0.663722	-3.55077
LRRC14	-0.50835	2.77528	-2.13148	0.0481486	0.667386	-3.73675
HIC2	-0.508924	3.65006	-2.12228	0.0490153	0.667386	-3.74864
NAA40	-0.509227	3.93815	-2.19109	0.0428666	0.667386	-3.65919
BRS3	-0.509587	0.108864	-2.21537	0.0408724	0.665665	-3.62733
GPR12	-0.509834	1.51239	-2.24672	0.0384246	0.663722	-3.58598
NCRNA00160	-0.510045	-0.310984	-2.28797	0.0354098	0.663722	-3.5312
C16orf92	-0.510102	-0.099965	-2.27422	0.0363895	0.663722	-3.54951
APOBEC3F	-0.510301	2.94331	-2.57718	0.0197283	0.648795	-3.13748
MST1P2	-0.510846	0.37546	-2.36695	0.0302436	0.662241	-3.42527
FAM125A	-0.511153	1.76239	-2.61398	0.0182883	0.648795	-3.08636
ACIN1	-0.513558	7.06333	-2.20905	0.0413832	0.665823	-3.63564
MAGIX	-0.513886	1.0288	-2.21492	0.0409092	0.665665	-3.62793
EEF1D	-0.513892	6.09685	-2.8589	0.0109763	0.648795	-2.74225
GSC2	-0.514021	-0.0852141	-2.92364	0.00957574	0.648795	-2.65041
HMX3	-0.515474	0.261764	-2.61117	0.0183946	0.648795	-3.09027
UTF1	-0.516262	0.395835	-2.53656	0.0214422	0.649962	-3.19365
KCNIP4	-0.517956	2.27306	-2.26034	0.0374038	0.663722	-3.56794
LOC340017	-0.518356	0.135805	-2.37767	0.0295994	0.662241	-3.41079
C20orf201	-0.518752	0.0357955	-2.21886	0.040593	0.665005	-3.62274
MADCAM1	-0.518973	0.161103	-3.19228	0.00540719	0.648795	-2.2675
C1orf125	-0.519297	1.27383	-2.14061	0.0473026	0.667386	-3.72493
NLRP10	-0.52107	0.755391	-2.46967	0.0245766	0.657953	-3.28561
GP2	-0.521308	0.215152	-2.44828	0.0256671	0.662241	-3.31485
SLC28A1	-0.522082	0.777847	-2.14228	0.0471498	0.667386	-3.72278
MCM3AP-AS1	-0.523087	3.33895	-2.43547	0.0263419	0.662241	-3.33233
LOC100129637	-0.524945	2.23073	-2.1236	0.0488896	0.667386	-3.74693
LOC100133669	-0.526065	0.318626	-2.15677	0.0458393	0.667386	-3.70397
OR10K1	-0.526297	-0.314069	-3.15164	0.00589802	0.648795	-2.32551
GGA1	-0.526523	3.57666	-2.20963	0.0413364	0.665823	-3.63488
DOT1L	-0.526634	3.704	-2.66599	0.0164237	0.648795	-3.01384
ARHGEF18	-0.527113	4.64211	-2.16069	0.0454903	0.667386	-3.69887
HIST1H1E	-0.527428	5.3058	-2.49451	0.0233652	0.657135	-3.25155
C22orf15	-0.52743	0.0295013	-2.57123	0.0199709	0.648795	-3.14572
TMEM177	-0.527752	1.89209	-2.24841	0.0382968	0.663722	-3.58375
RPS26P11	-0.528233	2.21263	-2.25026	0.0381567	0.663722	-3.58129
SBK1	-0.528291	2.16301	-2.34252	0.0317614	0.663722	-3.45819
RLBP1	-0.528349	0.304657	-2.11574	0.0496399	0.667386	-3.75707
EML5	-0.528916	2.48075	-2.17842	0.0439427	0.667386	-3.67576
LIME1	-0.529305	0.180104	-2.52643	0.0218914	0.649962	-3.20763
MKS1	-0.529938	2.7636	-2.75243	0.0137207	0.648795	-2.89259
C16orf46	-0.530745	2.13662	-2.19407	0.0426178	0.666942	-3.6553
FARP2	-0.531437	3.74067	-2.12544	0.0487156	0.667386	-3.74455
NOXA1	-0.531593	0.206476	-2.2687	0.0367896	0.663722	-3.55684
UBE2DNL	-0.534918	0.0440633	-2.25998	0.0374306	0.663722	-3.56842
FGFR4	-0.535886	0.741292	-2.2536	0.0379054	0.663722	-3.57687
NOS1AP	-0.535943	2.17636	-2.23741	0.0391373	0.663722	-3.59829
BOD1P	-0.536511	1.05891	-2.37892	0.0295253	0.662241	-3.40911
DFNB31	-0.536903	1.81543	-2.17049	0.0446286	0.667386	-3.6861
LOC100422737	-0.538488	0.195993	-2.24551	0.0385161	0.663722	-3.58758
CDHR2	-0.538802	0.760376	-2.12737	0.0485346	0.667386	-3.74207
PTPRN	-0.539508	0.683206	-2.51916	0.022219	0.651369	-3.21764
WASH2P	-0.53953	-0.0789726	-2.25444	0.0378432	0.663722	-3.57577
DZIP1	-0.54012	6.1688	-2.69959	0.0153174	0.648795	-2.96681
GALNTL5	-0.540282	0.432208	-3.40213	0.00344604	0.648795	-1.96811
SNRPA	-0.54142	3.28058	-2.46313	0.0249056	0.657953	-3.29457
FAM100A	-0.541475	1.35009	-4.00687	0.000935482	0.479098	-1.11911
OCA2	-0.542058	0.43077	-2.27901	0.0360458	0.663722	-3.54314
CHST5	-0.542186	0.797565	-2.3955	0.0285564	0.662241	-3.38666
ANO8	-0.54225	2.18685	-2.38142	0.0293772	0.662241	-3.40572
LOC92659	-0.54317	0.846817	-2.25847	0.0375428	0.663722	-3.57042
DNASE1	-0.543384	1.57424	-2.30802	0.0340255	0.663722	-3.50444
OR10P1	-0.543773	-0.37053	-2.62231	0.0179769	0.648795	-3.07478
ZNF680	-0.544318	5.01826	-2.32054	0.0331871	0.663722	-3.48769
LOC100132356	-0.544725	1.57023	-2.59045	0.0191969	0.648795	-3.11907
IMP5	-0.544815	0.309762	-3.16647	0.00571405	0.648795	-2.30434
PMM2	-0.54651	3.87968	-2.60666	0.0185665	0.648795	-3.09655
C18orf45	-0.546529	2.93143	-2.42276	0.027028	0.662241	-3.34964
C1QTNF4	-0.547102	0.61676	-2.60648	0.0185733	0.648795	-3.09679
REM2	-0.547275	0.486735	-2.95366	0.0089868	0.648795	-2.60775
SCLY	-0.54761	1.9247	-3.3831	0.0035901	0.648795	-1.99522
S100A7L2	-0.547978	-0.337605	-2.27739	0.0361616	0.663722	-3.54529
AHSG	-0.548907	-0.0976074	-2.19148	0.0428345	0.667386	-3.65869
HOMER3	-0.549264	2.20962	-2.20812	0.0414588	0.665965	-3.63686
ZNF346	-0.549967	4.00312	-3.26886	0.00458881	0.648795	-2.15815
CLEC2L	-0.551209	0.0296543	-2.48456	0.0238438	0.657135	-3.26521
MYH13	-0.551902	0.905787	-2.21794	0.0406665	0.665395	-3.62395
POU5F1P4	-0.552572	-0.255545	-2.24993	0.0381815	0.663722	-3.58173
GPRIN2	-0.553243	0.213278	-2.37308	0.0298735	0.662241	-3.41699
USP29	-0.553303	0.878631	-2.76607	0.0133353	0.648795	-2.87339
SH2B2	-0.553358	0.859823	-2.38401	0.0292242	0.662241	-3.40221
DKK4	-0.5537	-0.119631	-2.41632	0.027382	0.662241	-3.3584
CRMP1	-0.55464	3.28931	-2.25902	0.0375018	0.663722	-3.56969
RXFP4	-0.554698	-0.10947	-2.56351	0.0202899	0.648795	-3.15641
CHRM5	-0.556338	0.931665	-2.19745	0.042336	0.666942	-3.65086
DBN1	-0.556927	4.83258	-2.36336	0.0304622	0.662241	-3.43011
HEPHL1	-0.557063	1.6406	-2.8669	0.010793	0.648795	-2.73091
LOC440335	-0.557921	-0.195118	-2.41269	0.0275833	0.662241	-3.36333
UBTFL1	-0.558264	0.117515	-2.39824	0.0283992	0.662241	-3.38295
RINL	-0.558357	1.60812	-2.4653	0.0247961	0.657953	-3.2916
FAM181A	-0.559479	0.188375	-2.34032	0.0319011	0.663722	-3.46114
LUC7L2	-0.560111	6.90989	-2.63176	0.0176292	0.648795	-3.06161
FNDC8	-0.560521	0.526749	-2.42443	0.026937	0.662241	-3.34737
GOLGA6L1	-0.560866	-0.195896	-2.37803	0.029578	0.662241	-3.41031
SIN3B	-0.561144	3.78066	-2.13162	0.048136	0.667386	-3.73658
TMEM229A	-0.561272	1.51938	-2.16558	0.0450583	0.667386	-3.6925
MGC23284	-0.561311	1.58811	-2.31521	0.0335416	0.663722	-3.49482
NKX6-2	-0.561844	0.374807	-2.35579	0.0309281	0.662328	-3.44032
SNAI3	-0.562996	0.714667	-2.12697	0.0485717	0.667386	-3.74258
PRCD	-0.56352	0.956209	-2.11954	0.0492759	0.667386	-3.75217
ZNF841	-0.563924	4.94286	-2.53068	0.0217019	0.649962	-3.20177
LOC150568	-0.564301	0.077394	-2.38789	0.0289969	0.662241	-3.39696
LOC285103	-0.565259	0.243995	-2.33395	0.0323102	0.663722	-3.4697
HUS1B	-0.565393	0.302429	-2.87579	0.0105929	0.648795	-2.71832
SP8	-0.567339	1.21983	-2.22912	0.039782	0.663722	-3.60923
GNG7	-0.567476	2.78049	-2.18883	0.0430568	0.667386	-3.66215
DLG4	-0.567806	3.69952	-2.2591	0.0374954	0.663722	-3.56958
SDF2L1	-0.567865	3.0631	-2.19406	0.0426183	0.666942	-3.65531
LOC283299	-0.568599	0.535917	-2.56791	0.0201076	0.648795	-3.15032
C2orf85	-0.568698	0.547287	-2.30673	0.0341131	0.663722	-3.50616
TRAF4	-0.569005	2.28117	-2.19352	0.0426634	0.666942	-3.65601
LOC285692	-0.569111	-0.0824911	-2.23723	0.0391506	0.663722	-3.59852
C19orf26	-0.569799	1.33219	-2.145	0.0469009	0.667386	-3.71925
USP43	-0.570225	1.45522	-2.15967	0.0455803	0.667386	-3.70019
FOLR3	-0.570374	0.0476219	-2.15982	0.0455669	0.667386	-3.69999
PRX	-0.570882	1.88846	-2.738	0.01414	0.648795	-2.91288
DKFZP781G0119	-0.571269	1.48435	-2.23551	0.0392837	0.663722	-3.60079
TACR3	-0.571539	0.375659	-2.42263	0.0270352	0.662241	-3.34982
PPBPL2	-0.572113	0.249693	-2.61561	0.0182271	0.648795	-3.0841
ACY3	-0.572722	-0.122545	-2.57081	0.019988	0.648795	-3.1463
SDR16C5	-0.57281	1.07256	-2.17169	0.0445248	0.667386	-3.68455
MC1R	-0.574398	1.74433	-2.71834	0.0147313	0.648795	-2.9405
MTNR1B	-0.574473	0.031773	-2.22354	0.0402214	0.664071	-3.61658
COPS7B	-0.575302	4.54152	-2.76732	0.0133004	0.648795	-2.87162
LRFN1	-0.576107	1.33227	-2.42735	0.026778	0.662241	-3.34338
THAP4	-0.576302	3.39865	-3.7123	0.00176544	0.626389	-1.52898
MBOAT4	-0.576935	0.472517	-2.18311	0.0435415	0.667386	-3.66963
ETV3L	-0.577469	0.498855	-2.21111	0.0412159	0.665665	-3.63293
PAGE3	-0.577602	-0.327014	-2.47969	0.0240812	0.657135	-3.27189
ZNF736	-0.577672	3.76611	-2.23066	0.0396615	0.663722	-3.6072
ZNF232	-0.579467	2.83979	-2.55356	0.0207084	0.649042	-3.17018
CDK3	-0.579523	1.90033	-2.54863	0.0209189	0.649962	-3.17699
C14orf102	-0.579594	3.58352	-2.38568	0.0291261	0.662241	-3.39995
FAM75D3	-0.579737	0.134882	-2.13994	0.0473645	0.667386	-3.72581
CARD9	-0.580295	0.562353	-2.1147	0.0497396	0.667386	-3.75841
ARMC9	-0.580328	2.91492	-2.19383	0.0426371	0.666942	-3.6556
SERP2	-0.580507	0.381347	-2.19338	0.0426746	0.666942	-3.65619
RBM25	-0.582424	9.35177	-2.28701	0.0354776	0.663722	-3.53248
C14orf38	-0.583409	1.29721	-2.91823	0.00968579	0.648795	-2.6581
CYP1A2	-0.58351	0.666894	-2.40114	0.0282332	0.662241	-3.379
FETUB	-0.584568	0.0872293	-2.24184	0.0387964	0.663722	-3.59243
ITPKA	-0.584812	0.617676	-4.12889	0.000719651	0.479098	-0.952101
TAS2R38	-0.585177	0.0325893	-2.37569	0.0297173	0.662241	-3.41347
OR5V1	-0.585594	-0.179879	-2.77412	0.0131127	0.648795	-2.86204
LOC728752	-0.585736	0.84724	-2.27016	0.0366838	0.663722	-3.55491
LOC100287814	-0.586483	-0.0509021	-2.63914	0.0173626	0.648795	-3.05133
FAM72B	-0.586868	-0.112603	-2.31122	0.0338099	0.663722	-3.50017
SLC9A3R2	-0.587159	3.12035	-2.26786	0.0368509	0.663722	-3.55796
CNGA4	-0.587768	0.157928	-2.29083	0.0352093	0.663722	-3.52739
PTF1A	-0.588678	0.246913	-2.6409	0.0172993	0.648795	-3.04887
ADAP1	-0.5888	0.817468	-2.27413	0.0363961	0.663722	-3.54963
RNF113B	-0.589239	0.238584	-2.18828	0.0431037	0.667386	-3.66288
PEX6	-0.58955	2.81095	-2.40296	0.0281301	0.662241	-3.37654
ACSS1	-0.589996	3.68136	-2.19968	0.0421512	0.666942	-3.64794
ZNF814	-0.590272	4.11702	-2.31144	0.033795	0.663722	-3.49987
ZNF783	-0.591155	3.11978	-2.39238	0.0287361	0.662241	-3.39088
RNF121	-0.591586	3.65671	-3.50143	0.00278243	0.648795	-1.82692
LOC121456	-0.592089	1.96724	-2.39299	0.0287007	0.662241	-3.39005
GBX1	-0.592281	0.468412	-2.36397	0.0304247	0.662241	-3.42929
FBXO41	-0.592538	2.28221	-2.53538	0.021494	0.649962	-3.19528
ZNF765	-0.592541	3.86389	-2.50435	0.0229014	0.655512	-3.23803
THOC6	-0.592724	1.8075	-2.78905	0.0127093	0.648795	-2.84098
GABRA6	-0.592898	0.511399	-2.73205	0.0143164	0.648795	-2.92124
MIB2	-0.593001	1.19721	-2.438	0.0262074	0.662241	-3.32888
DMBX1	-0.593488	0.652594	-2.25847	0.0375424	0.663722	-3.57042
HAO2	-0.593546	0.614144	-2.41327	0.0275512	0.662241	-3.36254
FRAT1	-0.593834	2.18148	-2.63636	0.0174625	0.648795	-3.0552
TMEM187	-0.593968	1.45542	-2.61863	0.0181136	0.648795	-3.07989
2024-03-04	-0.59495	1.97316	-2.66548	0.0164411	0.648795	-3.01455
ODF1	-0.595863	-0.0967928	-2.24181	0.0387986	0.663722	-3.59247
SYCE2	-0.596055	0.378469	-2.66623	0.0164155	0.648795	-3.0135
CALHM1	-0.596123	0.708443	-2.1392	0.0474328	0.667386	-3.72677
SLC1A6	-0.59628	0.197901	-2.41632	0.027382	0.662241	-3.3584
SPHK2	-0.597503	1.83335	-2.89699	0.01013	0.648795	-2.68825
VMAC	-0.598142	2.12414	-2.95589	0.00894444	0.648795	-2.60458
KRT4	-0.598453	0.377517	-2.78363	0.0128545	0.648795	-2.84864
DNASE1L2	-0.598769	0.0269049	-2.14923	0.0465167	0.667386	-3.71376
DMC1	-0.598944	1.04529	-2.89703	0.0101291	0.648795	-2.6882
TSNAXIP1	-0.599095	0.697909	-2.45894	0.0251181	0.658089	-3.30029
ZNF138	-0.599117	4.1446	-2.6058	0.0185994	0.648795	-3.09774
HMHA1	-0.599955	2.02933	-2.37854	0.0295476	0.662241	-3.40962
ERBB2	-0.600441	3.1189	-2.12475	0.0487814	0.667386	-3.74545
FAM151B	-0.601106	2.78679	-2.72788	0.0144415	0.648795	-2.92711
FSD2	-0.601458	0.68003	-2.3606	0.0306316	0.662241	-3.43384
LOC339788	-0.602099	0.57038	-2.29569	0.0348709	0.663722	-3.52091
LOC442028	-0.602429	0.74654	-2.358	0.0307913	0.662241	-3.43734
TCF24	-0.602757	0.83615	-2.27642	0.0362309	0.663722	-3.54658
SLITRK2	-0.602793	1.39339	-2.15095	0.046361	0.667386	-3.71152
CCDC37	-0.603004	0.289615	-2.48306	0.0239164	0.657135	-3.26726
C11orf64	-0.603549	-0.296307	-3.1903	0.00543009	0.648795	-2.27032
MAMSTR	-0.603872	0.695876	-2.12249	0.0489954	0.667386	-3.74837
CEP164	-0.604053	4.61998	-2.72145	0.014636	0.648795	-2.93613
SNORA74A	-0.604206	-0.141742	-2.12347	0.0489021	0.667386	-3.7471
ISPD	-0.604679	3.07995	-2.78129	0.0129174	0.648795	-2.85193
TRMU	-0.605081	2.73608	-2.72986	0.0143819	0.648795	-2.92432
ZNF563	-0.605188	2.298	-2.33574	0.0321947	0.663722	-3.46729
ZNF628	-0.605515	1.67702	-2.22887	0.0398014	0.663722	-3.60956
FAM150A	-0.605563	0.568675	-2.44717	0.0257249	0.662241	-3.31637
GUCA1C	-0.606278	0.0422445	-2.3314	0.0324752	0.663722	-3.47312
SIRT6	-0.606325	0.852749	-2.7733	0.0131351	0.648795	-2.86319
PER4	-0.6068	0.321848	-2.16783	0.0448612	0.667386	-3.68957
C17orf67	-0.606867	0.10878	-2.17255	0.0444494	0.667386	-3.68342
PHOX2A	-0.607141	0.86675	-2.36485	0.0303716	0.662241	-3.42811
ZNF674	-0.607281	3.04961	-2.31702	0.0334211	0.663722	-3.4924
PSORS1C2	-0.60743	0.401286	-2.15069	0.0463847	0.667386	-3.71186
C19orf25	-0.607984	1.43783	-2.40504	0.0280126	0.662241	-3.37372
C21orf88	-0.609043	0.669619	-2.50898	0.0226858	0.653391	-3.23166
PTDSS2	-0.609078	1.82584	-2.91047	0.00984595	0.648795	-2.66913
IL1F8	-0.609861	0.372669	-2.61927	0.01809	0.648795	-3.07901
C15orf43	-0.610077	0.126659	-2.28975	0.0352853	0.663722	-3.52884
FAM41C	-0.610342	0.50423	-2.54548	0.0210541	0.649962	-3.18134
WT1-AS	-0.610391	0.848574	-2.30171	0.0344558	0.663722	-3.51287
OR8U1	-0.610516	-0.152002	-2.14661	0.046754	0.667386	-3.71715
FAM170A	-0.610933	0.148464	-3.32496	0.00406811	0.648795	-2.0781
CRNN	-0.611718	0.0891756	-2.24067	0.038886	0.663722	-3.59398
BNIP1	-0.611934	2.17988	-2.26641	0.0369572	0.663722	-3.55989
SH2B1	-0.612398	3.02578	-2.49236	0.0234677	0.657135	-3.2545
C16orf53	-0.61244	4.55972	-2.74493	0.0139372	0.648795	-2.90314
GPX6	-0.612555	0.439007	-2.28205	0.035829	0.663722	-3.5391
NCRNA00265	-0.612862	2.55853	-2.53333	0.0215844	0.649962	-3.19811
LOC257358	-0.612985	1.01326	-2.27061	0.0366507	0.663722	-3.5543
RIPPLY1	-0.613034	-0.0744806	-2.252	0.0380261	0.663722	-3.579
ZNF500	-0.613277	1.33651	-3.03547	0.00755517	0.648795	-2.49127
SEC1	-0.614843	0.944892	-3.13699	0.00608556	0.648795	-2.34643
DRP2	-0.615086	1.95547	-2.52735	0.0218503	0.649962	-3.20637
B3GALT5	-0.615156	0.901487	-2.98122	0.00847726	0.648795	-2.56854
TCL6	-0.616587	1.1778	-2.3011	0.0344979	0.663722	-3.51369
ZNF749	-0.616966	2.28061	-2.12326	0.048922	0.667386	-3.74737
LOC100129726	-0.617258	0.595138	-2.58275	0.0195036	0.648795	-3.12976
PSMB11	-0.617785	0.304193	-2.36943	0.0300931	0.662241	-3.42192
ZC3HAV1L	-0.617843	3.29473	-2.40554	0.0279839	0.662241	-3.37303
TCF21	-0.618119	1.44063	-2.18725	0.0431908	0.667386	-3.66422
GIGYF2	-0.618446	7.42519	-3.08117	0.00685505	0.648795	-2.4261
C15orf51	-0.618665	1.28738	-2.15837	0.0456965	0.667386	-3.70189
HRH3	-0.618848	0.776743	-2.14811	0.0466184	0.667386	-3.71522
VASH2	-0.619096	3.20156	-2.2968	0.0347941	0.663722	-3.51943
FOXL2	-0.620092	1.33948	-2.30656	0.034125	0.663722	-3.5064
DBP	-0.620647	0.606045	-2.13169	0.0481288	0.667386	-3.73648
RAD51AP2	-0.620731	1.3338	-2.31507	0.0335514	0.663722	-3.49502
WDR60	-0.621534	6.45347	-2.15163	0.0463	0.667386	-3.71064
MFSD3	-0.621984	1.25827	-2.25818	0.0375639	0.663722	-3.5708
MGC3771	-0.622364	0.164569	-2.13014	0.0482742	0.667386	-3.73849
CPA1	-0.62332	0.0884223	-2.83823	0.0114637	0.648795	-2.7715
RAET1K	-0.623926	0.428866	-2.24706	0.038399	0.663722	-3.58554
OR8U8	-0.624293	-0.188923	-2.15635	0.0458768	0.667386	-3.70452
LOC100131726	-0.624606	0.0436796	-2.19769	0.042316	0.666942	-3.65055
BHLHE23	-0.625271	0.246442	-2.59149	0.019156	0.648795	-3.11763
ZBTB46	-0.625753	2.38381	-2.15994	0.045557	0.667386	-3.69985
EMILIN3	-0.626563	2.45362	-2.27731	0.0361675	0.663722	-3.5454
OR1N2	-0.626902	0.219756	-2.81637	0.0120022	0.648795	-2.80242
ZNF577	-0.627631	4.36307	-2.357	0.030853	0.662328	-3.43869
PMS2CL	-0.627955	2.40363	-2.36356	0.0304499	0.662241	-3.42984
CDKL4	-0.629084	0.831977	-2.24498	0.038557	0.663722	-3.58829
C14orf48	-0.62966	0.697995	-2.24693	0.0384087	0.663722	-3.5857
C1QTNF8	-0.629911	0.980157	-2.40318	0.0281177	0.662241	-3.37624
PRKCG	-0.630499	0.964711	-2.56938	0.0200468	0.648795	-3.14828
PGLYRP2	-0.630501	0.160857	-2.82755	0.0117237	0.648795	-2.78661
FAM109A	-0.630948	2.7468	-2.78977	0.0126902	0.648795	-2.83997
ZNF826P	-0.631168	0.270966	-2.49851	0.0231754	0.657135	-3.24605
LOC100130581	-0.631576	1.78223	-3.09839	0.00660803	0.648795	-2.40153
SNORA23	-0.631864	-0.0923371	-2.64153	0.0172767	0.648795	-3.04799
SLC23A1	-0.634017	0.892931	-2.77251	0.0131568	0.648795	-2.8643
ACTN3	-0.634158	0.410669	-2.29331	0.0350367	0.663722	-3.52409
ZNF767	-0.634181	4.2116	-2.21092	0.0412317	0.665665	-3.63319
MIMT1	-0.634224	0.571206	-2.71728	0.0147638	0.648795	-2.94199
FUNDC2P2	-0.634861	0.382427	-2.82532	0.0117789	0.648795	-2.78977
LOC100101938	-0.635115	0.92418	-2.18373	0.0434885	0.667386	-3.66882
KCNK3	-0.635166	1.59248	-2.60382	0.0186756	0.648795	-3.1005
LOC286083	-0.635628	0.670802	-2.81236	0.0121036	0.648795	-2.80809
FZD9	-0.635949	0.719309	-2.13859	0.0474889	0.667386	-3.72756
OPN5	-0.636156	1.06654	-3.17047	0.00566536	0.648795	-2.29863
DCST2	-0.636197	0.428557	-2.42022	0.0271672	0.662241	-3.3531
C4orf43	-0.637447	4.12491	-2.29015	0.0352573	0.663722	-3.52831
ZNF738	-0.637602	4.35279	-2.74802	0.0138475	0.648795	-2.89879
LOC645752	-0.637611	0.158109	-2.22039	0.0404711	0.664422	-3.62073
PDE6C	-0.638269	1.10774	-2.23365	0.039428	0.663722	-3.60325
GPR82	-0.638505	2.76656	-2.50476	0.022882	0.655512	-3.23746
RPL13AP3	-0.638885	2.89665	-2.52819	0.0218126	0.649962	-3.2052
KIAA1210	-0.638972	1.86429	-2.37718	0.0296287	0.662241	-3.41146
MOGAT3	-0.640341	0.134043	-2.91254	0.00980289	0.648795	-2.66618
FBXO24	-0.641101	1.16314	-2.60531	0.0186185	0.648795	-3.09843
SLC27A2	-0.641601	0.972982	-2.26513	0.0370511	0.663722	-3.56159
FAM131C	-0.642435	0.29906	-2.29092	0.0352033	0.663722	-3.52728
H1FNT	-0.642821	0.208389	-2.23231	0.0395323	0.663722	-3.60502
GOLGA6C	-0.642938	0.472923	-2.55517	0.0206401	0.649042	-3.16795
GPR114	-0.642964	0.994717	-2.12663	0.0486042	0.667386	-3.74303
GAL3ST3	-0.643452	1.04604	-3.72869	0.00170407	0.615034	-1.50595
HMX1	-0.644686	0.673675	-2.11298	0.0499061	0.667386	-3.76064
NCRNA00207	-0.644752	-0.379377	-2.82766	0.0117211	0.648795	-2.78646
KRT26	-0.645034	0.205016	-2.56875	0.0200729	0.648795	-3.14916
LOC100130331	-0.645705	1.19999	-2.18653	0.0432514	0.667386	-3.66516
NR1H4	-0.646153	0.527477	-2.34525	0.0315884	0.663722	-3.45452
LOC646851	-0.646886	3.07041	-2.57401	0.019857	0.648795	-3.14187
ANP32C	-0.648473	1.50802	-2.34541	0.0315782	0.663722	-3.4543
OR2K2	-0.651429	-0.0782531	-2.43308	0.0264695	0.662241	-3.33558
BHLHA9	-0.651759	0.222728	-2.4518	0.0254848	0.660776	-3.31005
KCNJ10	-0.651827	2.03221	-2.72725	0.0144605	0.648795	-2.92799
ZFYVE28	-0.652068	2.16976	-2.67738	0.0160403	0.648795	-2.99791
GLI1	-0.652266	1.70741	-2.36285	0.0304936	0.662241	-3.43081
CCM2	-0.652567	2.52578	-3.38039	0.0036111	0.648795	-1.99908
FAM47B	-0.653096	0.094251	-2.53348	0.0215781	0.649962	-3.19791
TFAP2B	-0.653988	2.03668	-2.1584	0.0456939	0.667386	-3.70185
IAPP	-0.654047	0.394136	-2.63798	0.0174039	0.648795	-3.05293
TMEM63C	-0.654668	1.64422	-2.61119	0.0183941	0.648795	-3.09026
TMPRSS3	-0.654672	0.700411	-2.53844	0.02136	0.649962	-3.19106
BDNF-AS1	-0.654837	2.43111	-3.50668	0.00275113	0.648795	-1.81947
PCSK1N	-0.65509	0.42152	-2.35221	0.0311511	0.662466	-3.44515
LTK	-0.655098	1.05506	-3.01501	0.00789088	0.648795	-2.52043
NOM1	-0.655277	4.81673	-2.17335	0.0443798	0.667386	-3.68237
FAM176A	-0.655357	2.65877	-2.4917	0.0234995	0.657135	-3.25541
GRM6	-0.655581	2.1201	-2.88215	0.0104519	0.648795	-2.7093
FLJ14186	-0.656172	1.83656	-2.58255	0.0195115	0.648795	-3.13003
DBNDD1	-0.656769	0.817542	-2.46041	0.0250434	0.657953	-3.29828
CPT1C	-0.657706	1.33285	-2.97099	0.00866314	0.648795	-2.58311
TCEB3B	-0.657811	0.853282	-2.22634	0.0400003	0.663722	-3.6129
LCA5L	-0.657929	2.25452	-2.28849	0.0353736	0.663722	-3.53052
SPDYE3	-0.658016	0.964239	-2.64857	0.017027	0.648795	-3.03817
KCNK16	-0.658458	0.354195	-2.30574	0.0341805	0.663722	-3.50749
LOR	-0.658707	0.271478	-2.32941	0.0326045	0.663722	-3.47579
GAS2L2	-0.659871	0.80339	-2.21402	0.040981	0.665665	-3.62911
PTCHD2	-0.66007	1.04621	-2.16765	0.0448768	0.667386	-3.68981
CCDC63	-0.660195	0.175477	-2.28921	0.0353227	0.663722	-3.52955
C1orf159	-0.661061	0.70787	-2.33541	0.0322159	0.663722	-3.46774
C19orf23	-0.661197	0.647642	-3.3872	0.00355858	0.648795	-1.98938
CENPT	-0.661937	3.27606	-2.28149	0.0358684	0.663722	-3.53983
GLP1R	-0.66382	1.02647	-2.69949	0.0153205	0.648795	-2.96695
HAUS7	-0.664605	2.14116	-2.19609	0.0424494	0.666942	-3.65265
PPP1R2P3	-0.664732	1.19991	-2.13427	0.0478892	0.667386	-3.73315
PARP10	-0.664847	1.44559	-2.77262	0.0131539	0.648795	-2.86415
ACCN5	-0.665485	0.302284	-2.22257	0.0402983	0.664071	-3.61786
WNT9B	-0.665571	0.717732	-2.21072	0.0412475	0.665665	-3.63344
SH2D5	-0.666219	1.05802	-2.60323	0.0186984	0.648795	-3.10132
AMZ1	-0.666278	1.73762	-3.11741	0.00634532	0.648795	-2.37439
TCF25	-0.666597	5.84101	-3.03309	0.00759344	0.648795	-2.49466
NKPD1	-0.666831	1.1698	-3.13756	0.00607816	0.648795	-2.34562
PRR3	-0.666921	3.8501	-2.83939	0.0114359	0.648795	-2.76987
FOXD1	-0.667143	2.28193	-2.41448	0.027484	0.662241	-3.3609
ISL1	-0.667358	1.11093	-2.54448	0.0210973	0.649962	-3.18272
TSPAN19	-0.668213	0.0948796	-2.27865	0.0360711	0.663722	-3.54361
RGAG4	-0.668618	3.84323	-2.28113	0.0358946	0.663722	-3.54032
STAC2	-0.668681	1.43512	-2.14868	0.0465667	0.667386	-3.71448
TMEM215	-0.668902	1.8955	-3.20007	0.00531777	0.648795	-2.25637
DNAJC22	-0.669003	0.796139	-2.25736	0.0376251	0.663722	-3.57189
C7orf45	-0.669166	0.326417	-2.2294	0.0397594	0.663722	-3.60885
ROPN1	-0.669802	-0.0947764	-2.54401	0.0211175	0.649962	-3.18337
LOC388942	-0.669834	0.552429	-2.59317	0.0190899	0.648795	-3.1153
FARP1	-0.670341	6.02948	-2.4794	0.024095	0.657135	-3.27227
TP53I13	-0.670614	0.596004	-2.52049	0.022159	0.651369	-3.21582
BAIAP2	-0.671247	2.7177	-2.99912	0.00816147	0.648795	-2.54306
ZNF821	-0.671308	1.49397	-2.63217	0.0176143	0.648795	-3.06104
NOX1	-0.671531	0.791184	-2.2741	0.036398	0.663722	-3.54966
SRRM5	-0.671942	1.02749	-2.24483	0.0385684	0.663722	-3.58848
SCARNA6	-0.672524	-0.107431	-2.74291	0.0139958	0.648795	-2.90597
C4orf37	-0.673373	0.340686	-3.11515	0.00637594	0.648795	-2.37761
ILKAP	-0.673875	3.48669	-3.75755	0.00160117	0.596538	-1.46547
TIMM13	-0.674083	3.51115	-2.64743	0.0170671	0.648795	-3.03976
CRTC1	-0.674172	2.80657	-2.24264	0.0387349	0.663722	-3.59137
WDR86	-0.674371	1.02611	-2.62799	0.0177672	0.648795	-3.06687
LOC348751	-0.674781	0.838396	-2.75486	0.0136512	0.648795	-2.88917
CDC37	-0.674789	5.74063	-3.14106	0.00603292	0.648795	-2.34063
SH3RF1	-0.675147	5.04548	-2.80878	0.0121946	0.648795	-2.81313
ZAN	-0.675204	1.48169	-2.1201	0.0492226	0.667386	-3.75145
ILDR1	-0.675261	0.675932	-2.55456	0.0206661	0.649042	-3.1688
FAM186B	-0.67603	1.53834	-3.04242	0.00744436	0.648795	-2.48136
C5orf38	-0.67623	0.264295	-2.30404	0.0342963	0.663722	-3.50976
ZNF485	-0.676481	2.94717	-3.39901	0.00346926	0.648795	-1.97256
KCTD19	-0.677082	0.799724	-2.13258	0.0480466	0.667386	-3.73534
TAF7L	-0.677348	0.999737	-2.49455	0.0233635	0.657135	-3.2515
MIR127	-0.677881	-0.242368	-2.54266	0.0211761	0.649962	-3.18524
HIST1H3G	-0.678107	0.387419	-2.20253	0.041916	0.666942	-3.6442
ADORA2A	-0.678766	1.46796	-2.25423	0.0378583	0.663722	-3.57603
GPR132	-0.679063	1.34577	-2.71583	0.0148084	0.648795	-2.94402
RLTPR	-0.680427	1.21467	-2.58246	0.0195153	0.648795	-3.13016
LOC339568	-0.681014	-0.00629631	-2.34125	0.0318422	0.663722	-3.4599
UNC13A	-0.681697	2.1691	-2.37382	0.0298291	0.662241	-3.41599
HOXD9	-0.682008	1.96761	-2.36843	0.030154	0.662241	-3.42328
SAC3D1	-0.683197	2.82953	-2.30096	0.0345074	0.663722	-3.51388
LOC440905	-0.683354	0.592677	-2.59201	0.0191353	0.648795	-3.1169
DEPDC4	-0.683431	0.86392	-2.18384	0.0434799	0.667386	-3.66868
LOC100128505	-0.683998	0.196506	-2.64641	0.0171034	0.648795	-3.04119
DDX31	-0.684282	3.48867	-3.70595	0.00178976	0.626389	-1.53789
LOC401431	-0.684835	1.4648	-2.92868	0.00947442	0.648795	-2.64326
CYS1	-0.684936	2.25721	-2.17148	0.0445422	0.667386	-3.68481
FAM150B	-0.685244	0.771376	-2.19744	0.0423371	0.666942	-3.65088
LGSN	-0.685376	1.56265	-2.11507	0.0497046	0.667386	-3.75794
TBX22	-0.685841	0.64999	-2.61858	0.0181158	0.648795	-3.07997
BOP1	-0.686826	1.07868	-2.48788	0.023683	0.657135	-3.26065
MPPED2	-0.68711	3.50834	-2.32543	0.0328645	0.663722	-3.48113
LCE1F	-0.688499	-0.357503	-2.95074	0.00904248	0.648795	-2.6119
GAS8	-0.688829	2.58869	-2.17115	0.0445709	0.667386	-3.68524
BEAN1	-0.688848	1.80147	-2.43187	0.0265346	0.662241	-3.33724
SUGT1P1	-0.68968	0.204334	-2.23617	0.0392325	0.663722	-3.59992
SLC17A4	-0.690576	0.787907	-2.12339	0.0489101	0.667386	-3.74721
LOC441455	-0.691607	0.754508	-2.74844	0.0138354	0.648795	-2.8982
NEUROD2	-0.692134	1.40217	-3.15488	0.0058574	0.648795	-2.3209
TWIST2	-0.692282	0.437193	-2.39339	0.0286777	0.662241	-3.38951
SREK1	-0.692377	7.88743	-2.33678	0.0321279	0.663722	-3.4659
FGF3	-0.692647	0.589192	-2.71504	0.0148328	0.648795	-2.94513
HAGHL	-0.69291	0.715703	-2.86682	0.0107948	0.648795	-2.73103
PLXNA3	-0.693189	3.93358	-2.27879	0.0360614	0.663722	-3.54343
TRIM71	-0.694141	1.12647	-2.31434	0.0335999	0.663722	-3.49599
RUNDC2A	-0.694668	2.21833	-2.69111	0.0155895	0.648795	-2.97868
NBPF10	-0.695278	3.31683	-2.81621	0.0120061	0.648795	-2.80264
APC2	-0.695386	2.51017	-2.43917	0.0261455	0.662241	-3.32729
CTSL2	-0.695801	0.830784	-3.5477	0.00251822	0.648795	-1.76129
ERN2	-0.696718	0.786017	-2.36499	0.0303627	0.662241	-3.42792
MSL3L2	-0.697783	2.56375	-2.37391	0.0298239	0.662241	-3.41587
LOC653786	-0.698317	-0.0110669	-3.04626	0.00738386	0.648795	-2.47589
RPS7	-0.69902	5.43928	-2.23919	0.0389998	0.663722	-3.59593
LOC729609	-0.699766	-0.0512019	-2.27417	0.0363932	0.663722	-3.54958
TRAF3IP1	-0.700219	5.86606	-3.08489	0.00680095	0.648795	-2.4208
C20orf185	-0.700712	-0.142681	-3.57143	0.00239255	0.648795	-1.72768
C22orf45	-0.701769	1.21533	-2.2822	0.0358182	0.663722	-3.53889
ATP8B5P	-0.70236	1.30548	-3.52171	0.00266341	0.648795	-1.79815
MAFA	-0.702833	1.44044	-2.81212	0.0121096	0.648795	-2.80842
LOC100499227	-0.703102	0.476138	-2.57653	0.0197544	0.648795	-3.13837
PRR18	-0.703148	1.05159	-2.17436	0.0442924	0.667386	-3.68105
PNMA3	-0.704605	1.21947	-2.88804	0.0103229	0.648795	-2.70095
LOC100132832	-0.704748	0.822856	-2.8103	0.0121559	0.648795	-2.81099
FGF10	-0.704876	-0.156683	-3.19171	0.00541371	0.648795	-2.2683
AGRP	-0.705059	-0.139519	-2.90461	0.00996841	0.648795	-2.67744
AGAP5	-0.705266	0.864217	-2.87719	0.0105617	0.648795	-2.71634
C4orf51	-0.705328	0.0620835	-2.41287	0.0275734	0.662241	-3.36309
ELAVL2	-0.705865	1.85573	-2.67416	0.0161478	0.648795	-3.00241
KRT28	-0.705877	0.109969	-2.77803	0.013006	0.648795	-2.85653
NOS1	-0.706352	2.32948	-2.87049	0.0107119	0.648795	-2.72584
DCST1	-0.70663	0.287997	-2.94235	0.00920456	0.648795	-2.62384
CLLU1OS	-0.706805	-0.139855	-2.3424	0.0317688	0.663722	-3.45835
PRM2	-0.707156	0.0371259	-2.44443	0.0258684	0.662241	-3.32011
LOC157627	-0.7074	0.615947	-3.5255	0.00264172	0.648795	-1.79277
LOC646982	-0.707861	1.64812	-2.80798	0.0122153	0.648795	-2.81427
GGN	-0.707965	0.956188	-2.58877	0.0192634	0.648795	-3.1214
DBX1	-0.708005	0.087585	-2.74388	0.0139676	0.648795	-2.90461
ATP6V1B1	-0.708582	0.606825	-3.68706	0.00186426	0.642723	-1.56447
LOC100287227	-0.709338	1.5987	-2.72288	0.0145927	0.648795	-2.93413
HCN1	-0.709616	1.54331	-2.28993	0.0352726	0.663722	-3.5286
MYLK2	-0.710586	0.998927	-2.28294	0.0357658	0.663722	-3.53791
C1orf190	-0.711564	1.63777	-2.90348	0.00999227	0.648795	-2.67905
ABHD8	-0.713122	0.775787	-2.48173	0.0239812	0.657135	-3.26908
FBXO47	-0.713324	0.340001	-2.42194	0.0270727	0.662241	-3.35075
UBOX5	-0.713473	2.14514	-3.13794	0.00607319	0.648795	-2.34507
GBX2	-0.713553	0.337773	-2.91248	0.00980415	0.648795	-2.66627
SLC35D3	-0.713831	0.824464	-2.60584	0.0185979	0.648795	-3.09769
RXFP3	-0.714318	0.733278	-3.02104	0.00779045	0.648795	-2.51184
RIBC1	-0.714349	1.27387	-2.32769	0.0327168	0.663722	-3.4781
TSSC4	-0.714397	1.24118	-2.43296	0.0264763	0.662241	-3.33575
GABRA5	-0.715143	0.930626	-2.12282	0.0489643	0.667386	-3.74795
EPS8L1	-0.715616	1.31365	-2.81906	0.0119347	0.648795	-2.79862
EBF4	-0.715879	1.74737	-2.16117	0.0454472	0.667386	-3.69824
C7orf72	-0.716184	0.25791	-2.99093	0.00830454	0.648795	-2.55472
ACOXL	-0.717415	0.536043	-2.71964	0.0146916	0.648795	-2.93868
MIR1181	-0.718493	0.662052	-2.80735	0.0122313	0.648795	-2.81515
LUZP4	-0.719076	0.216959	-4.04922	0.000854018	0.479098	-1.06094
MAD1L1	-0.72009	2.17878	-3.34068	0.00393298	0.648795	-2.05568
WNK2	-0.720244	1.64656	-2.56103	0.0203937	0.648795	-3.15985
ANKRD56	-0.720512	1.23763	-2.18773	0.0431496	0.667386	-3.66359
TIMM44	-0.720938	2.17984	-2.48096	0.0240188	0.657135	-3.27014
UTS2R	-0.722102	1.04543	-2.22135	0.0403951	0.664119	-3.61947
AMAC1	-0.723428	0.0881738	-2.71063	0.0149697	0.648795	-2.95133
ENOX1	-0.724346	3.03853	-2.67979	0.0159604	0.648795	-2.99454
C3orf33	-0.724405	2.11335	-3.43065	0.00324084	0.648795	-1.92752
NMUR1	-0.725215	1.44578	-2.16846	0.0448062	0.667386	-3.68875
DUOX2	-0.725464	1.10757	-2.87589	0.0105905	0.648795	-2.71817
NBPF16_dup2	-0.725541	2.32356	-2.78022	0.0129465	0.648795	-2.85345
PRSS16	-0.726024	0.978458	-2.20165	0.0419891	0.666942	-3.64536
VWA2	-0.726188	0.425834	-2.14365	0.0470242	0.667386	-3.721
SRCIN1	-0.726797	2.04361	-2.55531	0.0206342	0.649042	-3.16776
LOC100130894	-0.727686	1.1556	-2.27835	0.0360926	0.663722	-3.54401
KLK3	-0.727988	0.100393	-2.15561	0.0459426	0.667386	-3.70547
FRS3	-0.728517	1.63865	-3.00163	0.00811822	0.648795	-2.53949
OR9Q1	-0.728732	0.574718	-3.55938	0.00245559	0.648795	-1.74475
RAB11FIP3	-0.72903	3.40599	-4.0152	0.000918864	0.479098	-1.10765
B4GALT6	-0.729232	3.73252	-2.63424	0.0175393	0.648795	-3.05816
GRID2IP	-0.729255	1.14282	-2.45114	0.0255189	0.660832	-3.31095
TH	-0.7309	0.102034	-2.8118	0.0121178	0.648795	-2.80888
GPC2	-0.731329	1.21007	-2.66888	0.0163254	0.648795	-3.00979
C7orf65	-0.731488	0.906755	-2.9806	0.00848845	0.648795	-2.56943
JMJD4	-0.732114	1.87674	-2.20324	0.0418581	0.666942	-3.64327
DPCR1	-0.732122	1.34348	-2.34761	0.031439	0.663722	-3.45133
CDH9	-0.732235	0.895657	-2.23597	0.0392481	0.663722	-3.60018
RTEL1	-0.732244	2.41091	-2.31003	0.0338898	0.663722	-3.50175
EMILIN1	-0.734567	3.37966	-2.1535	0.0461315	0.667386	-3.70821
IRS1	-0.734674	5.56913	-2.71313	0.0148919	0.648795	-2.94781
INPP5J	-0.73499	0.277417	-2.41196	0.027624	0.662241	-3.36432
GALNTL6	-0.735464	0.814035	-2.303	0.0343677	0.663722	-3.51116
SEC16B	-0.737312	2.83556	-2.25678	0.0376679	0.663722	-3.57265
RASL10B	-0.737939	1.68878	-2.58317	0.0194866	0.648795	-3.12917
C2orf61	-0.738028	0.997765	-2.28207	0.0358272	0.663722	-3.53906
C9orf47	-0.738272	3.38075	-2.52768	0.0218356	0.649962	-3.20591
FBXO46	-0.738379	2.20921	-3.16821	0.00569287	0.648795	-2.30186
HPSE2	-0.739123	1.59315	-2.57839	0.019679	0.648795	-3.13579
PDX1	-0.740397	0.795564	-2.93312	0.00938589	0.648795	-2.63695
SLC6A20	-0.740919	1.42868	-2.35988	0.0306758	0.662241	-3.43481
VHLL	-0.741332	-0.0251297	-3.3325	0.00400273	0.648795	-2.06734
WBSCR16	-0.741702	2.16667	-3.23948	0.00488728	0.648795	-2.2001
KLHL34	-0.741777	1.01092	-2.80413	0.0123142	0.648795	-2.81971
LOC145845	-0.742761	0.632228	-2.30461	0.0342578	0.663722	-3.50901
SARDH	-0.743216	1.07902	-2.33	0.0325659	0.663722	-3.475
BEGAIN	-0.743505	0.916066	-2.68603	0.0157547	0.648795	-2.98579
PRSS27	-0.743509	0.0936579	-2.62734	0.0177909	0.648795	-3.06777
LOC145663	-0.743886	0.173388	-2.83212	0.0116118	0.648795	-2.78014
ARFGAP1	-0.744538	3.29646	-3.19607	0.00536349	0.648795	-2.26208
CNIH2	-0.746094	0.491412	-2.19262	0.0427386	0.667348	-3.65719
C3orf36	-0.746119	0.440102	-2.47488	0.0243177	0.657953	-3.27847
SERPINA12	-0.751115	0.455791	-2.56232	0.0203397	0.648795	-3.15806
CPA5	-0.75136	0.295026	-4.92053	0.000134465	0.469304	0.0800314
C11orf9	-0.752514	2.18183	-2.13609	0.04772	0.667386	-3.73079
MPV17L	-0.75356	1.78423	-2.26579	0.0370024	0.663722	-3.56071
LOC283143	-0.755115	2.28585	-2.64518	0.0171467	0.648795	-3.04289
LOC100132526	-0.755199	0.932404	-2.61532	0.0182379	0.648795	-3.08451
NCRNA00282	-0.755203	1.38871	-2.76244	0.0134367	0.648795	-2.87849
LIX1	-0.755209	1.4831	-2.16774	0.0448691	0.667386	-3.68969
RAB17	-0.755509	0.724904	-2.49562	0.0233123	0.657135	-3.25002
MAPK15	-0.756158	0.429685	-2.87846	0.0105334	0.648795	-2.71453
APOBEC4	-0.756858	1.27638	-2.37908	0.0295156	0.662241	-3.40889
MIA2	-0.757269	0.800536	-2.9885	0.00834742	0.648795	-2.55818
FLJ22184	-0.757672	1.93868	-2.35363	0.0310625	0.662466	-3.44323
C1orf180	-0.757908	1.01112	-2.29661	0.0348076	0.663722	-3.51969
CPXCR1	-0.758012	0.627008	-2.80425	0.012311	0.648795	-2.81953
CNGB3	-0.758477	1.50182	-2.27386	0.0364156	0.663722	-3.54999
LOC154822	-0.75942	0.883855	-2.11869	0.0493572	0.667386	-3.75327
GRM2	-0.75973	1.16218	-2.24297	0.0387103	0.663722	-3.59094
HYMAI	-0.760307	2.20153	-2.70564	0.0151257	0.648795	-2.95831
ITGB1BP2	-0.760872	0.651534	-2.71499	0.0148344	0.648795	-2.9452
BARX1	-0.76122	0.812067	-2.11475	0.0497347	0.667386	-3.75834
FAM176B	-0.763249	0.941331	-2.42998	0.026636	0.662241	-3.3398
NUDT1	-0.76437	3.65431	-2.22542	0.0400724	0.663722	-3.6141
GRIN2D	-0.765412	2.34945	-2.58798	0.0192948	0.648795	-3.1225
KCNIP3	-0.767301	2.12511	-2.46046	0.0250409	0.657953	-3.29821
MMP21	-0.767818	0.977356	-2.26596	0.0369899	0.663722	-3.56048
PRRT1	-0.768256	1.54092	-2.18354	0.0435054	0.667386	-3.66908
FLJ35390	-0.76847	0.475412	-2.32621	0.0328138	0.663722	-3.48009
SPAG4	-0.76851	0.67324	-2.289	0.035338	0.663722	-3.52984
CCDC138	-0.76968	3.54726	-2.29873	0.0346605	0.663722	-3.51685
TMEM179	-0.769938	0.205874	-2.71332	0.014886	0.648795	-2.94754
LOC100132831	-0.77012	0.265504	-5.043	0.00010426	0.469304	0.230688
C8orf75	-0.770562	0.114842	-2.40354	0.0280973	0.662241	-3.37576
VIPR2	-0.77073	1.06766	-3.49932	0.00279507	0.648795	-1.82991
DSCR6	-0.77128	0.938507	-2.61882	0.0181066	0.648795	-3.07963
C14orf145	-0.771462	5.60769	-2.17724	0.0440442	0.667386	-3.6773
GPC5	-0.77181	0.807012	-2.26754	0.0368746	0.663722	-3.55839
KCTD8	-0.772565	0.904614	-2.80241	0.0123586	0.648795	-2.82213
OTOL1	-0.773812	0.44398	-2.418	0.0272891	0.662241	-3.35611
C17orf86	-0.773915	1.60605	-2.64733	0.0170706	0.648795	-3.03989
CLDN10	-0.774018	1.63784	-3.15377	0.00587133	0.648795	-2.32248
NBPF14	-0.774546	3.88966	-2.30922	0.0339447	0.663722	-3.50284
HOXC6	-0.774795	3.73442	-3.11476	0.00638127	0.648795	-2.37817
ZNF233	-0.775233	1.95623	-2.74777	0.0138546	0.648795	-2.89914
C16orf73	-0.775659	0.928353	-2.5915	0.0191553	0.648795	-3.1176
LOC440461	-0.775851	0.280262	-3.03767	0.00751992	0.648795	-2.48813
SLC25A31	-0.775944	0.470447	-2.74179	0.0140286	0.648795	-2.90755
CCDC8	-0.776021	2.7004	-4.24002	0.000567087	0.469304	-0.801638
BNIPL	-0.776639	0.722848	-2.49407	0.0233861	0.657135	-3.25215
ACSM5	-0.778193	1.6986	-2.43759	0.026229	0.662241	-3.32943
ZNF714	-0.77884	4.34971	-2.78802	0.0127368	0.648795	-2.84244
HTA	-0.778958	0.152089	-2.58693	0.0193367	0.648795	-3.12396
VENTXP1	-0.779221	0.843966	-2.12662	0.0486049	0.667386	-3.74304
KLHL1	-0.779247	0.949416	-2.83924	0.0114394	0.648795	-2.77008
LOC100132111	-0.779497	0.254787	-3.20073	0.00531023	0.648795	-2.25542
WNK4	-0.779955	1.47379	-2.1221	0.0490328	0.667386	-3.74888
ZNF648	-0.780113	1.07161	-3.44058	0.00317222	0.648795	-1.91338
MIR1306	-0.781097	-0.0393386	-2.49771	0.0232134	0.657135	-3.24715
IQSEC3	-0.781548	2.4485	-2.42291	0.0270196	0.662241	-3.34943
DKFZp434J0226	-0.781558	0.482363	-2.95385	0.00898328	0.648795	-2.60749
AADACL3	-0.781629	1.9278	-2.30162	0.0344618	0.663722	-3.51299
LOC348840	-0.782834	1.51959	-2.28876	0.0353546	0.663722	-3.53016
ARX	-0.782945	1.05935	-3.02319	0.00775489	0.648795	-2.50877
ANKRD36	-0.783822	3.65861	-3.84925	0.00131377	0.596538	-1.33734
GRK4	-0.783861	1.97103	-3.35931	0.00377853	0.648795	-2.02911
KIF1A	-0.786059	1.91855	-2.32483	0.0329042	0.663722	-3.48194
C6orf164	-0.78637	0.807864	-2.36664	0.0302621	0.662241	-3.42568
KLK7	-0.786411	0.257869	-2.46614	0.0247538	0.657953	-3.29045
NKX2-1	-0.78674	0.916798	-2.54963	0.020876	0.649962	-3.17561
LOC255512	-0.787008	0.728945	-2.14821	0.0466094	0.667386	-3.71509
LOC100131691	-0.787233	2.43692	-2.19472	0.0425628	0.666942	-3.65444
SLC29A4	-0.788697	1.25375	-2.42196	0.0270716	0.662241	-3.35072
CRISP1	-0.789026	0.202891	-3.57478	0.00237536	0.648795	-1.72295
IQCJ	-0.790074	0.832041	-2.65103	0.0169406	0.648795	-3.03474
FLJ10661	-0.791048	0.558567	-3.09654	0.00663404	0.648795	-2.40416
HIST1H4D	-0.791814	0.748248	-2.38881	0.0289435	0.662241	-3.39572
PCSK6	-0.792215	3.20056	-2.52462	0.0219725	0.651369	-3.21012
FAM83G	-0.792333	1.39966	-2.27026	0.0366762	0.663722	-3.55477
IRX2	-0.792689	2.26776	-2.29607	0.034845	0.663722	-3.52041
LOC643542	-0.7933	1.28062	-2.60138	0.0187697	0.648795	-3.10389
ZNF141	-0.793626	4.09165	-2.22872	0.0398131	0.663722	-3.60976
DKFZp451B082	-0.793826	1.57815	-2.31314	0.0336805	0.663722	-3.4976
NUDT18	-0.79419	0.68028	-2.4697	0.024575	0.657953	-3.28556
ZSWIM2	-0.794491	0.760308	-2.55458	0.0206649	0.649042	-3.16876
CHDH	-0.794535	1.17999	-2.45293	0.0254261	0.660651	-3.3085
FAAH	-0.795724	0.937582	-2.2407	0.0388837	0.663722	-3.59394
KCNK9	-0.795822	-0.0169695	-2.56685	0.0201513	0.648795	-3.15179
GLRA4	-0.79639	0.448188	-2.46791	0.0246646	0.657953	-3.28802
CHRM1	-0.796696	0.847789	-2.44808	0.0256777	0.662241	-3.31513
DSCAM	-0.798655	1.6968	-2.71092	0.0149604	0.648795	-2.95091
RAB39B	-0.79979	2.11128	-4.0192	0.000910992	0.479098	-1.10215
OTOF	-0.800426	1.43843	-2.36237	0.030523	0.662241	-3.43146
LOC401387	-0.800461	1.27564	-2.40386	0.0280791	0.662241	-3.37532
FGB	-0.801411	0.865893	-2.27505	0.0363302	0.663722	-3.54841
ZIC4	-0.802846	2.06245	-2.32365	0.0329815	0.663722	-3.48351
BAIAP2L2	-0.803048	0.826135	-2.25485	0.0378119	0.663722	-3.57521
SHF	-0.803852	1.6034	-2.87974	0.0105052	0.648795	-2.71273
GTPBP5	-0.803986	2.22848	-4.94542	0.000127673	0.469304	0.11086
NKX2-3	-0.805714	0.505666	-2.70349	0.0151936	0.648795	-2.96133
SPI1	-0.807935	2.3975	-2.59541	0.019002	0.648795	-3.11218
SOX11	-0.809757	3.85981	-2.41798	0.02729	0.662241	-3.35614
STX10	-0.81013	1.70855	-3.16772	0.00569885	0.648795	-2.30257
HAND2	-0.810279	1.38657	-2.41295	0.0275691	0.662241	-3.36298
PLA2G4B	-0.81084	1.69342	-2.40947	0.0277632	0.662241	-3.3677
SNTN	-0.811956	0.202664	-3.23832	0.00489943	0.648795	-2.20175
SYNPR	-0.812121	1.13202	-2.64792	0.01705	0.648795	-3.03908
FLJ36777	-0.813363	0.709007	-2.90816	0.00989407	0.648795	-2.67241
ATXN7L2	-0.813952	1.12987	-2.52793	0.0218244	0.649962	-3.20557
PATE3	-0.815162	0.191063	-2.66215	0.0165549	0.648795	-3.0192
ANO7	-0.816296	1.442	-2.81311	0.0120845	0.648795	-2.80702
RPS7P5	-0.816399	0.552743	-2.64271	0.0172346	0.648795	-3.04634
OTC	-0.817022	0.386894	-3.23876	0.0048948	0.648795	-2.20112
MAPK8IP3	-0.817859	3.03098	-2.4281	0.0267378	0.662241	-3.34237
OR7E156P	-0.820646	0.754252	-2.73774	0.0141477	0.648795	-2.91325
SLC6A3	-0.823135	0.754194	-2.27568	0.0362843	0.663722	-3.54757
CDHR5	-0.823927	0.941625	-2.76472	0.0133728	0.648795	-2.87528
SOX8	-0.8242	1.35091	-2.43748	0.0262349	0.662241	-3.32959
TAF1D	-0.825222	6.62347	-2.60069	0.0187963	0.648795	-3.10484
HIST1H4I	-0.825383	0.843869	-2.23838	0.0390625	0.663722	-3.59701
BRD9	-0.827843	3.80407	-3.11699	0.00635103	0.648795	-2.37499
ZNF408	-0.829666	1.28547	-6.10349	1.24e-05	0.286708	1.42393
LOC100288069	-0.830371	0.931214	-2.42862	0.0267095	0.662241	-3.34166
C6orf57	-0.830517	0.518994	-3.1254	0.00623805	0.648795	-2.36298
PALM3	-0.830916	1.64585	-2.16917	0.0447441	0.667386	-3.68783
ZNF454	-0.831885	2.66773	-3.46018	0.00304111	0.648795	-1.88552
PLEKHA4	-0.83296	5.38212	-2.45558	0.02529	0.659252	-3.30488
GALR3	-0.834366	0.0487035	-2.78041	0.0129413	0.648795	-2.85317
NRGN	-0.83728	1.33918	-2.9946	0.00824016	0.648795	-2.5495
HOXB13	-0.838665	1.37298	-3.1246	0.00624867	0.648795	-2.36412
LDHAL6B	-0.838977	0.957633	-2.28747	0.0354455	0.663722	-3.53188
ALKBH4	-0.840676	1.93582	-3.42287	0.00329559	0.648795	-1.93859
LRAT	-0.843665	1.79417	-2.97868	0.00852303	0.648795	-2.57216
GIPR	-0.844597	0.707395	-2.49737	0.0232294	0.657135	-3.24762
CAMKV	-0.845061	0.503983	-2.78476	0.012824	0.648795	-2.84704
C2CD4A	-0.846167	1.16754	-2.58888	0.0192592	0.648795	-3.12125
NEURL2	-0.846256	0.499723	-2.49279	0.0234471	0.657135	-3.25391
QRICH2	-0.846522	1.82137	-2.87966	0.0105068	0.648795	-2.71283
RPP25	-0.847021	2.89495	-3.13791	0.00607367	0.648795	-2.34513
HES2	-0.848084	1.51281	-3.08821	0.00675287	0.648795	-2.41605
SAP30	-0.8488	3.57198	-2.61377	0.0182965	0.648795	-3.08667
SCN2B	-0.849032	2.13402	-2.22785	0.0398814	0.663722	-3.6109
FNDC7	-0.84946	0.822235	-2.98597	0.00839242	0.648795	-2.56179
ANKMY1	-0.849955	1.65515	-2.32591	0.0328331	0.663722	-3.48048
TRPM1	-0.85034	1.58247	-2.5876	0.0193098	0.648795	-3.12302
LOC442421	-0.851225	1.51675	-2.36574	0.0303172	0.662241	-3.42691
SLC9A3	-0.851427	0.577249	-2.73253	0.0143022	0.648795	-2.92057
SLC24A2	-0.853061	2.80255	-2.33673	0.032131	0.663722	-3.46596
OTOP3	-0.854099	0.134114	-2.86741	0.0107814	0.648795	-2.73019
PODNL1	-0.854373	2.72437	-2.65905	0.0166616	0.648795	-3.02354
LAMC3	-0.855051	1.49908	-2.60677	0.0185623	0.648795	-3.09639
FOXH1	-0.856525	1.17489	-2.59578	0.0189873	0.648795	-3.11166
KIF26A	-0.856584	2.72781	-2.7475	0.0138625	0.648795	-2.89952
KCNQ3	-0.858805	1.36929	-2.37688	0.0296461	0.662241	-3.41185
SCAND3	-0.861465	1.39591	-2.23142	0.039602	0.663722	-3.6062
CYBA	-0.86211	0.990089	-2.96735	0.00873003	0.648795	-2.58828
LOC652276	-0.86242	2.32578	-2.99289	0.00827007	0.648795	-2.55193
LRRC4B	-0.863398	0.97445	-2.56111	0.0203902	0.648795	-3.15973
MYO15A	-0.863553	2.3697	-2.73293	0.0142903	0.648795	-2.92001
C19orf21	-0.863583	0.932108	-2.39879	0.0283678	0.662241	-3.3822
VANGL2	-0.864419	3.71894	-2.56313	0.0203055	0.648795	-3.15693
LRRC1	-0.865705	4.50295	-2.47305	0.0244085	0.657953	-3.28098
RANBP17	-0.866039	3.76476	-2.19442	0.0425878	0.666942	-3.65483
LOC100132247	-0.869221	2.49868	-2.23162	0.0395863	0.663722	-3.60593
NCRNA00261	-0.870852	1.86804	-2.70695	0.0150847	0.648795	-2.95649
IGDCC3	-0.871393	1.31637	-2.39541	0.0285614	0.662241	-3.38678
PDZRN3	-0.875143	3.92212	-2.24038	0.0389087	0.663722	-3.59437
RASGEF1A	-0.877112	1.51375	-2.42855	0.0267134	0.662241	-3.34176
C20orf135	-0.877746	0.642897	-3.29937	0.00429797	0.648795	-2.11461
WASH3P	-0.878	0.444633	-4.02582	0.000898111	0.479098	-1.09306
APBA2	-0.878181	2.24458	-2.86461	0.0108453	0.648795	-2.73417
SERPINI2	-0.878433	0.255371	-2.64441	0.0171742	0.648795	-3.04398
C3orf75	-0.878509	4.18478	-2.77189	0.013174	0.648795	-2.86518
CACNB4	-0.878623	3.53996	-2.3599	0.0306742	0.662241	-3.43478
HTR2A	-0.882008	2.60502	-2.48054	0.0240394	0.657135	-3.27072
LPPR1	-0.882118	0.784012	-2.78507	0.0128156	0.648795	-2.8466
ZNF280A	-0.887514	0.674546	-2.5317	0.0216568	0.649962	-3.20037
TFAP2C	-0.893331	1.75687	-2.64345	0.0172081	0.648795	-3.04531
SCN1A	-0.895684	1.92292	-2.63972	0.0173415	0.648795	-3.05051
KIF7	-0.896419	3.13731	-2.74596	0.0139073	0.648795	-2.90169
C1orf226	-0.901162	2.2419	-2.76516	0.0133606	0.648795	-2.87466
RIMBP2	-0.903082	1.69071	-2.6604	0.0166151	0.648795	-3.02165
LOC100130000	-0.903726	0.629529	-3.32187	0.00409519	0.648795	-2.0825
OTP	-0.907068	0.940622	-3.01166	0.00794712	0.648795	-2.5252
LOC100130238	-0.908359	0.856058	-3.55444	0.00248189	0.648795	-1.75175
CREG2	-0.908947	1.75059	-2.95778	0.00890883	0.648795	-2.6019
DNAH11	-0.91055	3.8063	-3.61281	0.00218824	0.648795	-1.66917
MGC23270	-0.914129	0.702861	-2.98848	0.00834787	0.648795	-2.55822
HCG4	-0.916034	2.01258	-3.0049	0.00806206	0.648795	-2.53483
BTBD19	-0.916936	1.00913	-4.23157	0.000577435	0.469304	-0.813015
LOC148709	-0.918604	0.421374	-3.15757	0.00582377	0.648795	-2.31705
C15orf56	-0.919351	0.69265	-3.28422	0.00444007	0.648795	-2.13623
SEMA3B	-0.919483	1.70745	-2.31706	0.033418	0.663722	-3.49234
NSUN7	-0.923389	1.88478	-3.03011	0.00764166	0.648795	-2.4989
CXorf59	-0.9235	0.750153	-2.23239	0.039526	0.663722	-3.60491
SNORD46	-0.925977	0.0138936	-2.44381	0.0259009	0.662241	-3.32096
FAM101A	-0.930024	1.7765	-3.08282	0.00683094	0.648795	-2.42374
SLC22A13	-0.931142	0.553244	-2.64177	0.0172681	0.648795	-3.04765
C21orf2	-0.933384	2.30368	-4.01227	0.000924671	0.479098	-1.11168
FAM108A1	-0.935379	0.655	-2.73812	0.0141364	0.648795	-2.91271
C1QL4	-0.936147	1.15898	-2.19369	0.0426489	0.666942	-3.65579
IGDCC4	-0.936936	4.65921	-2.21048	0.0412672	0.665665	-3.63376
ROGDI	-0.938814	2.27128	-4.41205	0.00039275	0.469304	-0.572054
MMP23B	-0.94178	0.289302	-2.2503	0.0381541	0.663722	-3.58125
NCRNA00095	-0.944473	1.88981	-3.77768	0.00153312	0.596538	-1.43728
CLUL1	-0.947542	0.579266	-3.16654	0.00571319	0.648795	-2.30424
KHDRBS2	-0.951157	1.42842	-2.78587	0.0127942	0.648795	-2.84547
C1orf51	-0.957531	2.47209	-2.2534	0.0379206	0.663722	-3.57714
C2orf72	-0.963032	1.51824	-2.71352	0.0148797	0.648795	-2.94726
SLC16A12	-0.964752	1.77602	-2.96448	0.0087834	0.648795	-2.59237
SCARNA7	-0.966878	2.16145	-2.26795	0.0368444	0.663722	-3.55784
FLJ46361	-0.973504	0.405974	-3.56517	0.00242509	0.648795	-1.73655
F5	-0.979884	4.01179	-2.31832	0.0333343	0.663722	-3.49066
CCDC120	-0.980381	1.8923	-3.9615	0.00103146	0.50693	-1.18164
ZSCAN23	-0.983405	2.23874	-4.07036	0.00081608	0.479098	-1.03199
ZNF215	-0.984361	2.72914	-2.14041	0.0473217	0.667386	-3.7252
CTHRC1	-0.987719	7.16126	-2.11931	0.0492978	0.667386	-3.75247
LOC100131176	-0.994584	0.840594	-2.61009	0.0184356	0.648795	-3.09177
TRIM17	-0.99584	1.36941	-2.13416	0.0478989	0.667386	-3.73329
HOXC9	-1.00422	2.47463	-4.8498	0.000155859	0.469304	-0.00814504
EDA	-1.00467	2.71955	-3.35581	0.00380712	0.648795	-2.03411
GDF11	-1.00771	5.22107	-3.80011	0.00146068	0.596538	-1.4059
CAPN13	-1.01578	0.60088	-3.13409	0.00612337	0.648795	-2.35057
LOC100124692	-1.01995	0.847805	-4.19992	0.000617943	0.469304	-0.855737
LOC100133315	-1.0256	1.69323	-3.84296	0.00133173	0.596538	-1.34611
CACNG8	-1.03061	2.39496	-3.27153	0.00456261	0.648795	-2.15434
ZNF99	-1.03262	0.696654	-2.41984	0.0271879	0.662241	-3.35361
ZNF491	-1.04011	2.72397	-2.60808	0.0185124	0.648795	-3.09458
TMEM159	-1.0415	2.37297	-3.00685	0.00802863	0.648795	-2.53204
NGEF	-1.04377	1.54542	-2.4605	0.0250386	0.657953	-3.29815
SYCP2	-1.04765	4.29451	-2.13978	0.0473793	0.667386	-3.72601
QPRT	-1.04825	2.40263	-2.75871	0.0135418	0.648795	-2.88374
PRR23A	-1.04944	1.84315	-2.40585	0.0279666	0.662241	-3.37262
A1BG	-1.05127	1.14789	-3.45248	0.00309195	0.648795	-1.89646
SYCE1	-1.05251	0.574133	-2.45677	0.0252291	0.659252	-3.30326
LOC646870	-1.05892	1.89727	-4.08628	0.000788619	0.479098	-1.01021
DPY19L2	-1.062	2.82297	-3.18982	0.00543571	0.648795	-2.27101
LOC728066	-1.07032	2.06137	-4.08522	0.000790425	0.479098	-1.01167
PPFIA4	-1.07627	2.55694	-2.7042	0.0151711	0.648795	-2.96034
LYG1	-1.07802	1.14012	-3.00745	0.00801856	0.648795	-2.5312
NXPH4	-1.08492	1.28234	-2.56094	0.0203973	0.648795	-3.15997
FAM133B	-1.09081	2.3305	-4.15196	0.00068489	0.479098	-0.920737
FER1L4	-1.09719	1.74062	-2.56171	0.020365	0.648795	-3.1589
CILP2	-1.12808	2.51291	-3.25838	0.00469317	0.648795	-2.17311
SEPT5-GP1BB	-1.14697	3.43347	-3.22854	0.00500316	0.648795	-2.21571
MFAP3L	-1.14729	5.07835	-3.13529	0.00610772	0.648795	-2.34886
LOC402778	-1.1645	1.54673	-3.27991	0.00448134	0.648795	-2.14238
PRKG2	-1.16788	2.38701	-2.28307	0.0357561	0.663722	-3.53773
KCNS1	-1.17048	1.95328	-2.21659	0.0407748	0.665665	-3.62573
RCOR2	-1.17445	2.61011	-2.1887	0.0430678	0.667386	-3.66232
NPTX1	-1.17699	1.93307	-3.88553	0.00121492	0.572721	-1.28687
PIGL	-1.1777	2.99383	-2.22689	0.0399566	0.663722	-3.61216
HHIP	-1.18213	2.45022	-2.45996	0.025066	0.657953	-3.29889
SMCR5	-1.18492	1.18168	-4.49501	0.000329235	0.469304	-0.462877
SNORA71A	-1.19388	0.00053987	-4.38935	0.000412202	0.469304	-0.602096
LOC645166	-1.19789	1.1021	-3.73282	0.00168894	0.615034	-1.50015
CCDC144B	-1.19984	5.14684	-2.4474	0.0257132	0.662241	-3.31606
SLC38A3	-1.2009	1.47376	-2.66693	0.0163916	0.648795	-3.01252
CNTN3	-1.22818	2.17216	-2.77475	0.0130954	0.648795	-2.86115
ALPP	-1.23832	0.666511	-2.98062	0.00848814	0.648795	-2.5694
DGCR5	-1.23984	3.58711	-2.80709	0.012238	0.648795	-2.81552
CA2	-1.25036	5.39741	-2.47471	0.024326	0.657953	-3.2787
TEX101	-1.26508	1.29968	-4.21933	0.000592777	0.469304	-0.829527
SNORD17	-1.29366	1.45994	-2.25617	0.0377133	0.663722	-3.57346
KCNK5	-1.30623	1.72205	-3.19282	0.00540086	0.648795	-2.26671
CXorf22	-1.31867	1.68537	-2.31096	0.0338269	0.663722	-3.50051
LOC100335030	-1.3426	2.3231	-2.27441	0.0363756	0.663722	-3.54925
CECR7	-1.3734	1.69768	-2.98977	0.00832507	0.648795	-2.55638
LOC441666	-1.38651	3.07415	-3.80839	0.00143484	0.596538	-1.39434
2024-09-05	-1.44452	2.92279	-3.78395	0.0015125	0.596538	-1.4285
GLRA3	-1.45891	2.42706	-2.49093	0.0235365	0.657135	-3.25647
SNORA48	-1.46957	2.36111	-3.07012	0.00701821	0.648795	-2.44186
CCDC144A	-1.49787	0.780837	-3.17923	0.0055602	0.648795	-2.28612
NCRNA00085	-1.59148	2.65964	-3.04525	0.00739961	0.648795	-2.47732
PTH1R	-1.62528	3.97957	-2.69792	0.0153706	0.648795	-2.96915
FAM133A	-1.70941	2.30264	-4.29853	0.000500376	0.469304	-0.723085
MATN3	-1.72577	3.73759	-2.55212	0.0207695	0.649195	-3.17216
CEMP1	-1.73835	1.80292	-4.36184	0.00043711	0.469304	-0.638628
RMRP	-1.74466	4.22697	-4.22024	0.000591617	0.469304	-0.828292
HAPLN1	-1.83579	6.85961	-2.14716	0.0467046	0.667386	-3.71645
SNORA5A	-1.86037	1.06822	-3.2669	0.00460814	0.648795	-2.16094
REREP3	-1.92142	0.600069	-3.23982	0.00488372	0.648795	-2.19961
RPPH1	-2.00617	6.0103	-2.94019	0.00924659	0.648795	-2.6269
CCDC144C	-2.03491	3.2958	-3.36245	0.00375316	0.648795	-2.02465
SCARNA2	-2.19693	1.39445	-3.65093	0.00201541	0.648795	-1.61536
PANX3	-2.24691	5.67518	-2.17559	0.0441866	0.667386	-3.67946
CAPN6	-2.28536	3.42446	-2.44567	0.0258035	0.662241	-3.31842
PENK	-2.29135	1.70237	-2.1401	0.0473493	0.667386	-3.72559
PRAME	-2.30768	2.31697	-2.70668	0.0150932	0.648795	-2.95687
COL9A3	-2.44569	3.02218	-2.45874	0.0251281	0.658089	-3.30056
COL9A1	-2.48679	3.2743	-2.38587	0.0291154	0.662241	-3.3997
EPYC	-2.65256	4.10822	-3.61504	0.0021777	0.648795	-1.66601
