# Supplementary material for: Role of arachidonic acid metabolism in osteosarcoma prognosis by integrating WGCNA and bioinformatics analysis
Source: BMC Cancer. 2025 Mar 12;25:445. doi: 10.1186/s12885-024-13278-3 (PMC11905593; doi:10.1186/s12885-024-13278-3)
Supplement: Supplementary file 3 — Supplementary Material 3 [file 12885_2024_13278_MOESM3_ESM.xlsx]

## Sheet: Supplementary Table 3 vennData
Supplementary Table 3. The 40 intersecting genes between DEGs (High_Low), DEGs (Tumor_Normal) and hub genes.
DEGs(Tumor_Normal)	DEGs(High_Low)	Hub.Genes	DEGs(Tumor_Normal)|Hub.Genes	DEGs(Tumor_Normal)|DEGs(High_Low)	DEGs(High_Low)|Hub.Genes	DEGs(Tumor_Normal)|DEGs(High_Low)|Hub.Genes
COL10A1	UGT1A5	NOC2L	COL11A1	HAPLN1	CPA3	EPYC
GJB2	UGT1A9	AGRN	STC2	CAPN6	FCER1A	PANX3
TREM2	UGT1A4	PUSL1	MMP14	CTHRC1	CCL4	MSL3L2
STEAP1	UGT1A10	DVL1	HAS2	RPPH1	PFKFB1	HHIP
UCHL1	UGT1A8	ATAD3A	MFI2	S100A10	PTGER3	SOX11
COMP	UGT1A1	THAP3	EPHB2	POPDC3	FHL1	CILP2
TGFBI	UGT1A6	DNAJC11	SNAP25	SNORA5A	TMTC1	TMEM177
FGFBP2	UGT1A7	TMEM201	HAS2-AS1	ANXA2P2	LEP	MAPK10
CA12	CLCA2	APITD1-CORT	FHAD1	TAGLN2	THSD4	GPR56
FAM180A	CES1	KIAA2013	B4GALNT1	SLC38A3	PTPRD	STOM
EGFL6	AKR1C1	TNFRSF1B	PCDHB2	SDF2L1	PALMD	AKAP12
CXCL14	UGT1A3	RCC2	APOC2	BVES	ADRB2	CD226
LOXL2	CNTN5	MRTO4	ULBP2	ICMT	GPAM	NFIA
ECM1	AKR1C2	PLA2G5	NRK	PMP22	TSTD1	LILRA1
ADORA3	CYP4F11	GRHL3	ROR2	IGDCC4	AIM1	ABLIM1
PLAU	AKR1C3	CD52	SEZ6L2	ABHD4	BCL6	HRASLS5
TMEM45A	S100A2	GPR3	CBS	HIF1A	ZBTB20	TGFBR3
IFI6	TACSTD2	C1orf38	SEMA3A	CREG1	ENDOD1	CLDN11
NDUFA4L2	AKR1B10	MECR	TGFB3	COL18A1	GPD1L	PLAT
LEPRE1	PTHLH	PTPRU	SIX4	PIR	SNN	SORBS1
PSAT1	GPX2	LCK	COL27A1	NUDT2	H2AFJ	TMEM88
MRPL36	SLC38A11	ZMYM1	HOXD11	RTN1	ERAP1	CD36
PRSS23	NQO1	NCDN	PTK7	FARP1	C17orf91	CIDEC
MFAP2	F2RL2	MANEAL	FADS2	NOMO2	DPYD	KCNB1
FCGR2A	ALDH3A1	DEM1	LOC84856	SCPEP1	MAP3K5	SH3BGRL2
SLAMF8	IL6	TESK2	VEGFA	DBN1	UTRN	G0S2
PLOD1	TUSC3	CYP4X1	CA9	OSMR	GCNT4	PCK1
ODZ2	SPARCL1	ZFYVE9	SLC39A7	BRD9	MED23	ALDH1A3
C1QTNF3	MAOA	MIR3671	CHPF	CUL7	CDK17	ABCA6
MSR1	PVRL3	DIRAS3	LHX2	HDGFRP3	FAM125A	ITGA8
MFAP4	C1R	LOC339524	TNFRSF21	TMEM189	PMM2	GFRA1
MMP11	MIR548AA1	GBP5	GLIS3	ZNF821	RNF121	AGAP11
EGLN3	CAP2	SNORD21	LOC100130776	C14orf38	THOC6	RERGL
GPC1	SCARA5	AMPD2	PLOD3	MBP	BNIP1	PLIN1
MLLT11	TP63	DENND2D	PSPH	DOCK9	ZC3HAV1L	FABP4
CRISPLD1	NTN4	C1orf183	GSC	LOC100130000	VASH2	LEPR
GAL3ST4	ALDH2	PHTF1	NT5DC2	FSD2	CDC37	CHRDL1
PLOD2	C1S	AP4B1	AP2S1	PIGQ	SAC3D1	WIF1
LPAR5	IGFBP3	CD2	PRICKLE3	ANKMY1	TIMM44	ADH1B
VSNL1	TSPAN7	FCGR1A	CALR	LOC100130894	ARFGAP1	ADIPOQ
GINS2	SRGN	FAM63A	GLT25D1	FRAT1	LOC283143
AMPH	EGR2	LYSMD1	ZNF474	CCNDBP1	HOXC6
CDCP1	SCD	GBAP1	CCDC86	ACSS1	SPI1
C1QC	TM4SF1	CLK2	NKX3-2	CEP68	LRRC1
TRIP13	ALDH3A2	UBQLN4	TOMM34	NOS1AP	HCG4
GPR34	PPAP2A	MEX3A	STON2	ADORA2A	FAM101A
C2	CD44	PRCC	TTYH3	NOS1
CCL13	CSTA	ARHGEF11	ATP8B2	PLLP
CALU	GPX3	CD1C	NXN	EPAS1
COL3A1	AGPAT9	DCAF8	MAGED2	DPY19L2
P4HA2	CALCRL	SLAMF6	GDF15	TUBA4A
PLTP	TFPI	SLAMF1	ROR1	NCF1
COL6A1	CFH	CD48	SELM	BACH2
C11orf41	EPHX1	ARHGAP30	HOXB7	KLF8
MIF	MET	RCSD1	TMEM158	NRGN
THY1	HSD11B1	FASLG	FAM64A	CAT
TNFRSF12A	GCLM	RC3H1	GPATCH4	TMEM154
FCGBP	ITGA3	QSOX1	PDLIM4	FOLR3
LAPTM4B	PPAP2B	XPR1	EIF4EBP1	LILRA2
CTSB	LTBP1	NCF2	APITD1	TMEM107
ADAMTS12	RASSF9	IVNS1ABP	VARS	TMOD1
HMCN1	PTPRK	RGS2	LAMP3	F5
GFPT2	CPD	C1orf53	LMNB2	KLK3
SLC7A8	ABI3BP	PTPRC	EPHB3	ITGA7
CXCL10	MECOM	LGR6	WDYHV1	SLC22A4
ACAN	BMPER	PIK3C2B	PDIA5	CP
F13A1	KIAA1644	RASSF5	FAM189B	MOSC1
PYCR1	NOTCH3	CR1	MAN1B1	SERPINB10
BCAT1	PGD	SERTAD4	HTRA3	PRG3
IQCA1	TPSB2	RCOR3	IPO4	PRTN3
CD28	HEXB	GPATCH2	LEPREL4	EPX
C7orf68	C10orf58	TGFB2	TRPA1	CTSG
PTN	CMTM8	C1orf150	POFUT2	OLFM4
ISG15	TXNDC12	ITSN2	SLC3A2	ELANE
PRDX4	FBN1	CENPO	ADAMTS4	DEFA3
TAF13	GABARAPL1	CAD	SIL1	DEFA1B_dup3
VSIG4	IGFBP7	WDR43	ISG20L2	DEFA1_dup3
PLXDC1	PRNP	HEATR5B	MRPL2	PRG2
FPR3	AQP1	C2orf56	MAPK12	CEACAM6
KAL1	TNFSF10	FOXN2	SPATA17	RNASE3
CD14	CCL2	C2orf63	LPCAT1	CLC
CBR1	CLDND1	FAM161A	MAPRE3	LCN2
UCK2	KCNMB1	EHBP1	EHMT2
CD276	NMB	ARHGAP25	FAM110B
SQLE	KIT	TIA1	C19orf24
KDELR3	FAM69A	PAIP2B	ACOT4
COL6A3	IL6ST	DYSF	B3GNT7
PRR16	ANXA1	EXOC6B	RNASEH1
THBS2	LPHN2	SMYD5	METTL1
POSTN	SSBP2	RTKN	FAM50A
HRH1	MAP3K8	C2orf68	SERINC2
LGALS1	PDLIM1	LOC90784	PGAM1
CEP55	SEMA4B	POLR1A	SUSD4
CDKN2A	FBXO30	PTCD3	MPV17L2
C19orf53	TGFBR2	CD8A	MTHFD1L
FMO1	KITLG	INPP4A	THOP1
WNT5A	MARK1	C2orf40	B4GALT2
PRELP	THBD	BCL2L11	RAB15
RNASEH2A	SUMF1	ZC3H8	NANS
MGC87042	PCDHB8	GLI2	EFS
MAGED1	NCEH1	WDR33	CTPS
LPPR4	CAV2	SMPD4	C9orf119
PHLDA1	ITGA6	ANKRD30BL	NRM
FSCN1	EPS8	ZRANB3	TYRO3
HOXD13	NAMPT	CXCR4	XYLB
C1orf85	FHL2	SPOPL	PLCL1
ACOT7	LTBR	ACVR1C	BTAF1
LIPG	SEL1L3	WDSUB1	ZAP70
FKBP14	CFHR3	TTC30A	CAPRIN2
GPNMB	CAV1	PDE11A	EIF4E3
STRA13	ETS2	CCDC141	ABCG5
ENO1	CYP26B1	PDE1A	MGEA5
C19orf10	IL1RL1	FRZB	NUDT4
PTGES	TNF	PGAP1	GAB1
LUM	ZXDB	FAM126B	PARP8
LGI2	GEMIN7	CFLAR	NRIP2
FIBIN	KRT18	ICOS	GATS
SLC16A1	PROCR	ZDBF2	CLEC9A
NPAS2	ECE1	FZD5	CASP10
ULBP1	CUTC	PIKFYVE	XKR4
AK4	ELOVL1	C2orf67	EXOC6
ADM	NR2F2	ACADL	RUNDC3B
SERPINH1	C3orf21	PECR	PTPN22
SLC16A10	LRRC8C	RNF25	CAB39L
MRPL13	DIRC2	GMPPA	TMEM135
CTSL1	EIF1B	SP110	ANGPT4
C1QB	CSDA	SP140	ACSL5
PGK1	SLC16A7	INPP5D	EVI2B
CHAF1B	LOC100130633	OXTR	ACSS3
BASP1	MFSD6	TSEN2	ASB9
TUBB3	GLIPR1	IQSEC1	TAS2R10
PSMB5	PLBD1	HDAC11	CCDC146
ARSJ	LPCAT3	ANKRD28	NHSL2
FAM162A	HEBP1	THRB	DOPEY1
GGH	CLDN23	EOMES	ZNF552
LOC100499467	RGMB	RBMS3	SYT15
ST3GAL4	TM7SF3	CCR4	KIAA1109
FCGR2B	CD47	TRANK1	LOC283335
BNIP3	PDE3A	EXOG	LONRF1
SCG2	SPATA1	CXCR6	CNKSR2
PKM2	VAV3	CCRL2	GFRA3
WNK3	DRAM2	SLC25A20	GIPC2
LRP12	CD46	WDR6	UBA7
C1orf204	USP50	DALRD3	MCTP1
PDPN	RRAGA	KLHDC8B	EZH1
MELK	TDP2	C3orf62	GPRASP1
GAPDH	MXRA7	MST1	PLCB2
PDIA4	PIM1	RBM5	ZC3H12B
LY6E	CSDAP1	RRP9	IL18R1
TIMP1	TCTN2	ATXN7	PLCG2
CREB3L1	ITPR1	KBTBD8	SRSF5
C14orf147	BAG3	FRMD4B	FAM184A
C11orf24	HPS3	CADM2	CCL23
GPX8	ZXDA	LNP1	PAN3
HIST1H2BK	HSPB1	SENP7	TNFSF14
COL6A2	PON2	HHLA2	HERC1
ALG3	RETSAT	TRAT1	FAM47E
SHMT2	CAPNS1	ALDH1L1	SVIP
COL8A2	FLT1	IFT122	PPARG
APCDD1L	GRB10	NUDT16P1	NLRC3
PTGFRN	GATA2	PPP2R3A	TTC32
LOC550643	ADAM15	PIK3CB	C10orf54
PDCD5	OTUD1	RASA2	MYO1F
CD209	ZAK	SR140	SUCNR1
FOSL1	CYB5R1	ZIC1	CSRNP3
FAM111B	SPPL2A	GPR171	CMAH
SERPINE2	SLCO3A1	P2RY14	FAM189A2
FBLN7	TAP2	EGFEM1P	CALCOCO1
FCGR3A	PGM2L1	CCDC39	HMBOX1
PTGFR	PPP2CB	KLHL6	CTNNA3
TMED3	SGCB	YEATS2	AMT
OSTC	PTGER4	ECE2	PRF1
CD248	STRBP	MIR1248	ZNF540
KDELR2	LEPROT	SNORA81	SLCO1C1
DPY30	DNAJB4	ST6GAL1	PDE3B
UGDH	GPR116	LEPREL1	C7orf41
NPM3	GLUL	LRRC33	DOCK8
PAICS	TMC7	CRIPAK	EMR1
CLDN1	TM2D1	ADRA2C	ITGB7
SHISA2	TMEM22	LYAR	BAZ2B
CFB	PAK2	GPR125	C14orf139
SIGMAR1	ABCA1	PPARGC1A	NET1
IL2RA	HGSNAT	PI4K2B	LRRC37A4
COL4A1	MCL1	PCDH7	CLMN
PFN2	ACAT2	KLF3	MDM4
P4HB	ITFG1	TMEM156	FOXC1
RRBP1	ZFPM2	RASL11B	CRTAC1
LOC100132891	GLB1	LNX1	NLRC4
LAYN	DHRS3	CENPC1	PPP1R12B
EDIL3	CHST7	AFF1	EPB41L4A
TOMM5	FLRT2	HSD17B11	ARHGAP9
FOLR2	TMEM109	ADH1A	CYSLTR2
FGD1	DNTTIP2	FGF2	CYTIP
KRTCAP2	OMA1	PHF17	CLK1
FOLH1	SLC15A4	PABPC4L	SRGAP3
SRM	APRT	PRMT10	PPP1R14A
KERA	CPNE8	DCLK2	GPR88
SNRPG	C2CD2	LRBA	ARHGAP15
MRPS28	ATP9A	RAPGEF2	MFSD4
SEC23A	GNG12	CBR4	ERBB4
PRDX1	IRAK1BP1	MGC45800	ARAP2
PHGDH	ALG8	IRF2	C1QTNF7
UBE2C	EMP2	ACSL1	FAM167A
FTL	IFI16	IRX1	FKSG29
PMVK	RIT1	FAM105A	CD244
FAM57A	CLSTN1	NPR3	EPB41L4B
RGS4	HIAT1	C5orf23	APOB
KCNJ8	FAM18A	IL7R	MLXIPL
C12orf75	STT3B	C6	MYEF2
S100A11	SEPN1	EMB	ECHDC2
BAIAP2L1	HSD17B12	ITGA2	TNS1
SEC24D	LRP10	GZMK	C21orf34
NCRNA00263	ZNF319	GZMA	RAC2
ANTXR1	TMEM111	MAP3K1	CD247
TXN	CCDC47	COL4A3BP	TSPAN8
FZD1	RNF13	S100Z	SNORD108
ADAM9	SEC22C	DMGDH	LMO2
CLSPN	XRRA1	HOMER1	BIN2
ANXA5	TSEN34	RASA1	CD300LF
LOX	GTF2IRD2B	YTHDC2	LOC285830
MOCOS	IFT57	CDO1	SV2B
TRIB3	DCBLD2	DMXL1	RHOH
CDC6	TACC1	TNFAIP8	EGFL8
APOA1BP	SLFN5	FLJ33630	CCR2
DSE	HIATL1	FBN2	METTL7A
FAM114A1	LOC100329109	IRF1	NRXN3
NME1	REEP5	PCBD2	LONRF2
ARHGAP22	TPRG1L	C5orf32	CCDC121
SEC61G	HAS3	TMCO6	ASPA
IMP4	MAN2B2	PCDHB5	ITGAL
FN1	CACHD1	PCDHB16	ZDHHC15
TPM4	ANO6	PCDHB10	ABCD2
GOLM1	TACC2	PCDHB12	C16orf54
CNIH	GLUD1	KIAA0141	DPEP2
LYPD1	PHYHIPL	ARHGAP26	AZGP1
PRELID1	NCKAP1	SPINK7	FRY
PITX2	CTBS	ABLIM3	LGI4
COL5A2	CPT1A	HMGXB3	ANO3
DUSP14	NUDT9	TCOF1	SLC5A4
HHLA3	SASH1	C1QTNF2	RASGRP1
IL13RA2	LPP	C5orf54	PARP15
RAB23	WWTR1	DOCK2	SHISA6
GNPNAT1	SLC25A28	STK10	SLFN12L
HSPA5	OBFC1	NEURL1B	CCDC69
SC4MOL	PVRL2	F12	SLAMF7
CHSY3	TMEM43	DOK3	NAALAD2
TPI1	RAB27A	B4GALT7	STBD1
ABHD12	MIR21	CLK4	CD96
PPIB	NCRNA00294	DUSP22	SLC16A14
SDC2	PROKR2	SERPINB9	DHRS9
CMBL	PIK3CA	TFAP2A	SCUBE1
AKR1B1	STS	NEDD9	IKZF1
C8orf59	LAMC1	GFOD1	APBB1IP
PDIA6	USP13	RNF144B	DTHD1
MRPL52	NCSTN	MBOAT1	STAP1
ITGB3BP	ERLIN1	HLA-F	NDRG2
SNAI2	GYG1	HLA-E	GRAP2
WBP5	ERLIN2	HCG26	KLK1
NDUFB9	ALG6	LTB	NPY5R
DAP	ZNF574	LST1	GVINP1
COL4A2	JAK1	GPSM3	SH2D1B
CDKN2B	NR1D2	HLA-DOB	CNTNAP2
LDHA	C12orf72	HSD17B8	TARP
FDX1L	ECH1	C6orf1	LY9
ITGA11	MLH1	FGD2	PPP1R1A
CD163	ZMIZ1	KCNK17	N4BP2L1
ROMO1	HERC3	FOXP4	BTG2
CHSY1	ESYT1	KIAA0240	PAR5
SRPRB	C9orf5	ENPP4	ABCB1
THBS1	CEBPG	SENP6	RIMKLB
CCL26	WRNIP1	PHIP	AKD1
INHBA	RPUSD1	UBE2CBP	FCRL3
TYMS	HEG1	RRAGD	TRAF3IP3
KDELC1	VAMP3	FBXL4	KCNRG
CXCL16	TMBIM6	LOC100130890	PEAR1
SAMD5	NRP1	FIG4	NR3C2
S1PR2	SH3BP5	REV3L	ANK3
ANXA2	FOXJ2	WISP3	PLXNA4
P4HA1	POP4	BET3L	P2RY10
PSMB2	ZYX	MCM9	ITIH5
P4HA3	TOP2B	MAN1A1	AMICA1
UBL5	CYB561D1	NCOA7	DMD
RPL23AP7	SLC30A1	RNF146	KCNIP2
ATP6V1C2	ANKRD40	THEMIS	GLDN
DNASE2	ADO	SAMD3	IKZF3
NETO2	DYNC1LI1	VNN1	SOCS2
DCAF13	RNF168	EYA4	C1orf115
ADAP2	TRIB1	BCLAF1	EMID2
C3orf14	ZP3	NHSL1	TFF3
MANF	SERINC3	CITED2	C17orf28
PEMT	A4GALT	SHPRH	GPCPD1
PPIL1	ARL6	STXBP5	KLB
PPEF1	CARD6	ULBP3	GPR146
WLS	ACTN4	SYTL3	FRMD3
PDZD11	PWP1	HEATR2	PNPLA2
BEND6	SFMBT1	SNX8	ESR1
LY86	KLHDC5	AIMP2	CBX7
AHNAK2	WASF2	AOAH	AQP7
MTFR1	PVR	STK17A	LYST
C13orf16	TTC4	TBRG4	NIPSNAP3B
AHCY	SOX7	RAMP3	PMP2
ME1	CAPN2	EGFR	CFD
FADS1	MYL12B	ZNF727	PPP1R16B
TUBA1C	FBXL2	CCT6P1	TACR1
SSR2	NFE2L2	AUTS2	SFRP1
FKBP10	HOMEZ	LAT2	KRT222
TMEM64	RFFL	GTF2IRD1	ANKRD29
AEBP1	SMAD1	RHBDD2	GPIHBP1
TAX1BP3	IFNGR1	AP1S1	C10orf116
SEC13	NLK	MLL5	KLRK1
LGMN	MAP3K2	PUS7	DAPK2
DAD1	RTN3	PIK3CG	LOC283392
MTHFD2	PPP1R11	GRM8	TIMP4
NME2	PTPN11	LRRC4	RALGAPA2
ACOT13	SYNJ2	RBM28	DGAT2
NME1-NME2	ATP2B4	IRF5	CLIC5
C9orf30	IDS	SMO	ADH1C
C18orf19	PPTC7	KIAA1549	SLC6A16
VKORC1	RRAGB	BRAF	UNC13C
STXBP6	ROBO1	ZNF777	PDE1C
MGC12982	ALDH16A1	RARRES2	APOD
SYT11	CLPTM1	CHPF2	VIPR1
PKIB	WNK1	MSRA	KCNA3
SHC1	SDHAF1	C8orf48	ANK2
GOLT1B	ACVR1B	FGL1	ABCG2
ATP5J2	VSIG10L	PCM1	PYHIN1
CYP2S1	FAM82A2	REEP4	PGM5
CCT3	SPTBN1	BMP1	VCAM1
IKBIP	TNFRSF1A	CLU	LGALS12
NDUFS6	FDFT1	ZNF395	FAM107A
SNHG6	TBC1D5	RAB11FIP1	PLP1
TRPS1	DAZAP2	DDHD2	HMGCLL1
TFPT	ADIPOR2	WHSC1L1	CDH19
GBA	KRR1	HTRA4	GALNTL2
PSMG1	GNA13	AGPAT6	EGR3
C14orf37	NFKB1	PAG1	SELP
CERCAM	SLC18A2	POP1	LPL
RCN3	NDST1	UBR5	CRABP1
2024-09-15	TGOLN2	MAL2	LOC388630
TPM2	KTI12	FBXO32	RSPH4A
TLR7	ALDH9A1	FAM84B	SCN4A
SRD5A3	ABHD5	MYC	AQPEP
ARL4C	MAPK3	LY6K	SEMA3G
GEMIN6	RBBP9	KANK1	MYRIP
BAG2	USP24	JAK2	FGF9
DAP3	STX12	KIAA1432	PLCXD3
SPHK1	IL13RA1	ERMP1	FMO3
C1orf43	MIR761	KIAA2026	RSPO1
PSMA7	C12orf4	UHRF2	CXCR2P1
CNIH3	LPCAT2	PTPLAD2	SYNPO2
TPMT	SLC38A2	C9orf72	SLC19A3
MGC4473	PPIAL4A_dup3	NOL6	SCN7A
SERPINI1	PPIAL4B_dup3	CD72	AIF1L
UBE2V2	PPIAL4C_dup2	TJP2	HLF
CCT5	STAM	VPS13A	GPM6A
RPL36	PAPOLG	GKAP1	NKG7
C6orf108	KLF7	NTRK2	THRSP
C14orf104	MRPL42P5	IPPK	MYOM1
DDOST	PAFAH1B1	PTPN3	ABCA9
TPST1	TSHZ1	SUSD1	FMO2
TMEM65	ELK3	ROD1	PLIN4
CHAC1	CCT4	ZFP37	CRHBP
PFKP	VEZF1	TRAF1	ACACB
PRUNE2	ZFHX3	FAM129B	PRKAR2B
FAM171B	MPP5	GOLGA2	CD300LG
HRSP12	LIMA1	C9orf78	RBP7
MT2A	FYCO1	FNBP1	EBF3
SNX22	CS	FAM78A	MMRN1
ANGPTL2	VPS35	SURF6	NUDT10
FMOD	OSBPL9	VAV2	GPD1
FKBP9	SIRPA	SDCCAG3	THSD7B
GORASP2	BTG1	FBXW5	CCL14-CCL15
DNAJB11	VCL	COBRA1	CCL14
INA	TMX4	SEC61A2	BMP5
MORC4	PPP2CA	OPTN	TMEM132C
SEC61B	TMEM87A	PRPF18	CASQ2
MORN2	ETV6	DCLRE1C	VAT1L
SLC39A1	FLOT1	RSU1	CXCL12
C9orf30-TMEFF1	PMF1	MLLT10	IL33
CDCA4	GSK3A	ENKUR	ATP1A2
KCNG1	CAP1	ARHGAP12	NPY1R
LHFPL2	ARHGAP21	EPC1	TF
LRRC42	MUT	CCDC7	ABCA8
CD86	B4GALT5	ZNF33B	ABCA10
TMEM147	MAP2K4	ALOX5	MEPE
C14orf156	ZNF592	ANUBL1	BTNL9
UFD1L	PATL1	NCOA4	CHL1
UAP1	BTBD1	JMJD1C	C7
LGALS3BP	ACBD5	LOC84989	DNASE1L3
ZNF365	POM121	HERC4
MCM4	RAB5C	SLC29A3
C3orf59	ZNF436	CCDC109A
ZDHHC4	VSIG10	ECD
FAM127B	ATMIN	DNAJC9
TCEB1	OR2AE1	USP54
NID2	ZNF678	NDST2
HUNK	CHRNB4	CAMK2G
PEX12	LOC100190939	ANXA11
CLPP	OR2D3	SNCG
PLAUR	PRB3	STAMBPL1
NHP2	VGF	PANK1
ARNTL2	DGCR8	HHEX
TUBB6	RWDD4	ENTPD1
FAM127A	LOC730668	ZNF518A
CDK2AP1	ANKZF1	LCOR
MRPS26	CD7	MORN4
STIP1	DNM2	HPS1
A1BG-AS1	OR2AG1	POLL
SIGLEC1	C10orf93	SLK
MRPS7	DUSP9	ITPRIP
YARS	LRRC14	ADD3
FRK	HIC2	TCF7L2
MS4A4A	NAA40	C10orf118
DDX39	BRS3	ATE1
PAIP1	GPR12	ACADSB
KPNA2	NCRNA00160	PTPRE
PDIA3P	C16orf92	CDKN1C
NDUFAB1	APOBEC3F	TRIM21
FTSJ1	MST1P2	TRIM22
HYOU1	ACIN1	AMPD3
CISD1	MAGIX	SNORD97
CDK16	EEF1D	ZBED5
RPLP0P2	GSC2	FAR1
DSEL	HMX3	ZDHHC13
ZDHHC9	UTF1	PTPRJ
SLC2A10	KCNIP4	MS4A2
NEU1	LOC340017	TMEM132A
RPN2	C20orf201	CD6
BRIX1	MADCAM1	CD5
ARHGAP11A	C1orf125	BEST1
PGRMC1	NLRP10	ASRGL1
TXNDC17	GP2	C11orf48
ALCAM	SLC28A1	SNORD28
C17orf51	MCM3AP-AS1	C11orf84
UQCRHL	LOC100129637	FERMT3
SIX2	LOC100133669	PPP1R14B
NDUFA11	OR10K1	SIPA1
PDIA3	GGA1	CFL1
SLCO2B1	DOT1L	DRAP1
HRAS	ARHGEF18	RIN1
UQCRQ	HIST1H1E	BRMS1
TMEM14A	C22orf15	RBM4
GNL2	RPS26P11	SYT12
ELOVL4	SBK1	PTPRCAP
MEX3B	RLBP1	UCP2
TMEM54	EML5	GAB2
CDON	LIME1	PGR
SCARB1	MKS1	KIAA1377
OAF	C16orf46	MMP7
DYNLT3	FARP2	KBTBD3
CDCA5	NOXA1	ARHGAP20
DACT1	UBE2DNL	CD3E
AKR1A1	FGFR4	CD3D
KIFAP3	BOD1P	CD3G
C1QBP	DFNB31	TBCEL
OSR2	LOC100422737	HEPN1
RPF1	CDHR2	HEPACAM
SEC61A1	PTPRN	FLI1
SLC39A6	WASH2P	ARHGAP32
FKBP7	DZIP1	OPCML
INHBE	GALNTL5	CCND2
CLTA	SNRPA	CD27
TNFAIP8L3	FAM100A	TAPBPL
HSPE1	OCA2	NOP2
CDK4	CHST5	ACRBP
PRMT5	ANO8	PTPN6
RPL26L1	LOC92659	SLC2A3
PLBD2	DNASE1	KLRB1
C17orf100	OR10P1	CD69
LOC154761	ZNF680	KLRF1
EME1	LOC100132356	KLRD1
LRP8	IMP5	KLRC3
ANGPT2	C18orf45	CDKN1B
AEN	C1QTNF4	ARHGDIB
LMAN1	REM2	KIAA0528
HPSE	SCLY	FGFR1OP2
HAVCR2	S100A7L2	DENND5B
MUL1	AHSG	C12orf35
ILF2	HOMER3	BICD1
LRIG3	ZNF346	FGD4
EPHA3	CLEC2L	KIF21A
FAM18B1	MYH13	FAM113B
HSPA13	POU5F1P4	WNT1
NDUFA8	GPRIN2	SPATS2
YIPF3	USP29	ACCN2
PIGP	SH2B2	SLC11A2
SEC31A	DKK4	GTSF1
PHPT1	CRMP1	KIAA0748
DPM3	RXFP4	COQ10A
MRPL12	CHRM5	SLC26A10
LOXL1	HEPHL1	IFNG
BHLHE40	LOC440335	ZDHHC17
FLJ39051	UBTFL1	NUDT4P1
GLIS1	RINL	SYCP3
MSC	FAM181A	MTERFD3
RCN2	LUC7L2	MED13L
ZMPSTE24	FNDC8	RNFT2
IFI27L1	GOLGA6L1	PRKAB1
RAN	SIN3B	ANAPC5
DCPS	TMEM229A	GPR81
C6orf125	MGC23284	RILPL2
GALE	NKX6-2	PUS1
FOXM1	SNAI3	GOLGA3
SSR3	PRCD	ZMYM2
SCUBE3	ZNF841	IFT88
H2AFZ	LOC150568	LOC100288730
MEA1	LOC285103	N4BP2L2
RPS18	HUS1B	PDS5B
C9orf46	SP8	ELF1
YIPF2	GNG7	LCP1
RIN2	DLG4	C13orf18
HSD17B10	LOC283299	TRIM13
HHIPL1	C2orf85	WDFY2
PDGFC	TRAF4	PCDH20
METRNL	LOC285692	SLITRK6
ALDH18A1	C19orf26	UGGT2
DPAGT1	USP43	ANKRD10
TECR	PRX	SLC22A17
IRAK1	DKFZP781G0119	DHRS1
ANKRD5	TACR3	GZMH
COL12A1	PPBPL2	GZMB
YRDC	ACY3	C14orf28
STT3A	SDR16C5	SOS2
PPT1	MC1R	GCH1
ELOF1	MTNR1B	ATG14
MRPS21	COPS7B	ARID4A
SPON2	LRFN1	DAAM1
TMSB15B	THAP4	C14orf149
SCAMP3	MBOAT4	SAMD15
KIAA0090	ETV3L	TC2N
PMEPA1	PAGE3	BCL11B
CDR2L	ZNF736	AKT1
PIGW	ZNF232	KIAA0284
MAGEF1	CDK3	JAG2
APEX2	C14orf102	MTA1
SDF4	FAM75D3	MTMR10
FAM92A1	CARD9	KLF13
RND3	ARMC9	C15orf41
TMEM5	SERP2	MEIS2
C1orf163	RBM25	GANC
MRPS15	CYP1A2	TMEM62
NUTF2	FETUB	LOC645212
GOLGA5	ITPKA	SHC4
AURKAIP1	TAS2R38	FGF7
PRR11	OR5V1	FLJ10038
BTBD6	LOC728752	DMXL2
FAM86A	LOC100287814	KIAA1370
UBIAD1	FAM72B	WDR72
OBFC2B	SLC9A3R2	ZNF280D
SSNA1	CNGA4	VPS13C
PTTG1IP	PTF1A	SLC24A1
C2orf79	ADAP1	DENND4A
IMPAD1	RNF113B	PIAS1
FRMD6	PEX6	CHRNA5
C3orf67	ZNF814	KIAA1024
PTPRO	ZNF783	BCL2A1
NUPR1	LOC121456	FAM108C1
DAB2	GBX1	ADAMTSL3
RAD51AP1	FBXO41	ISG20
TBL2	ZNF765	ST8SIA2
ROBLD3	GABRA6	LINS
C15orf24	MIB2	SPSB3
SLC25A43	DMBX1	FAHD1
PSME2	HAO2	GFER
TMEM38B	TMEM187	TRAF7
TMED9	2024-03-04	MLST8
C6orf115	ODF1	IL32
SENP3	SYCE2	TRAP1
PSMB4	CALHM1	CORO7
RPL37	SLC1A6	EARS2
ABCF1	SPHK2	GTF3C1
GANAB	VMAC	CLN3
LONP1	KRT4	PPP4C
MRPL37	DNASE1L2	CORO1A
JTB	DMC1	LOC606724_dup2
POLR1E	TSNAXIP1	LOC440354_dup2
LMNA	ZNF138	LOC595101
NDUFB11	HMHA1	ITGAM
TMSB10	ERBB2	C16orf58
ATP5J	FAM151B	NOD2
PDCD1LG2	LOC339788	SALL1
LOC100134259	LOC442028	RBL2
PRKCSH	TCF24	RPGRIP1L
NEDD8	SLITRK2	CCDC113
ARF4	CCDC37	PDP2
MS4A7	C11orf64	NOL3
RCN1	MAMSTR	ZFP90
SCNM1	CEP164	MTSS1L
LRRC59	SNORA74A	VAC14
STOML2	ISPD	ZNF23
GNPDA1	TRMU	MLKL
BNC2	ZNF563	TUSC5
RHOD	ZNF628	RILP
CUTA	FAM150A	TMEM93
HSF2BP	GUCA1C	SPNS3
EFNA4	SIRT6	LOC100130950
NDUFB5	PER4	DHX33
TMED2	C17orf67	WSCD1
TM9SF1	PHOX2A	CLEC10A
CSTB	ZNF674	NLGN2
CCDC134	PSORS1C2	VAMP2
C19orf63	C19orf25	GAS7
SLC35B2	C21orf88	SCO1
LOC730101	PTDSS2	ZNF18
ERGIC3	IL1F8	ADORA2B
LAMB3	C15orf43	TOM1L2
TIMM9	FAM41C	FLII
DPP3	WT1-AS	TOP3A
CHEK1	OR8U1	MAPK7
SLC5A6	FAM170A	WSB1
HLCS	CRNN	TIAF1
B3GNT9	SH2B1	SSH2
TXNDC9	C16orf53	CCL5
ZCRB1	GPX6	CCL3
KLHL35	NCRNA00265	FBXL20
TMED10	LOC257358	PSMD3
RAB13	RIPPLY1	CCR7
MYEOV2	ZNF500	KRT10
GSTP1	SEC1	TMEM99
FAM86C	DRP2	STAT5B
PTP4A1	B3GALT5	STAT5A
MSTO2P	TCL6	ATP6V0A1
EIF4G1	ZNF749	NBR2
COX6C	LOC100129726	SOST
KIAA0114	PSMB11	EFTUD2
MRPL24	TCF21	FMNL1
ZNF639	GIGYF2	ARHGAP27
MRPL18	C15orf51	CDK5RAP3
LOC151534	HRH3	SKAP1
SRP19	FOXL2	CALCOCO2
GINS4	DBP	SPATA20
YIPF5	RAD51AP2	FTSJ3
EBNA1BP2	WDR60	DDX5
NACC1	MFSD3	CD300E
TTC3	MGC3771	TMEM104
MPZL1	CPA1	TRIM65
SNX12	RAET1K	RNF157
CASK	OR8U8	CYTH1
PNO1	LOC100131726	C17orf101
BIN1	BHLHE23	METTL4
PRR24	ZBTB46	SMCHD1
HSP90AA1	EMILIN3	CIDEA
GPR180	OR1N2	FAM59A
NDUFA7	ZNF577	WBP11P1
CKAP4	PMS2CL	POLI
GBP1	CDKL4	CBLN2
FIBP	C14orf48	CNDP2
CHST10	C1QTNF8	MBD3
C22orf28	PRKCG	AP3D1
SLC25A32	PGLYRP2	SGTA
TMEM185B	FAM109A	DAPK3
UBQLN2	ZNF826P	MLLT1
NDUFB2	LOC100130581	ALKBH7
S100A3	SNORA23	VAV1
SECTM1	SLC23A1	LRRC8E
CTSC	ACTN3	SNAPC2
GOLIM4	ZNF767	ZNF558
MRPS16	MIMT1	PPAN
TACO1	FUNDC2P2	PPAN-P2RY11
LRPAP1	LOC100101938	LDLR
HSP90AA4P	KCNK3	LPPR2
DYNLL1	LOC286083	ZNF441
TFG	FZD9	C19orf44
GARS	OPN5	TMEM161A
GABRQ	DCST2	ATP13A1
C3AR1	C4orf43	ZNF101
SCYL1	ZNF738	ZNF14
ALDOA	LOC645752	CEBPA
MRPL11	PDE6C	GRAMD1A
ANGPT1	GPR82	LIN37
SNX7	RPL13AP3	APLP1
MRPL14	KIAA1210	HCST
C14orf1	MOGAT3	ZFP14
FHL3	FBXO24	ZNF573
RPL39	SLC27A2	FAM98C
ERI3	FAM131C	MAP4K1
HNRNPAB	H1FNT	FBXO17
LACTB2	GOLGA6C	GMFG
SHISA5	GPR114	ZNF780B
PPFIBP1	GAL3ST3	ZNF780A
VDAC1	HMX1	NUMBL
TULP3	NCRNA00207	LIPE
PPIC	KRT26	LOC284344
ZFPL1	LOC100130331	ZNF225
LAMB1	NR1H4	CD3EAP
MRPL47	LOC646851	VASP
PLXNA1	ANP32C	CARD8
WDR54	OR2K2	GRWD1
HSCB	BHLHA9	BAX
AP1B1	KCNJ10	CD37
PSMD14	ZFYVE28	SIGLEC10
TBC1D8B	GLI1	LOC100129083
ZNF259	CCM2	ZNF175
FAM96A	FAM47B	FPR1
MED19	TFAP2B	ZNF816
MRPS6	IAPP	LILRB3
HCFC1R1	TMEM63C	LILRA6
FLYWCH2	TMPRSS3	ISOC2
YIF1A	BDNF-AS1	FAM110A
C14orf153	PCSK1N	SIRPB2
PEPD	LTK	MAVS
C1orf144	NOM1	RASSF2
HTATIP2	FAM176A	ISM1
COPA	GRM6	SLC24A3
PDGFA	FLJ14186	NANP
UQCR10	DBNDD1	HM13
TRAM2	CPT1C	ID1
NSDHL	TCEB3B	HCK
COPG	LCA5L	LOC388796
RAB2A	SPDYE3	SRSF6
METTL11A	KCNK16	ADA
DCXR	LOR	NCOA3
SGK196	GAS2L2	ZFP64
MRPL15	PTCHD2	TSHZ2
GNA11	CCDC63	BMP7
PARS2	C1orf159	SLC17A9
TIMM17A	C19orf23	DNAJC5
KDELR1	CENPT	TCEA2
TIMM8B	GLP1R	URB1
MRPL30	HAUS7	SIM2
TMEM171	PPP1R2P3	WDR4
C2orf47	PARP10	PWP2
MAGEH1	ACCN5	ICOSLG
C14orf142	WNT9B	LOC642852
HSP90AB1	SH2D5	C21orf57
SKA3	AMZ1	DGCR14
TAF12	TCF25	RANBP1
LILRB4	NKPD1	SMARCB1
H2AFY2	PRR3	GSTT1
CNN3	FOXD1	XBP1
RNF181	ISL1	GATSL3
C2orf7	TSPAN19	MTFP1
FUCA2	RGAG4	PES1
OST4	STAC2	MORC2
ANXA2P3	TMEM215	PIK3IP1
RRP36	DNAJC22	APOL3
PSMD8	C7orf45	IFT27
LYPLA1	ROPN1	NCF4
UFC1	LOC388942	CSF2RB
EML1	TP53I13	MFNG
PPIF	BAIAP2	LGALS2
ATF5	NOX1	PDXP
JAGN1	SRRM5	DDX17
RBBP8	SCARNA6	APOBEC3D
MORF4L2	C4orf37	TNRC6B
FMN1	ILKAP	MKL1
TMEM101	TIMM13	EP300
TMEM97	CRTC1	PHF5A
MTHFS	WDR86	2024-09-03
COPS6	LOC348751	PARVG
C19orf56	SH3RF1	CHKB-CPT1B
POLR2L	ZAN	CHKB
EIF2B2	ILDR1	MID1
LYPD6	FAM186B	FRMPD4
POLD2	C5orf38	CXorf21
TWSG1	ZNF485	MAOB
PRMT2	KCTD19	KDM6A
HINT1	TAF7L	WAS
PANX1	MIR127	GPR173
YBX1	HIST1H3G	GNL3L
SLC25A33	GPR132	AR
SPSB1	RLTPR	CXorf65
ORMDL2	LOC339568	IL2RG
LPAR1	UNC13A	CXCR3
HINT2	HOXD9	LOC139201
CRYZ	LOC440905	NCRNA00183
TMCO3	DEPDC4	ZCCHC5
FAM98A	LOC100128505	GPR174
SPATS2L	DDX31	ITM2A
PSMA6	LOC401431	BTK
MTX2	CYS1	TCEAL2
THEM4	FAM150B	KLHL13
PFDN2	LGSN	2024-09-06
HSPA8	TBX22	XPNPEP2
BCL3	BOP1	SASH3
PHB	MPPED2	MTM1
MKI67IP	LCE1F	MAGEA3
SNRPC	GAS8	MECP2
MRPL4	BEAN1	GAB3
C7orf70	SUGT1P1	F8
SELS	SLC17A4
TRPV4	LOC441455
SEC24A	NEUROD2
PEX10	TWIST2
FKBP9L	SREK1
HECW1	FGF3
SLC50A1	HAGHL
CCDC90A	PLXNA3
LSM12	TRIM71
MRPS11	RUNDC2A
PARK7	NBPF10
COMMD1	APC2
COX8A	CTSL2
GNG5	ERN2
SOAT1	LOC653786
PLIN3	RPS7
C5orf15	LOC729609
TRIP10	TRAF3IP1
MDP1	C20orf185
PORCN	C22orf45
FAM104B	ATP8B5P
NDUFA12	MAFA
TRMT112	LOC100499227
ITPRIPL2	PRR18
CCT7	PNMA3
PFDN6	LOC100132832
TARS	FGF10
GPR172A	AGRP
C16orf57	AGAP5
DROSHA	C4orf51
FTSJ2	ELAVL2
IARS	KRT28
SNX6	DCST1
ICT1	CLLU1OS
LASS2	PRM2
CHCHD3	LOC157627
CMTM3	LOC646982
PSD3	GGN
TMED7	DBX1
CHCHD8	ATP6V1B1
PSMB3	LOC100287227
MRPL17	HCN1
GJC1	MYLK2
ADPRHL2	C1orf190
MPV17	ABHD8
BZW2	FBXO47
METRN	UBOX5
SCOC	GBX2
AHR	SLC35D3
PRAF2	RXFP3
METTL2A	RIBC1
CPSF4L	TSSC4
CYP7B1	GABRA5
HIGD2A	EPS8L1
MRPS35	EBF4
RINT1	C7orf72
LAMP1	ACOXL
C8orf37	MIR1181
ERH	LUZP4
RAB39	MAD1L1
ARFGAP3	WNK2
LOC100270710	ANKRD56
WSB2	UTS2R
THBS3	AMAC1
B4GALT1	ENOX1
MRPS33	C3orf33
RUVBL1	NMUR1
NUDC	DUOX2
GLRX2	NBPF16_dup2
SGPL1	PRSS16
UBAP2L	VWA2
OSBPL6	SRCIN1
DIABLO	FRS3
FNDC4	OR9Q1
AP2M1	RAB11FIP3
BRI3	B4GALT6
SF3B4	GRID2IP
IFITM3	TH
HEXA	GPC2
LOC541471	C7orf65
2024-09-11	JMJD4
CAPZB	DPCR1
CDK2AP2	CDH9
TMEM184B	RTEL1
PLD3	EMILIN1
BANF1	IRS1
SH3GL1	INPP5J
SUMO3	GALNTL6
TPD52L2	SEC16B
TSPAN33	RASL10B
XPO5	C2orf61
NICN1	C9orf47
GRIN2A	FBXO46
FLJ42392	HPSE2
LOC100129827	PDX1
WDR69	SLC6A20
RASAL3	VHLL
OR52B6	WBSCR16
MYO1G	KLHL34
TMC6	LOC145845
NSUN6	SARDH
CCDC88C	BEGAIN
FAM188A	PRSS27
ALMS1P	LOC145663
ANKRD13D	CNIH2
LOC440104	C3orf36
LOC93432	SERPINA12
ZNF154	CPA5
2024-03-11	C11orf9
SLC1A2	MPV17L
AP1G2	LOC100132526
PMS2P5	NCRNA00282
CCBP2	LIX1
GHRL	RAB17
PHLPP2	MAPK15
FLJ33360	APOBEC4
SLC6A4	MIA2
BTNL3	FLJ22184
MKNK2	C1orf180
LOC401093	CPXCR1
MDM1	CNGB3
CXorf18	LOC154822
ASXL3	GRM2
AKNA	HYMAI
RANBP10	ITGB1BP2
LOC100133991	BARX1
VILL	FAM176B
SNX20	NUDT1
SYNGR1	GRIN2D
VSIG2	KCNIP3
OR2J2	MMP21
GNA14	PRRT1
SAMD12	FLJ35390
USP49	SPAG4
TFDP2	CCDC138
CXCR5	TMEM179
C11orf66	LOC100132831
PRKCH	C8orf75
GRHL2	VIPR2
C12orf71	DSCR6
NCRNA00173	C14orf145
NOX5	GPC5
C17orf47	KCTD8
DEF6	OTOL1
C1orf101	C17orf86
PKD1L3	CLDN10
LOC388387	NBPF14
IL24	ZNF233
SIDT1	C16orf73
FAM201A	LOC440461
CHST2	SLC25A31
GALNT8	CCDC8
GABRG3	BNIPL
TMEM108	ACSM5
ERVFRDE1	ZNF714
LOC100129518	HTA
LOC440300	VENTXP1
TRPC5	KLHL1
FAM184B	LOC100132111
CAPN14	WNK4
MYLK4	ZNF648
DKFZp761E198	MIR1306
DGKE	IQSEC3
HCG9	DKFZp434J0226
TTC9	AADACL3
TRPM6	LOC348840
ZXDC	ARX
ZNF789	ANKRD36
RPH3AL	GRK4
KCNV1	KIF1A
AFAP1-AS1	C6orf164
RASIP1	KLK7
C2orf58	NKX2-1
NPM2	LOC255512
FOXO3	LOC100131691
MXI1	SLC29A4
C1orf152	CRISP1
AGTPBP1	IQCJ
LRRTM2	FLJ10661
SPEF2	HIST1H4D
SPATA9	PCSK6
PRR15	FAM83G
ZNF273	IRX2
ACSBG1	LOC643542
C8orf79	ZNF141
C22orf34	DKFZp451B082
LOC400027	NUDT18
PDE8B	ZSWIM2
CLEC17A	CHDH
DNM3	FAAH
C4orf19	KCNK9
C6orf165	GLRA4
ZFP3	CHRM1
AQP7P1	DSCAM
APOA2	RAB39B
PRR22	OTOF
ARGLU1	LOC401387
ABCB5	FGB
PION	ZIC4
NODAL	BAIAP2L2
LPO	SHF
PIP4K2A	GTPBP5
XPO7	NKX2-3
MYH3	STX10
ANKAR	HAND2
PRINS	PLA2G4B
DENND1C	SNTN
ANKRD34B	SYNPR
KRT1	FLJ36777
NPFF	ATXN7L2
FLOT2	PATE3
KBTBD11	ANO7
FAM160A2	RPS7P5
PHOSPHO2	OTC
NLRC5	MAPK8IP3
LOC100233209	OR7E156P
AKTIP	SLC6A3
PLCH1	CDHR5
TMEM45B	SOX8
NKTR	TAF1D
RDH5	HIST1H4I
LOC645513	ZNF408
C15orf28	LOC100288069
CCDC65	C6orf57
ERMAP	PALM3
CCL16	ZNF454
MGAT3	PLEKHA4
CACNA1D	GALR3
MCF2	HOXB13
ADRA2B	LDHAL6B
FAM13AOS	ALKBH4
DEFA5	LRAT
SERPINE3	GIPR
LOC100131496	CAMKV
CHRNB2	C2CD4A
PSTPIP1	NEURL2
FAM186A	QRICH2
QRFPR	RPP25
PKD1L1	HES2
LILRA5	SAP30
LDB2	SCN2B
KIAA0513	FNDC7
TAS2R50	TRPM1
FAM196A	LOC442421
DNAJB8	SLC9A3
SLC25A45	SLC24A2
MPZ	OTOP3
ABHD12B	PODNL1
SPATC1	LAMC3
LOC440434	FOXH1
PILRB	KIF26A
KLHL29	KCNQ3
ERG	SCAND3
ZNF784	CYBA
ASB9P1	LOC652276
CD300LB	LRRC4B
TCTEX1D1	MYO15A
ERP27	C19orf21
SIGLEC16	VANGL2
LHCGR	RANBP17
EBF1	LOC100132247
OBSCN	NCRNA00261
PABPC5	IGDCC3
SCML4	PDZRN3
PARD6B	RASGEF1A
KBTBD12	C20orf135
RUNDC2C	WASH3P
TMEM86B	APBA2
LOC153684	SERPINI2
C9orf84	C3orf75
RNF182	CACNB4
FLJ40292	HTR2A
ANKRD44	LPPR1
LOC100131199	ZNF280A
ZBED2	TFAP2C
SIRPD	SCN1A
LPAR2	KIF7
ENGASE	C1orf226
BCL2L1	RIMBP2
KDM4C	OTP
C11orf52	LOC100130238
RBM6	CREG2
ZNF423	DNAH11
ITIH4	MGC23270
KIAA0182	BTBD19
PRO1768	LOC148709
MICALCL	C15orf56
SLC4A10	SEMA3B
DNAJA4	NSUN7
AASS	CXorf59
KLK2	SNORD46
NFIB	SLC22A13
PRORSD1P	C21orf2
GRAPL	FAM108A1
TBX21	C1QL4
ABCC13	ROGDI
MANSC1	MMP23B
HSD3BP4	NCRNA00095
LOC285074	CLUL1
BZRAP1	KHDRBS2
RELN	C1orf51
RNU11	C2orf72
TRHDE	SLC16A12
RFX3	SCARNA7
CPEB4	FLJ46361
LAIR2	CCDC120
SLC24A5	ZSCAN23
FLJ45340	ZNF215
LOC100130557	LOC100131176
NHLRC4	TRIM17
OR13G1	HOXC9
MAGEE2	EDA
MEIS1	GDF11
ANKRD33B	CAPN13
SLC30A2	LOC100124692
HPR	LOC100133315
CELF2	CACNG8
ALOX15	ZNF99
UCA1	ZNF491
GDPD5	TMEM159
SLC25A18	NGEF
FOXO1	SYCP2
HCRTR2	QPRT
C17orf103	PRR23A
PKD1P1	A1BG
FUT4	SYCE1
SOX10	LOC646870
C2orf77	LOC728066
PNPLA1	PPFIA4
LOC728264	LYG1
AQP3	NXPH4
CHRM3	FAM133B
MLANA	FER1L4
ARHGAP6	SEPT5-GP1BB
PON3	MFAP3L
NFKBID	LOC402778
C7orf34	PRKG2
ZFP2	KCNS1
KALRN	RCOR2
MEFV	NPTX1
TNFRSF13B	PIGL
PSD4	SMCR5
RIMS3	SNORA71A
TINAGL1	LOC645166
B3GALT2	CCDC144B
TMED6	CNTN3
ZNF815	ALPP
GP1BB	DGCR5
SULT1B1	CA2
CYP4F24P	TEX101
PTTG2	SNORD17
PPIEL	KCNK5
BLK	CXorf22
LOC439949	LOC100335030
LBR	CECR7
ARMCX4	LOC441666
MYCT1	2024-09-05
DIO3OS	GLRA3
TMEM170B	SNORA48
SYNE2	CCDC144A
HOOK1	NCRNA00085
LOC90834	PTH1R
TNXB_dup2	FAM133A
TSPAN12	MATN3
CATSPER2	CEMP1
RYR3	RMRP
LOC100192426	REREP3
MAB21L1	CCDC144C
ZNF471	SCARNA2
BCL11A	PENK
ACHE	PRAME
C2orf73	COL9A3
TAS2R19	COL9A1
SLC9A10
ZNF238
C17orf68
SORBS2
KIF13B
ARHGEF15
NKAPP1
CPT1B
C3orf35
KIF21B
KCNJ13
PRRT4
HAAO
LOC100188947
ENPP6
NSUN5P2
TXNIP
PAR-SN
LOC285965
LOC100129794
ALS2CL
LOC643749
DYRK1B
GSDMB
DPPA4
IMPG1
AFAP1L2
SLC25A21
MYO6
LOC100303749
CYP3A5
ARRDC2
HCG27
PTGIR
C9orf66
ACAD11
FAM198A
PLAC4
FBXO40
FECH
MEGF11
GP6
YPEL1
LENG8
PLEKHG7
BEND4
GCNT7
UNC5D
SMTNL1
DNASE2B
SEC14L4
NFE2L3
PAPPA
ADCY5
TMEM82
C1orf129
EXD3
PDE6H
LAX1
C7orf46
NEURL3
C20orf160
PRRG4
TMC8
LOH3CR2A
ALOX12
FAR2
LOC100188949
ATOH8
OGT
NBEA
WDR49
BCAM
ATHL1
SNORA70G
ARHGAP19
RAB3IP
DPY19L1P1
VAMP1
TUBA8
GOLGA8B
AGER
KLF4
CDH4
TBC1D10C
LOC100129917
OR52H1
LEAP2
KIR3DL2
CROCCP3
AHSA2
RNF138P1
ZNF83
CD19
MRS2P2
GOLGA7B
LOC100302650
GPLD1
RXRG
BTLA
LRRC70
NCF1C
GCNT2
CLEC12B
CCNL1
NCRNA00182
ZNF117
DFNB59
ABTB1
SYT2
WNT4
RNF180
FZD8
COL28A1
DLX6-AS1
MXD1
C17orf57
OR6N2
SHANK3
ERV3
OXER1
ST8SIA6
MPZL3
ACCS
C19orf18
KIAA0040
FPR2
ACSM1
APOB48R
C21orf63
SEMA7A
ARHGEF37
L3MBTL4
P2RY2
RFESD
DENND3
EAF2
LRG1
ANKRD36B
TMEM150C
DLGAP2
SGK494
YPEL3
TAGAP
ANO2
LOC100190986
LRMP
ERBB3
LOC91316
OMG
EBLN2
FLJ13439
GMPR
GPR52
RAB3C
DNAH1
EYS
PRIMA1
SERPINB1
GDPD3
ATP8B4
SFRS18
RAPGEF4
TNFRSF25
CBFA2T3
C12orf51
CLEC1A
SEMA4D
BLID
PPOX
ACOX2
STAT4
SNED1
LIMCH1
DDI1
NGFR
FLJ43663
CEBPE
SLC6A1
C6orf163
LOC100128164
GOLGA2B
RPL21P44
IRAK3
DGKG
ELOVL3
LOC100131257
ST6GALNAC3
C10orf47
HERC2P2
2024-09-01
TAS2R30
EEF1DP3
GLS2
KIAA0922
SEMA6D
CORO2A
RASGRF2
MPL
NUDT9P1
KIAA1407
SLC28A3
TSPAN32
LOC146880
NLRP1
RGS6
IL5RA
GNG4
FLJ12334
ADAMTS17
FFAR2
FAM118A
CNTNAP3
UNC13D
C10orf10
TXK
AFF3
PAX5
MBNL3
SLC10A1
LOC338799
ABCB10
C12orf33
NEIL1
NEAT1
IPW
SEMA3D
ANKRD22
DNAJC6
LOC100216545
TAS2R14
GAPT
SLAIN1
COBL
OR51E1
ZNF493
CD200
IKZF2
LOC100289230
LOC145474
IRS2
LOC150381
C6orf26
TESC
MAB21L2
LOC148696
FLJ39639
SORCS1
CD79A
C19orf77
VIP
ELOVL7
CACNB2
TSPAN2
SLC15A2
MAGI1
ADHFE1
STX11
SCN11A
GPR126
KLKB1
FLT3
C3orf42
INSC
C5orf56
P2RX5
C7orf54
GNLY
TMEM40
KLF15
TREML1
LY75
TTLL3
LOC283663
FLJ14107
GPR160
ATG16L2
GNRH1
FAM190A
LOC286367
L3MBTL1
CLEC4E
SLC24A4
DLGAP1
SHE
KLHL14
SULT1C4
YOD1
RORB
SLC25A27
E2F2
CSAD
SEC31B
MZB1
CYP1B1
NCRNA00287
PTPRB
TCP11L2
LTB4R
ZNF711
RGL3
CD160
ADAM1
MASP2
CD22
LOC100101266
KRT23
STAB2
TARM1
ASAP1-IT
CEACAM4
TTC25
YPEL4
PSTPIP2
ZNF204P
C6orf10
RAP1GAP2
KAT2B
FRAT2
OR2W3
MTL5
CTSW
C15orf5
SORL1
LOC285733
HK3
CMTM2
LOC100131564
MALAT1
FCRL5
PKHD1L1
PDE2A
AOC3
LOC100131434
C11orf34
ECRP
TFRC
PDZK1IP1
FREM1
KLHL3
TNFRSF17
EMCN
FCRL6
NLRP12
LOC221442
CG030
2024-03-08
C10orf108
MYO5C
PCDH9
MNDA
ADAMTS9
HMBS
BCO2
RARRES1
SLC36A2
CD38
NFASC
RNPC3
PREX2
NELL1
ITGB3
GHRLOS
ID4
GRIA1
IGLL1
NBEAL2
C17orf99
C6orf114
VPREB1
P2RY13
RAB3D
TREML2
TIGIT
CD79B
PRKCQ
RBM38
PTK2B
LOC100272228
ZBTB16
PPFIA2
GPR182
NPY6R
HBG1
STRADB
PAQR6
ADCY4
PKP2
GPR18
ANKRD36BP2
C6orf155
RETN
EPB41
CYP4F12
SLFN13
SELENBP1
C2orf88
FCRL2
RPH3A
MYO15B
LOC646329
BTNL8
GABBR1
APOBEC2
LOXHD1
OSBP2
LOC100270804
PRO0611
HAL
TEK
RGL4
MYH11
PROK2
BEX1
C19orf38
BCL2L15
PTX3
KIAA1683
FCAR
SLC22A3
RAB37
FGF23
TMCC2
CAPN3
SPN
FAIM3
P2RX1
FAM196B
ZNF662
MYL4
CRISP2
AQP9
KIAA0125
TSPO2
GATA1
SYNE1
FAM129C
POU2AF1
GCA
WASF3
ZMYND17
FMO6P
SLC22A16
GOLGA8A
ART4
RAG2
PRKCB
FAM65C
PLAC8
PIWIL4
PDK4
NOSTRIN
FCRLA
CHMP4C
SLC2A4
VIT
MMP25
SLC26A8
MYOT
BMX
CLEC1B
IPCEF1
RAG1
C11orf21
FAM117A
CDH1
TMEM71
FAM65B
GYPE
LENG9
FOS
TMEM14E
C5orf4
VNN2
TNFRSF10C
VPREB3
SDPR
ALS2CR12
PDZRN4
ANKRD18A
ACAP1
LRRK2
SLC9A2
TCL1A
ABCC8
CD5L
GPR97
RASGRP2
CSF3R
SIRPB1
TMEM56
C5orf40
GLT1D1
AZU1
AMPD1
HEPACAM2
C21orf96
LYZ
PF4
VNN3
CFP
FHDC1
ATP1B2
BEST3
EPB49
FGR
AMY2B
DMP1
HBG2
TXNDC6
S100P
ITGA2B
PADI2
PGLYRP1
ABCA13
CCDC158
CYFIP2
CST7
PRAM1
GP1BA
IRF4
CXCR1
HP
SLC25A37
PIP5K1B
IL18RAP
DNTT
CLEC4D
MS4A1
FOSB
SELL
FCN1
ZMAT1
SLCO4C1
ATP2A3
IGJ
SNCA
CXCR2
ATP8A1
FCRL1
RHD
FCGR3B
AOX2P
VSTM1
CDA
HBM
EMR3
CEACAM1
KEL
ADD2
ANKLE1
COL17A1
XK
GFI1B
CHAD
CTSE
NFE2
CLEC12A
KLF1
SPTB
CYP4F3
PADI4
TUBB1
GFI1
GYPB
CD177
MYB
FAM46C
THBS4
TRIM10
S100A9
TRIM58
C19orf59
IFIT1B
ANK1
ACSL6
RNASE2
TCN1
TAL1
PPBP
SLFN14
IGLL5
ANXA3
MGAM
RHAG
BGLAP
ARG1
HBA1
HBA2
CRISP3
AHSP
ALAS2
MS4A3
CEACAM8
GYPA
SPTA1
BPI
EPB42
HBB
MMP8
CAMP
SLC4A1
S100A8
CA1
MPO
HBD
LTF
DEFA4
S100A12
HEMGN
