# Supplementary material for: Role of arachidonic acid metabolism in osteosarcoma prognosis by integrating WGCNA and bioinformatics analysis
Source: BMC Cancer. 2025 Mar 12;25:445. doi: 10.1186/s12885-024-13278-3 (PMC11905593; doi:10.1186/s12885-024-13278-3)
Supplement: Supplementary file 4 — Supplementary Material 4 [file 12885_2024_13278_MOESM4_ESM.xlsx]

## Sheet: GO_KEGG_DAVID
Supplementary Table 4.The information of GO and KEGG enrichment analysis.
Category	ID	Term	Count	%	PValue	Genes	List Total	Pop Hits	Pop Total	Fold Enrichment	Bonferroni	Benjamini	FDR
GO_BP	GO:0014009	glial cell proliferation	3	7.89474	0.000421	NFIA, LEPR, SOX11	34	18	19414	95.1667	0.175226	0.192183	0.192183
GO_BP	GO:0042593	glucose homeostasis	4	10.5263	0.00107129	KCNB1, ADIPOQ, LEPR, PCK1	34	119	19414	19.1933	0.387277	0.244255	0.244255
GO_BP	GO:0070543	response to linoleic acid	2	5.26316	0.00509101	ADIPOQ, CD36	34	3	19414	380.667	0.902951	0.671001	0.671001
GO_BP	GO:0098900	regulation of action potential	2	5.26316	0.00678242	KCNB1, CD36	34	4	19414	285.5	0.955405	0.671001	0.671001
GO_BP	GO:0050731	positive regulation of peptidyl-tyrosine phosphorylation	3	7.89474	0.0104403	ADIPOQ, GFRA1, CD36	34	91	19414	18.8242	0.99174	0.671001	0.671001
GO_BP	GO:0006869	lipid transport	3	7.89474	0.0111087	ABCA6, CD36, CIDEC	34	94	19414	18.2234	0.993934	0.671001	0.671001
GO_BP	GO:0030509	BMP signaling pathway	3	7.89474	0.0115646	TGFBR3, NFIA, CHRDL1	34	96	19414	17.8438	0.995087	0.671001	0.671001
GO_BP	GO:0032869	cellular response to insulin stimulus	3	7.89474	0.0127399	ADIPOQ, SORBS1, PCK1	34	101	19414	16.9604	0.997147	0.671001	0.671001
GO_BP	GO:0001822	kidney development	3	7.89474	0.0171052	ITGA8, GFRA1, SOX11	34	118	19414	14.5169	0.999624	0.671001	0.671001
GO_BP	GO:0007166	cell surface receptor signaling pathway	4	10.5263	0.0172186	LEPR, GFRA1, LILRA1, CD36	34	323	19414	7.07121	0.999643	0.671001	0.671001
GO_BP	GO:0009617	response to bacterium	3	7.89474	0.0176553	FABP4, ADIPOQ, PCK1	34	120	19414	14.275	0.999709	0.671001	0.671001
GO_BP	GO:0007165	signal transduction	7	18.4211	0.0195723	MAPK10, AKAP12, WIF1, HHIP, ADIPOQ, GFRA1, CD226	34	1283	19414	3.11535	0.999881	0.671001	0.671001
GO_BP	GO:0033993	response to lipid	2	5.26316	0.0218802	CD36, PCK1	34	13	19414	87.8462	0.999959	0.671001	0.671001
GO_BP	GO:0071356	cellular response to tumor necrosis factor	3	7.89474	0.0226276	AKAP12, FABP4, PCK1	34	137	19414	12.5036	0.999971	0.671001	0.671001
GO_BP	GO:0010739	positive regulation of protein kinase A signaling	2	5.26316	0.0235439	AKAP12, ADIPOQ	34	14	19414	81.5714	0.999981	0.671001	0.671001
GO_BP	GO:0034383	low-density lipoprotein particle clearance	2	5.26316	0.0235439	ADIPOQ, CD36	34	14	19414	81.5714	0.999981	0.671001	0.671001
GO_BP	GO:0060074	synapse maturation	2	5.26316	0.0268631	NFIA, CHRDL1	34	16	19414	71.375	0.999996	0.680533	0.680533
GO_BP	GO:0015909	long-chain fatty acid transport	2	5.26316	0.0268631	FABP4, CD36	34	16	19414	71.375	0.999996	0.680533	0.680533
GO_BP	GO:0001666	response to hypoxia	3	7.89474	0.0305058	TGFBR3, ADIPOQ, PLAT	34	161	19414	10.6398	0.999999	0.703488	0.703488
GO_BP	GO:0072659	protein localization to plasma membrane	3	7.89474	0.0308547	KCNB1, TMEM88, ADIPOQ	34	162	19414	10.5741	0.999999	0.703488	0.703488
GO_BP	GO:0045721	negative regulation of gluconeogenesis	2	5.26316	0.0334688	ADIPOQ, LEPR	34	20	19414	57.1	1	0.726751	0.726751
GO_BP	GO:0070542	response to fatty acid	2	5.26316	0.0367553	PLAT, CD36	34	22	19414	51.9091	1	0.759965	0.759965
GO_BP	GO:0046889	positive regulation of lipid biosynthetic process	2	5.26316	0.0383945	SORBS1, PCK1	34	23	19414	49.6522	1	0.759965	0.759965
GO_BP	GO:0042573	retinoic acid metabolic process	2	5.26316	0.040031	ALDH1A3, ADH1B	34	24	19414	47.5833	1	0.759965	0.759965
GO_BP	GO:0017015	regulation of transforming growth factor beta receptor signaling pathway	2	5.26316	0.0416647	TGFBR3, SOX11	34	25	19414	45.68	1	0.759965	0.759965
GO_BP	GO:0019915	lipid storage	2	5.26316	0.0465499	CD36, CIDEC	34	28	19414	40.7857	1	0.784531	0.784531
GO_BP	GO:0090314	positive regulation of protein targeting to membrane	2	5.26316	0.0481729	KCNB1, STOM	34	29	19414	39.3793	1	0.784531	0.784531
GO_BP	GO:0071549	cellular response to dexamethasone stimulus	2	5.26316	0.0481729	PLAT, PCK1	34	29	19414	39.3793	1	0.784531	0.784531
GO_CC	GO:0009986	cell surface	9	23.6842	1.35e-05	TGFBR3, KCNB1, WIF1, HHIP, ADIPOQ, ITGA8, CD226, PLAT, CD36	37	654	20624	7.67072	0.00129561	0.00129644	0.00124242
GO_CC	GO:0005811	lipid particle	5	13.1579	3.55e-05	CLDN11, FABP4, G0S2, PLIN1, CIDEC	37	107	20624	26.047	0.00340175	0.00170374	0.00163276
GO_CC	GO:0009897	external side of plasma membrane	6	15.7895	0.00135188	TGFBR3, LEPR, ITGA8, GFRA1, CD226, CD36	37	477	20624	7.01139	0.121789	0.0386354	0.0370256
GO_CC	GO:0005886	plasma membrane	19	50	0.00160981	KCNB1, ABCA6, ADH1B, HHIP, SOX11, GFRA1, LILRA1, SORBS1, CHRDL1, MAPK10, TGFBR3, CLDN11, AKAP12, TMEM88, ITGA8, STOM, CD226, CD36, PANX3	37	5333	20624	1.98588	0.143299	0.0386354	0.0370256
GO_CC	GO:0043235	receptor complex	4	10.5263	0.00659662	TGFBR3, LEPR, GFRA1, CD36	37	220	20624	10.1346	0.470262	0.126655	0.121378
GO_CC	GO:0045121	membrane raft	4	10.5263	0.00885638	STOM, CD226, SORBS1, CD36	37	245	20624	9.1005	0.574291	0.141702	0.135798
GO_CC	GO:0005783	endoplasmic reticulum	7	18.4211	0.0141126	KCNB1, ADIPOQ, ITGA8, STOM, PLIN1, PCK1, CIDEC	37	1157	20624	3.37237	0.74448	0.193544	0.185479
GO_CC	GO:0005576	extracellular region	9	23.6842	0.0317428	TGFBR3, EPYC, WIF1, HHIP, ADIPOQ, LEPR, CILP2, PLAT, CHRDL1	37	2184	20624	2.297	0.954803	0.380914	0.365043
GO_MF	GO:0050431	transforming growth factor beta binding	3	7.89474	0.000969	TGFBR3, CD36, CHRDL1	36	25	18945	63.15	0.103714	0.109443	0.109443
GO_MF	GO:0005324	long-chain fatty acid transporter activity	2	5.26316	0.0309597	FABP4, CD36	36	17	18945	61.9118	0.971383	1	1
GO_MF	GO:0005178	integrin binding	3	7.89474	0.0343591	ITGA8, GFRA1, CD226	36	158	18945	9.99209	0.980762	1	1
GO_MF	GO:0005102	receptor binding	4	10.5263	0.0390323	WIF1, ADIPOQ, GFRA1, PLAT	36	408	18945	5.15931	0.98888	1	1
GO_MF	GO:0005539	glycosaminoglycan binding	2	5.26316	0.046971	TGFBR3, EPYC	36	26	18945	40.4808	0.995645	1	1
KEGG_PATHWAY	hsa03320	PPAR signaling pathway	6	15.7895	5.04e-07	FABP4, ADIPOQ, PLIN1, SORBS1, CD36, PCK1	20	75	8465	33.86	5.84e-05	5.89e-05	5.84e-05
KEGG_PATHWAY	hsa04920	Adipocytokine signaling pathway	5	13.1579	1.43e-05	MAPK10, ADIPOQ, LEPR, CD36, PCK1	20	69	8465	30.6703	0.00165633	0.000836	0.000829
KEGG_PATHWAY	hsa04152	AMPK signaling pathway	4	10.5263	0.00233558	ADIPOQ, LEPR, CD36, PCK1	20	121	8465	13.9917	0.23757	0.0910878	0.0903093
KEGG_PATHWAY	hsa04923	Regulation of lipolysis in adipocytes	3	7.89474	0.00732113	FABP4, PLIN1, CIDEC	20	58	8465	21.8922	0.573599	0.214143	0.212313
KEGG_PATHWAY	hsa04931	Insulin resistance	3	7.89474	0.023943	MAPK10, CD36, PCK1	20	108	8465	11.7569	0.939866	0.560266	0.555478
KEGG_PATHWAY	hsa04910	Insulin signaling pathway	3	7.89474	0.0371471	MAPK10, SORBS1, PCK1	20	137	8465	9.26825	0.987613	0.618214	0.612931
KEGG_PATHWAY	hsa04936	Alcoholic liver disease	3	7.89474	0.039655	MAPK10, ADH1B, ADIPOQ	20	142	8465	8.9419	0.990847	0.618214	0.612931
KEGG_PATHWAY	hsa04932	Non-alcoholic fatty liver disease	3	7.89474	0.04647	MAPK10, ADIPOQ, LEPR	20	155	8465	8.19194	0.995993	0.618214	0.612931
KEGG_PATHWAY	hsa04514	Cell adhesion molecules	3	7.89474	0.047555	CLDN11, ITGA8, CD226	20	157	8465	8.08758	0.996489	0.618214	0.612931
