# Supplementary material for: Role of arachidonic acid metabolism in osteosarcoma prognosis by integrating WGCNA and bioinformatics analysis
Source: BMC Cancer. 2025 Mar 12;25:445. doi: 10.1186/s12885-024-13278-3 (PMC11905593; doi:10.1186/s12885-024-13278-3)
Supplement: Supplementary file 5 — Supplementary Material 5 [file 12885_2024_13278_MOESM5_ESM.xlsx]

## Sheet: Sheet1
Supplementary Table 5.The GSVA between high and low risk groups.
	logFC	AveExpr	score	P.Value	adj.P.Val	B
KEGG_PROTEIN_EXPORT	0.304666	-0.0499632	2.95209	0.0039911	0.457865	-2.47189
KEGG_FOLATE_BIOSYNTHESIS	0.265763	-0.0215086	2.62507	0.0101215	0.457865	-2.99528
KEGG_STEROID_BIOSYNTHESIS	0.261375	-0.0631004	2.60992	0.010548	0.457865	-3.01833
KEGG_PRIMARY_BILE_ACID_BIOSYNTHESIS	-0.209002	-0.0186844	-2.46314	0.0156038	0.457865	-3.23605
KEGG_GLYCINE_SERINE_AND_THREONINE_METABOLISM	0.188624	-0.0518841	2.43584	0.016754	0.457865	-3.2754
KEGG_PHENYLALANINE_METABOLISM	0.207162	-0.0355007	2.36433	0.0201325	0.457865	-3.37671
KEGG_STEROID_HORMONE_BIOSYNTHESIS	-0.141676	0.0144465	-2.34754	0.0210085	0.457865	-3.40013
KEGG_NICOTINATE_AND_NICOTINAMIDE_METABOLISM	-0.201428	-0.0657145	-2.33179	0.0218606	0.457865	-3.42196
KEGG_CIRCADIAN_RHYTHM_MAMMAL	-0.256382	-0.065602	-2.32648	0.0221548	0.457865	-3.4293
KEGG_TAURINE_AND_HYPOTAURINE_METABOLISM	0.203122	-0.0397954	2.23661	0.0276909	0.515052	-3.55127
KEGG_CARDIAC_MUSCLE_CONTRACTION	0.167381	-0.0337538	2.17238	0.0323581	0.547147	-3.63592
KEGG_GLYOXYLATE_AND_DICARBOXYLATE_METABOLISM	0.199196	-0.056533	2.07451	0.0407827	0.595063	-3.76077
KEGG_SULFUR_METABOLISM	0.18312	-0.0368117	2.05047	0.0431204	0.595063	-3.79066
KEGG_VIBRIO_CHOLERAE_INFECTION	0.170857	-0.0500364	2.03398	0.0447897	0.595063	-3.81099
