# Supplementary material for: Role of arachidonic acid metabolism in osteosarcoma prognosis by integrating WGCNA and bioinformatics analysis
Source: BMC Cancer. 2025 Mar 12;25:445. doi: 10.1186/s12885-024-13278-3 (PMC11905593; doi:10.1186/s12885-024-13278-3)
Supplement: Supplementary file 6 — Supplementary Material 6 [file 12885_2024_13278_MOESM6_ESM.xlsx]

## Sheet: Sheet1
Supplementary Table 6.The KEGG-enriched pathways of CD36.
NAME	GS<br> follow link to MSigDB	GS DETAILS	SIZE	ES	NES	NOM p-val	FDR q-val	FWER p-val	RANK AT MAX	LEADING EDGE
KEGG_PRIMARY_BILE_ACID_BIOSYNTHESIS	KEGG_PRIMARY_BILE_ACID_BIOSYNTHESIS	Details ...	16	-0.55322	-1.7135	0.0204918	1	0.417	2859	tags=25%, list=5%, signal=26%
KEGG_GALACTOSE_METABOLISM	KEGG_GALACTOSE_METABOLISM	Details ...	25	-0.492542	-1.62662	0.0508083	0.829372	0.543	9399	tags=40%, list=16%, signal=48%
KEGG_COMPLEMENT_AND_COAGULATION_CASCADES	KEGG_COMPLEMENT_AND_COAGULATION_CASCADES	Details ...	69	-0.408277	-1.56202	0.0757576	0.788863	0.652	8066	tags=33%, list=14%, signal=39%
KEGG_CYTOKINE_CYTOKINE_RECEPTOR_INTERACTION	KEGG_CYTOKINE_CYTOKINE_RECEPTOR_INTERACTION	Details ...	262	-0.393924	-1.56118	0.0676533	0.594268	0.656	9552	tags=39%, list=16%, signal=46%
KEGG_GLYCOSAMINOGLYCAN_BIOSYNTHESIS_HEPARAN_SULFATE	KEGG_GLYCOSAMINOGLYCAN_BIOSYNTHESIS_HEPARAN_SULFATE	Details ...	26	-0.455237	-1.43323	0.0912951	0.898129	0.833	8656	tags=27%, list=15%, signal=32%
KEGG_HEMATOPOIETIC_CELL_LINEAGE	KEGG_HEMATOPOIETIC_CELL_LINEAGE	Details ...	85	-0.399639	-1.35228	0.187905	1	0.898	6890	tags=32%, list=12%, signal=36%
KEGG_LEISHMANIA_INFECTION	KEGG_LEISHMANIA_INFECTION	Details ...	70	-0.451748	-1.33459	0.210856	0.963118	0.911	12317	tags=47%, list=21%, signal=60%
KEGG_ALLOGRAFT_REJECTION	KEGG_ALLOGRAFT_REJECTION	Details ...	35	-0.530216	-1.30787	0.254273	0.929436	0.927	12520	tags=60%, list=21%, signal=76%
KEGG_VIRAL_MYOCARDITIS	KEGG_VIRAL_MYOCARDITIS	Details ...	68	-0.410941	-1.30683	0.231733	0.829531	0.928	10611	tags=46%, list=18%, signal=56%
KEGG_FOCAL_ADHESION	KEGG_FOCAL_ADHESION	Details ...	197	-0.346106	-1.29998	0.194384	0.768006	0.929	7606	tags=32%, list=13%, signal=37%
KEGG_SYSTEMIC_LUPUS_ERYTHEMATOSUS	KEGG_SYSTEMIC_LUPUS_ERYTHEMATOSUS	Details ...	55	-0.451901	-1.29889	0.257996	0.701182	0.929	12553	tags=51%, list=21%, signal=65%
KEGG_NOD_LIKE_RECEPTOR_SIGNALING_PATHWAY	KEGG_NOD_LIKE_RECEPTOR_SIGNALING_PATHWAY	Details ...	61	-0.39235	-1.26341	0.217021	0.735029	0.944	7865	tags=38%, list=13%, signal=44%
KEGG_INTESTINAL_IMMUNE_NETWORK_FOR_IGA_PRODUCTION	KEGG_INTESTINAL_IMMUNE_NETWORK_FOR_IGA_PRODUCTION	Details ...	46	-0.427427	-1.25964	0.258547	0.686533	0.945	13130	tags=54%, list=22%, signal=70%
KEGG_MELANOMA	KEGG_MELANOMA	Details ...	71	-0.319514	-1.24407	0.200456	0.674317	0.953	9359	tags=32%, list=16%, signal=39%
KEGG_GRAFT_VERSUS_HOST_DISEASE	KEGG_GRAFT_VERSUS_HOST_DISEASE	Details ...	37	-0.504188	-1.23963	0.293991	0.638972	0.957	15768	tags=68%, list=27%, signal=93%
KEGG_APOPTOSIS	KEGG_APOPTOSIS	Details ...	87	-0.346497	-1.2246	0.239407	0.631788	0.958	6639	tags=28%, list=11%, signal=31%
KEGG_NICOTINATE_AND_NICOTINAMIDE_METABOLISM	KEGG_NICOTINATE_AND_NICOTINAMIDE_METABOLISM	Details ...	24	-0.387829	-1.2157	0.233261	0.612761	0.96	5802	tags=33%, list=10%, signal=37%
KEGG_ECM_RECEPTOR_INTERACTION	KEGG_ECM_RECEPTOR_INTERACTION	Details ...	84	-0.352012	-1.20709	0.267699	0.596392	0.962	4385	tags=26%, list=8%, signal=28%
KEGG_P53_SIGNALING_PATHWAY	KEGG_P53_SIGNALING_PATHWAY	Details ...	66	-0.339499	-1.19821	0.268623	0.581125	0.963	3022	tags=15%, list=5%, signal=16%
KEGG_PENTOSE_PHOSPHATE_PATHWAY	KEGG_PENTOSE_PHOSPHATE_PATHWAY	Details ...	27	-0.362863	-1.19429	0.243678	0.559047	0.965	10115	tags=37%, list=17%, signal=45%
KEGG_PATHOGENIC_ESCHERICHIA_COLI_INFECTION	KEGG_PATHOGENIC_ESCHERICHIA_COLI_INFECTION	Details ...	56	-0.336318	-1.18475	0.287703	0.548245	0.966	10445	tags=39%, list=18%, signal=48%
KEGG_ACUTE_MYELOID_LEUKEMIA	KEGG_ACUTE_MYELOID_LEUKEMIA	Details ...	57	-0.343125	-1.18392	0.285714	0.524933	0.967	6664	tags=30%, list=11%, signal=34%
KEGG_MAPK_SIGNALING_PATHWAY	KEGG_MAPK_SIGNALING_PATHWAY	Details ...	266	-0.265907	-1.15328	0.292793	0.553768	0.974	9359	tags=30%, list=16%, signal=36%
KEGG_PANCREATIC_CANCER	KEGG_PANCREATIC_CANCER	Details ...	69	-0.309751	-1.09748	0.342984	0.630884	0.982	6895	tags=28%, list=12%, signal=31%
KEGG_HYPERTROPHIC_CARDIOMYOPATHY_HCM	KEGG_HYPERTROPHIC_CARDIOMYOPATHY_HCM	Details ...	83	-0.295625	-1.09464	0.313175	0.610919	0.983	6606	tags=24%, list=11%, signal=27%
KEGG_REGULATION_OF_ACTIN_CYTOSKELETON	KEGG_REGULATION_OF_ACTIN_CYTOSKELETON	Details ...	212	-0.265577	-1.06524	0.372414	0.640218	0.986	8819	tags=32%, list=15%, signal=37%
KEGG_PATHWAYS_IN_CANCER	KEGG_PATHWAYS_IN_CANCER	Details ...	322	-0.25006	-1.05092	0.412698	0.642239	0.986	7142	tags=22%, list=12%, signal=25%
KEGG_JAK_STAT_SIGNALING_PATHWAY	KEGG_JAK_STAT_SIGNALING_PATHWAY	Details ...	155	-0.248188	-1.024	0.429844	0.667576	0.991	12520	tags=37%, list=21%, signal=48%
KEGG_AMYOTROPHIC_LATERAL_SCLEROSIS_ALS	KEGG_AMYOTROPHIC_LATERAL_SCLEROSIS_ALS	Details ...	53	-0.270046	-1.01191	0.445727	0.665707	0.991	5456	tags=17%, list=9%, signal=19%
KEGG_DILATED_CARDIOMYOPATHY	KEGG_DILATED_CARDIOMYOPATHY	Details ...	90	-0.25912	-0.996049	0.453159	0.672532	0.993	6606	tags=23%, list=11%, signal=26%
KEGG_COLORECTAL_CANCER	KEGG_COLORECTAL_CANCER	Details ...	62	-0.276497	-0.992286	0.471983	0.656894	0.993	6664	tags=24%, list=11%, signal=27%
KEGG_AMINO_SUGAR_AND_NUCLEOTIDE_SUGAR_METABOLISM	KEGG_AMINO_SUGAR_AND_NUCLEOTIDE_SUGAR_METABOLISM	Details ...	42	-0.303962	-0.98975	0.470721	0.640865	0.993	9399	tags=29%, list=16%, signal=34%
KEGG_GLYCOSAMINOGLYCAN_DEGRADATION	KEGG_GLYCOSAMINOGLYCAN_DEGRADATION	Details ...	21	-0.337648	-0.975663	0.469957	0.646306	0.995	8815	tags=33%, list=15%, signal=39%
KEGG_STARCH_AND_SUCROSE_METABOLISM	KEGG_STARCH_AND_SUCROSE_METABOLISM	Details ...	51	-0.25489	-0.960485	0.511278	0.652169	0.995	9594	tags=27%, list=16%, signal=33%
KEGG_PRIMARY_IMMUNODEFICIENCY	KEGG_PRIMARY_IMMUNODEFICIENCY	Details ...	35	-0.322344	-0.95801	0.477612	0.637674	0.995	13057	tags=46%, list=22%, signal=59%
KEGG_GLYCOSAMINOGLYCAN_BIOSYNTHESIS_KERATAN_SULFATE	KEGG_GLYCOSAMINOGLYCAN_BIOSYNTHESIS_KERATAN_SULFATE	Details ...	15	-0.342439	-0.954215	0.498952	0.626168	0.995	8071	tags=40%, list=14%, signal=46%
KEGG_TOLL_LIKE_RECEPTOR_SIGNALING_PATHWAY	KEGG_TOLL_LIKE_RECEPTOR_SIGNALING_PATHWAY	Details ...	102	-0.262781	-0.952614	0.501075	0.611913	0.995	11163	tags=32%, list=19%, signal=40%
KEGG_CELL_ADHESION_MOLECULES_CAMS	KEGG_CELL_ADHESION_MOLECULES_CAMS	Details ...	128	-0.265645	-0.943985	0.47234	0.609549	0.995	10741	tags=35%, list=18%, signal=43%
KEGG_RENIN_ANGIOTENSIN_SYSTEM	KEGG_RENIN_ANGIOTENSIN_SYSTEM	Details ...	17	-0.32454	-0.938188	0.521253	0.602555	0.995	4113	tags=12%, list=7%, signal=13%
KEGG_NEUROACTIVE_LIGAND_RECEPTOR_INTERACTION	KEGG_NEUROACTIVE_LIGAND_RECEPTOR_INTERACTION	Details ...	271	-0.197455	-0.902291	0.610478	0.640932	0.996	6512	tags=17%, list=11%, signal=19%
KEGG_LEUKOCYTE_TRANSENDOTHELIAL_MIGRATION	KEGG_LEUKOCYTE_TRANSENDOTHELIAL_MIGRATION	Details ...	115	-0.246693	-0.892695	0.526087	0.64013	0.996	7029	tags=23%, list=12%, signal=26%
KEGG_B_CELL_RECEPTOR_SIGNALING_PATHWAY	KEGG_B_CELL_RECEPTOR_SIGNALING_PATHWAY	Details ...	75	-0.262885	-0.890403	0.567452	0.62821	0.996	6251	tags=24%, list=11%, signal=27%
KEGG_DORSO_VENTRAL_AXIS_FORMATION	KEGG_DORSO_VENTRAL_AXIS_FORMATION	Details ...	24	-0.288927	-0.862975	0.600432	0.656579	0.996	2885	tags=13%, list=5%, signal=13%
KEGG_ASTHMA	KEGG_ASTHMA	Details ...	28	-0.330717	-0.861429	0.58	0.643954	0.996	16842	tags=64%, list=29%, signal=90%
KEGG_NATURAL_KILLER_CELL_MEDIATED_CYTOTOXICITY	KEGG_NATURAL_KILLER_CELL_MEDIATED_CYTOTOXICITY	Details ...	132	-0.215768	-0.826213	0.630045	0.68152	0.999	10611	tags=31%, list=18%, signal=38%
KEGG_GLYCOLYSIS_GLUCONEOGENESIS	KEGG_GLYCOLYSIS_GLUCONEOGENESIS	Details ...	61	-0.218105	-0.822784	0.67713	0.671573	0.999	7771	tags=21%, list=13%, signal=25%
KEGG_SNARE_INTERACTIONS_IN_VESICULAR_TRANSPORT	KEGG_SNARE_INTERACTIONS_IN_VESICULAR_TRANSPORT	Details ...	38	-0.264625	-0.814414	0.680435	0.668755	0.999	11522	tags=37%, list=20%, signal=46%
KEGG_AUTOIMMUNE_THYROID_DISEASE	KEGG_AUTOIMMUNE_THYROID_DISEASE	Details ...	50	-0.252633	-0.777548	0.647948	0.707094	0.999	12520	tags=42%, list=21%, signal=53%
KEGG_TYPE_I_DIABETES_MELLITUS	KEGG_TYPE_I_DIABETES_MELLITUS	Details ...	41	-0.275211	-0.770713	0.658849	0.702074	0.999	12520	tags=49%, list=21%, signal=62%
KEGG_DRUG_METABOLISM_OTHER_ENZYMES	KEGG_DRUG_METABOLISM_OTHER_ENZYMES	Details ...	51	-0.16876	-0.597538	0.926941	0.890913	1	5750	tags=14%, list=10%, signal=15%
KEGG_ABC_TRANSPORTERS	KEGG_ABC_TRANSPORTERS	Details ...	44	0.541043	1.8598	0.00552486	1	0.241	12568	tags=45%, list=22%, signal=58%
KEGG_HEDGEHOG_SIGNALING_PATHWAY	KEGG_HEDGEHOG_SIGNALING_PATHWAY	Details ...	56	0.514434	1.84968	0.00720721	0.547007	0.252	2202	tags=29%, list=4%, signal=30%
KEGG_ONE_CARBON_POOL_BY_FOLATE	KEGG_ONE_CARBON_POOL_BY_FOLATE	Details ...	17	0.70394	1.83487	0.0110092	0.411716	0.266	9701	tags=65%, list=17%, signal=78%
KEGG_TERPENOID_BACKBONE_BIOSYNTHESIS	KEGG_TERPENOID_BACKBONE_BIOSYNTHESIS	Details ...	15	0.716572	1.78152	0.0115163	0.464219	0.343	8080	tags=53%, list=14%, signal=62%
KEGG_PHENYLALANINE_METABOLISM	KEGG_PHENYLALANINE_METABOLISM	Details ...	17	0.609894	1.72389	0.0141593	0.535603	0.438	740	tags=29%, list=1%, signal=30%
KEGG_STEROID_BIOSYNTHESIS	KEGG_STEROID_BIOSYNTHESIS	Details ...	17	0.653306	1.71943	0.0264151	0.458454	0.448	11239	tags=65%, list=19%, signal=80%
KEGG_GLYCINE_SERINE_AND_THREONINE_METABOLISM	KEGG_GLYCINE_SERINE_AND_THREONINE_METABOLISM	Details ...	31	0.528421	1.70928	0.0445205	0.417848	0.462	9090	tags=35%, list=16%, signal=42%
KEGG_PROTEIN_EXPORT	KEGG_PROTEIN_EXPORT	Details ...	23	0.654404	1.68566	0.0502793	0.4242	0.505	10253	tags=57%, list=18%, signal=69%
KEGG_TGF_BETA_SIGNALING_PATHWAY	KEGG_TGF_BETA_SIGNALING_PATHWAY	Details ...	85	0.46541	1.68308	0.0336879	0.384222	0.509	4294	tags=27%, list=7%, signal=29%
KEGG_THYROID_CANCER	KEGG_THYROID_CANCER	Details ...	29	0.541726	1.65831	0.0364683	0.400889	0.563	3302	tags=31%, list=6%, signal=33%
KEGG_ALPHA_LINOLENIC_ACID_METABOLISM	KEGG_ALPHA_LINOLENIC_ACID_METABOLISM	Details ...	19	0.555051	1.61189	0.0357143	0.473079	0.644	16980	tags=63%, list=29%, signal=89%
KEGG_REGULATION_OF_AUTOPHAGY	KEGG_REGULATION_OF_AUTOPHAGY	Details ...	34	0.477311	1.60969	0.0160142	0.438014	0.648	14545	tags=44%, list=25%, signal=59%
KEGG_PROPANOATE_METABOLISM	KEGG_PROPANOATE_METABOLISM	Details ...	32	0.54596	1.56281	0.0940326	0.512238	0.712	8960	tags=38%, list=15%, signal=44%
KEGG_INOSITOL_PHOSPHATE_METABOLISM	KEGG_INOSITOL_PHOSPHATE_METABOLISM	Details ...	54	0.475068	1.56226	0.0741445	0.477074	0.715	5967	tags=31%, list=10%, signal=35%
KEGG_VIBRIO_CHOLERAE_INFECTION	KEGG_VIBRIO_CHOLERAE_INFECTION	Details ...	53	0.461451	1.52496	0.0917108	0.530665	0.774	20150	tags=58%, list=35%, signal=89%
KEGG_AMINOACYL_TRNA_BIOSYNTHESIS	KEGG_AMINOACYL_TRNA_BIOSYNTHESIS	Details ...	22	0.57109	1.48771	0.132969	0.593444	0.827	10173	tags=41%, list=17%, signal=50%
KEGG_OOCYTE_MEIOSIS	KEGG_OOCYTE_MEIOSIS	Details ...	111	0.424321	1.47759	0.116279	0.58699	0.833	3333	tags=22%, list=6%, signal=23%
KEGG_MELANOGENESIS	KEGG_MELANOGENESIS	Details ...	101	0.36996	1.47626	0.0840951	0.557529	0.835	3302	tags=19%, list=6%, signal=20%
KEGG_PYRUVATE_METABOLISM	KEGG_PYRUVATE_METABOLISM	Details ...	40	0.475856	1.47571	0.114437	0.529611	0.836	5749	tags=28%, list=10%, signal=30%
KEGG_PROSTATE_CANCER	KEGG_PROSTATE_CANCER	Details ...	89	0.401563	1.47254	0.0902527	0.509875	0.837	9059	tags=39%, list=16%, signal=46%
KEGG_VALINE_LEUCINE_AND_ISOLEUCINE_DEGRADATION	KEGG_VALINE_LEUCINE_AND_ISOLEUCINE_DEGRADATION	Details ...	43	0.507315	1.45175	0.151229	0.535118	0.861	8960	tags=42%, list=15%, signal=49%
KEGG_SPHINGOLIPID_METABOLISM	KEGG_SPHINGOLIPID_METABOLISM	Details ...	36	0.43677	1.44504	0.103448	0.527243	0.869	2293	tags=17%, list=4%, signal=17%
KEGG_GLUTATHIONE_METABOLISM	KEGG_GLUTATHIONE_METABOLISM	Details ...	49	0.442605	1.4305	0.118492	0.537286	0.888	14760	tags=41%, list=25%, signal=55%
KEGG_PANTOTHENATE_AND_COA_BIOSYNTHESIS	KEGG_PANTOTHENATE_AND_COA_BIOSYNTHESIS	Details ...	16	0.47198	1.41656	0.103321	0.549059	0.901	1968	tags=13%, list=3%, signal=13%
KEGG_TYROSINE_METABOLISM	KEGG_TYROSINE_METABOLISM	Details ...	40	0.397324	1.40893	0.0892562	0.545276	0.91	5043	tags=18%, list=9%, signal=19%
KEGG_DNA_REPLICATION	KEGG_DNA_REPLICATION	Details ...	36	0.554099	1.39368	0.184061	0.557912	0.919	17286	tags=61%, list=30%, signal=87%
KEGG_TRYPTOPHAN_METABOLISM	KEGG_TRYPTOPHAN_METABOLISM	Details ...	39	0.401799	1.38653	0.134409	0.552489	0.925	4122	tags=21%, list=7%, signal=22%
KEGG_PHOSPHATIDYLINOSITOL_SIGNALING_SYSTEM	KEGG_PHOSPHATIDYLINOSITOL_SIGNALING_SYSTEM	Details ...	76	0.399533	1.38576	0.150763	0.534979	0.925	5967	tags=28%, list=10%, signal=31%
KEGG_GLYCOSPHINGOLIPID_BIOSYNTHESIS_GANGLIO_SERIES	KEGG_GLYCOSPHINGOLIPID_BIOSYNTHESIS_GANGLIO_SERIES	Details ...	15	0.49761	1.38544	0.12523	0.517288	0.925	1728	tags=27%, list=3%, signal=27%
KEGG_N_GLYCAN_BIOSYNTHESIS	KEGG_N_GLYCAN_BIOSYNTHESIS	Details ...	46	0.437116	1.37906	0.145946	0.511959	0.929	5650	tags=33%, list=10%, signal=36%
KEGG_PROXIMAL_TUBULE_BICARBONATE_RECLAMATION	KEGG_PROXIMAL_TUBULE_BICARBONATE_RECLAMATION	Details ...	23	0.450788	1.36745	0.137868	0.517763	0.933	10182	tags=30%, list=17%, signal=37%
KEGG_CELL_CYCLE	KEGG_CELL_CYCLE	Details ...	124	0.41932	1.36218	0.188748	0.511938	0.936	9379	tags=38%, list=16%, signal=45%
KEGG_ARACHIDONIC_ACID_METABOLISM	KEGG_ARACHIDONIC_ACID_METABOLISM	Details ...	58	0.364462	1.34386	0.100179	0.533955	0.947	15567	tags=40%, list=27%, signal=54%
KEGG_MISMATCH_REPAIR	KEGG_MISMATCH_REPAIR	Details ...	23	0.544872	1.34144	0.198459	0.523843	0.949	16641	tags=57%, list=29%, signal=79%
KEGG_SELENOAMINO_ACID_METABOLISM	KEGG_SELENOAMINO_ACID_METABOLISM	Details ...	24	0.46536	1.33912	0.164815	0.512947	0.949	5626	tags=29%, list=10%, signal=32%
KEGG_BASAL_CELL_CARCINOMA	KEGG_BASAL_CELL_CARCINOMA	Details ...	55	0.385942	1.32676	0.178908	0.521917	0.955	1352	tags=20%, list=2%, signal=20%
KEGG_RNA_DEGRADATION	KEGG_RNA_DEGRADATION	Details ...	56	0.429929	1.31853	0.205882	0.523953	0.957	8713	tags=30%, list=15%, signal=36%
KEGG_ETHER_LIPID_METABOLISM	KEGG_ETHER_LIPID_METABOLISM	Details ...	30	0.383743	1.31284	0.137931	0.520148	0.959	16980	tags=50%, list=29%, signal=70%
KEGG_AXON_GUIDANCE	KEGG_AXON_GUIDANCE	Details ...	128	0.345013	1.30968	0.181004	0.513107	0.962	4268	tags=22%, list=7%, signal=24%
KEGG_PPAR_SIGNALING_PATHWAY	KEGG_PPAR_SIGNALING_PATHWAY	Details ...	69	0.333737	1.29682	0.149281	0.523174	0.97	3555	tags=13%, list=6%, signal=14%
KEGG_LONG_TERM_POTENTIATION	KEGG_LONG_TERM_POTENTIATION	Details ...	70	0.346531	1.29674	0.184669	0.510463	0.97	8855	tags=23%, list=15%, signal=27%
KEGG_PROGESTERONE_MEDIATED_OOCYTE_MATURATION	KEGG_PROGESTERONE_MEDIATED_OOCYTE_MATURATION	Details ...	85	0.364108	1.28904	0.182624	0.51324	0.972	9736	tags=31%, list=17%, signal=37%
KEGG_GLIOMA	KEGG_GLIOMA	Details ...	65	0.343057	1.28725	0.171329	0.504472	0.972	7838	tags=31%, list=13%, signal=36%
KEGG_BETA_ALANINE_METABOLISM	KEGG_BETA_ALANINE_METABOLISM	Details ...	22	0.417581	1.27977	0.202677	0.505369	0.973	5852	tags=27%, list=10%, signal=30%
KEGG_HISTIDINE_METABOLISM	KEGG_HISTIDINE_METABOLISM	Details ...	28	0.388597	1.27897	0.190141	0.495387	0.974	5852	tags=21%, list=10%, signal=24%
KEGG_METABOLISM_OF_XENOBIOTICS_BY_CYTOCHROME_P450	KEGG_METABOLISM_OF_XENOBIOTICS_BY_CYTOCHROME_P450	Details ...	69	0.373785	1.27591	0.20434	0.489746	0.975	20212	tags=49%, list=35%, signal=75%
KEGG_FATTY_ACID_METABOLISM	KEGG_FATTY_ACID_METABOLISM	Details ...	42	0.393542	1.26771	0.200371	0.493665	0.977	20128	tags=55%, list=34%, signal=84%
KEGG_SPLICEOSOME	KEGG_SPLICEOSOME	Details ...	126	0.447343	1.26468	0.285714	0.488586	0.979	10633	tags=35%, list=18%, signal=43%
KEGG_VASOPRESSIN_REGULATED_WATER_REABSORPTION	KEGG_VASOPRESSIN_REGULATED_WATER_REABSORPTION	Details ...	44	0.3757	1.2555	0.202532	0.493753	0.981	12010	tags=36%, list=21%, signal=46%
KEGG_ERBB_SIGNALING_PATHWAY	KEGG_ERBB_SIGNALING_PATHWAY	Details ...	86	0.338179	1.25435	0.195612	0.485862	0.982	8910	tags=30%, list=15%, signal=36%
KEGG_INSULIN_SIGNALING_PATHWAY	KEGG_INSULIN_SIGNALING_PATHWAY		136	0.325196	1.25104	0.234004	0.481992	0.982	10472	tags=29%, list=18%, signal=35%
KEGG_LONG_TERM_DEPRESSION	KEGG_LONG_TERM_DEPRESSION		68	0.329894	1.24519	0.20073	0.482587	0.984	16231	tags=35%, list=28%, signal=49%
KEGG_GLYOXYLATE_AND_DICARBOXYLATE_METABOLISM	KEGG_GLYOXYLATE_AND_DICARBOXYLATE_METABOLISM		16	0.466588	1.24121	0.241758	0.47923	0.985	4754	tags=31%, list=8%, signal=34%
KEGG_BASAL_TRANSCRIPTION_FACTORS	KEGG_BASAL_TRANSCRIPTION_FACTORS		35	0.423115	1.23927	0.246269	0.47385	0.985	20702	tags=54%, list=35%, signal=84%
KEGG_OLFACTORY_TRANSDUCTION	KEGG_OLFACTORY_TRANSDUCTION		386	0.418407	1.23685	0.272388	0.468592	0.985	25069	tags=62%, list=43%, signal=108%
KEGG_O_GLYCAN_BIOSYNTHESIS	KEGG_O_GLYCAN_BIOSYNTHESIS		29	0.374528	1.23049	0.228571	0.469588	0.986	3099	tags=21%, list=5%, signal=22%
KEGG_BASE_EXCISION_REPAIR	KEGG_BASE_EXCISION_REPAIR		34	0.449738	1.22806	0.262963	0.465308	0.986	20244	tags=53%, list=35%, signal=81%
KEGG_BLADDER_CANCER	KEGG_BLADDER_CANCER		41	0.362094	1.22368	0.231054	0.463859	0.986	9059	tags=34%, list=16%, signal=40%
KEGG_PYRIMIDINE_METABOLISM	KEGG_PYRIMIDINE_METABOLISM		97	0.361611	1.22167	0.263451	0.458952	0.986	7733	tags=26%, list=13%, signal=30%
KEGG_ALDOSTERONE_REGULATED_SODIUM_REABSORPTION	KEGG_ALDOSTERONE_REGULATED_SODIUM_REABSORPTION		42	0.348371	1.20052	0.243902	0.483591	0.987	7630	tags=24%, list=13%, signal=27%
KEGG_RIG_I_LIKE_RECEPTOR_SIGNALING_PATHWAY	KEGG_RIG_I_LIKE_RECEPTOR_SIGNALING_PATHWAY		69	0.335216	1.19515	0.254174	0.483718	0.987	12909	tags=30%, list=22%, signal=39%
KEGG_CALCIUM_SIGNALING_PATHWAY	KEGG_CALCIUM_SIGNALING_PATHWAY		177	0.277768	1.19315	0.251736	0.478878	0.987	5405	tags=16%, list=9%, signal=18%
KEGG_LINOLEIC_ACID_METABOLISM	KEGG_LINOLEIC_ACID_METABOLISM		29	0.400391	1.18954	0.282883	0.476834	0.988	16980	tags=52%, list=29%, signal=73%
KEGG_TASTE_TRANSDUCTION	KEGG_TASTE_TRANSDUCTION		51	0.334074	1.18061	0.268683	0.484068	0.988	10220	tags=25%, list=18%, signal=31%
KEGG_EPITHELIAL_CELL_SIGNALING_IN_HELICOBACTER_PYLORI_INFECTION	KEGG_EPITHELIAL_CELL_SIGNALING_IN_HELICOBACTER_PYLORI_INFECTION		68	0.363076	1.17896	0.288566	0.478771	0.988	7154	tags=28%, list=12%, signal=32%
KEGG_ARGININE_AND_PROLINE_METABOLISM	KEGG_ARGININE_AND_PROLINE_METABOLISM		53	0.335133	1.17655	0.254902	0.475825	0.989	7926	tags=23%, list=14%, signal=26%
KEGG_NON_SMALL_CELL_LUNG_CANCER	KEGG_NON_SMALL_CELL_LUNG_CANCER		54	0.340558	1.17525	0.271062	0.470743	0.989	7838	tags=30%, list=13%, signal=34%
KEGG_ARRHYTHMOGENIC_RIGHT_VENTRICULAR_CARDIOMYOPATHY_ARVC	KEGG_ARRHYTHMOGENIC_RIGHT_VENTRICULAR_CARDIOMYOPATHY_ARVC		74	0.31687	1.17059	0.285714	0.470522	0.989	3302	tags=19%, list=6%, signal=20%
KEGG_CYSTEINE_AND_METHIONINE_METABOLISM	KEGG_CYSTEINE_AND_METHIONINE_METABOLISM		34	0.360291	1.16648	0.285714	0.469995	0.99	13751	tags=35%, list=24%, signal=46%
KEGG_PURINE_METABOLISM	KEGG_PURINE_METABOLISM		153	0.290112	1.16097	0.278985	0.470997	0.99	15161	tags=36%, list=26%, signal=48%
KEGG_DRUG_METABOLISM_CYTOCHROME_P450	KEGG_DRUG_METABOLISM_CYTOCHROME_P450		71	0.328291	1.14502	0.329749	0.486494	0.99	20719	tags=49%, list=35%, signal=76%
KEGG_WNT_SIGNALING_PATHWAY	KEGG_WNT_SIGNALING_PATHWAY		150	0.287654	1.14443	0.289803	0.480629	0.99	6546	tags=20%, list=11%, signal=22%
KEGG_GLYCEROPHOSPHOLIPID_METABOLISM	KEGG_GLYCEROPHOSPHOLIPID_METABOLISM		71	0.306046	1.14309	0.290676	0.47616	0.99	16980	tags=41%, list=29%, signal=58%
KEGG_ADHERENS_JUNCTION	KEGG_ADHERENS_JUNCTION		68	0.3319	1.13762	0.327808	0.477472	0.99	7297	tags=28%, list=12%, signal=32%
KEGG_VASCULAR_SMOOTH_MUSCLE_CONTRACTION	KEGG_VASCULAR_SMOOTH_MUSCLE_CONTRACTION		112	0.2857	1.12901	0.315978	0.483813	0.99	3488	tags=17%, list=6%, signal=18%
KEGG_FC_EPSILON_RI_SIGNALING_PATHWAY	KEGG_FC_EPSILON_RI_SIGNALING_PATHWAY		79	0.297539	1.11733	0.314183	0.4934	0.99	11085	tags=28%, list=19%, signal=34%
KEGG_NOTCH_SIGNALING_PATHWAY	KEGG_NOTCH_SIGNALING_PATHWAY		47	0.321242	1.10129	0.362799	0.510486	0.991	9556	tags=28%, list=16%, signal=33%
KEGG_UBIQUITIN_MEDIATED_PROTEOLYSIS	KEGG_UBIQUITIN_MEDIATED_PROTEOLYSIS		130	0.322102	1.09909	0.35568	0.507427	0.991	9607	tags=25%, list=16%, signal=30%
KEGG_RNA_POLYMERASE	KEGG_RNA_POLYMERASE		28	0.389009	1.09384	0.36803	0.508346	0.992	11094	tags=32%, list=19%, signal=40%
KEGG_BIOSYNTHESIS_OF_UNSATURATED_FATTY_ACIDS	KEGG_BIOSYNTHESIS_OF_UNSATURATED_FATTY_ACIDS		20	0.386147	1.09298	0.325843	0.503165	0.992	6599	tags=25%, list=11%, signal=28%
KEGG_CARDIAC_MUSCLE_CONTRACTION	KEGG_CARDIAC_MUSCLE_CONTRACTION		78	0.326155	1.08925	0.384615	0.50246	0.992	9723	tags=24%, list=17%, signal=29%
KEGG_BUTANOATE_METABOLISM	KEGG_BUTANOATE_METABOLISM		34	0.338413	1.0622	0.373832	0.536135	0.994	8960	tags=29%, list=15%, signal=35%
KEGG_TYPE_II_DIABETES_MELLITUS	KEGG_TYPE_II_DIABETES_MELLITUS		47	0.305054	1.05526	0.408163	0.540827	0.995	7392	tags=30%, list=13%, signal=34%
KEGG_NUCLEOTIDE_EXCISION_REPAIR	KEGG_NUCLEOTIDE_EXCISION_REPAIR		44	0.369789	1.05232	0.40824	0.539084	0.995	17755	tags=43%, list=30%, signal=62%
KEGG_MTOR_SIGNALING_PATHWAY	KEGG_MTOR_SIGNALING_PATHWAY		51	0.28706	1.03299	0.419861	0.561657	0.996	7392	tags=20%, list=13%, signal=22%
KEGG_GAP_JUNCTION	KEGG_GAP_JUNCTION		88	0.26445	1.0262	0.427798	0.564662	0.996	5149	tags=16%, list=9%, signal=17%
KEGG_TIGHT_JUNCTION	KEGG_TIGHT_JUNCTION		128	0.264278	1.02423	0.418018	0.560808	0.996	8051	tags=19%, list=14%, signal=22%
KEGG_HUNTINGTONS_DISEASE	KEGG_HUNTINGTONS_DISEASE		167	0.296644	1.02263	0.445217	0.557034	0.996	8046	tags=20%, list=14%, signal=23%
KEGG_ENDOCYTOSIS	KEGG_ENDOCYTOSIS		179	0.264411	1.02054	0.426763	0.553774	0.997	7614	tags=19%, list=13%, signal=22%
KEGG_CHRONIC_MYELOID_LEUKEMIA	KEGG_CHRONIC_MYELOID_LEUKEMIA		73	0.291076	1.01	0.45	0.562422	0.997	9362	tags=33%, list=16%, signal=39%
KEGG_LYSINE_DEGRADATION	KEGG_LYSINE_DEGRADATION		39	0.320735	1.0008	0.432188	0.569829	0.997	4122	tags=15%, list=7%, signal=17%
KEGG_GLYCEROLIPID_METABOLISM	KEGG_GLYCEROLIPID_METABOLISM		43	0.269004	1.00079	0.455856	0.563644	0.997	8233	tags=21%, list=14%, signal=24%
KEGG_CITRATE_CYCLE_TCA_CYCLE	KEGG_CITRATE_CYCLE_TCA_CYCLE		31	0.380027	0.996485	0.450368	0.563323	0.997	7836	tags=26%, list=13%, signal=30%
KEGG_PRION_DISEASES	KEGG_PRION_DISEASES		35	0.302349	0.995297	0.468806	0.55891	0.997	8246	tags=26%, list=14%, signal=30%
KEGG_SMALL_CELL_LUNG_CANCER	KEGG_SMALL_CELL_LUNG_CANCER		84	0.274948	0.987643	0.45203	0.56267	0.997	9059	tags=26%, list=16%, signal=31%
KEGG_GLYCOSAMINOGLYCAN_BIOSYNTHESIS_CHONDROITIN_SULFATE	KEGG_GLYCOSAMINOGLYCAN_BIOSYNTHESIS_CHONDROITIN_SULFATE		22	0.339606	0.98345	0.470476	0.562815	0.997	6658	tags=23%, list=11%, signal=26%
KEGG_RENAL_CELL_CARCINOMA	KEGG_RENAL_CELL_CARCINOMA		66	0.29107	0.972531	0.483209	0.571785	0.997	8452	tags=27%, list=14%, signal=32%
KEGG_GNRH_SIGNALING_PATHWAY	KEGG_GNRH_SIGNALING_PATHWAY		101	0.243767	0.967911	0.500901	0.572622	0.999	9039	tags=23%, list=15%, signal=27%
KEGG_ENDOMETRIAL_CANCER	KEGG_ENDOMETRIAL_CANCER		52	0.288035	0.9544	0.507663	0.586105	1	7838	tags=27%, list=13%, signal=31%
KEGG_ALANINE_ASPARTATE_AND_GLUTAMATE_METABOLISM	KEGG_ALANINE_ASPARTATE_AND_GLUTAMATE_METABOLISM		30	0.289867	0.953036	0.514981	0.582248	1	16978	tags=37%, list=29%, signal=52%
KEGG_PARKINSONS_DISEASE	KEGG_PARKINSONS_DISEASE		113	0.318735	0.935672	0.525939	0.601579	1	19879	tags=39%, list=34%, signal=59%
KEGG_CHEMOKINE_SIGNALING_PATHWAY	KEGG_CHEMOKINE_SIGNALING_PATHWAY		185	0.256777	0.935334	0.502793	0.596358	1	2992	tags=11%, list=5%, signal=12%
KEGG_ALZHEIMERS_DISEASE	KEGG_ALZHEIMERS_DISEASE		152	0.260245	0.935024	0.508562	0.590862	1	5613	tags=15%, list=10%, signal=17%
KEGG_OXIDATIVE_PHOSPHORYLATION	KEGG_OXIDATIVE_PHOSPHORYLATION		115	0.321846	0.930175	0.522604	0.591603	1	19923	tags=41%, list=34%, signal=62%
KEGG_PEROXISOME	KEGG_PEROXISOME		78	0.272912	0.929496	0.528777	0.587024	1	8441	tags=21%, list=14%, signal=24%
KEGG_NEUROTROPHIN_SIGNALING_PATHWAY	KEGG_NEUROTROPHIN_SIGNALING_PATHWAY		125	0.252829	0.920319	0.557726	0.594339	1	7838	tags=20%, list=13%, signal=23%
KEGG_GLYCOSPHINGOLIPID_BIOSYNTHESIS_LACTO_AND_NEOLACTO_SERIES	KEGG_GLYCOSPHINGOLIPID_BIOSYNTHESIS_LACTO_AND_NEOLACTO_SERIES		26	0.27194	0.903887	0.571949	0.610915	1	9786	tags=27%, list=17%, signal=32%
KEGG_PENTOSE_AND_GLUCURONATE_INTERCONVERSIONS	KEGG_PENTOSE_AND_GLUCURONATE_INTERCONVERSIONS		28	0.299084	0.890718	0.597561	0.623632	1	19652	tags=46%, list=34%, signal=70%
KEGG_ADIPOCYTOKINE_SIGNALING_PATHWAY	KEGG_ADIPOCYTOKINE_SIGNALING_PATHWAY		66	0.247494	0.888952	0.583643	0.62051	1	7465	tags=18%, list=13%, signal=21%
KEGG_FC_GAMMA_R_MEDIATED_PHAGOCYTOSIS	KEGG_FC_GAMMA_R_MEDIATED_PHAGOCYTOSIS		93	0.255947	0.884351	0.571949	0.620524	1	9039	tags=25%, list=15%, signal=29%
KEGG_T_CELL_RECEPTOR_SIGNALING_PATHWAY	KEGG_T_CELL_RECEPTOR_SIGNALING_PATHWAY		107	0.252042	0.883369	0.549632	0.616356	1	9180	tags=24%, list=16%, signal=29%
KEGG_VEGF_SIGNALING_PATHWAY	KEGG_VEGF_SIGNALING_PATHWAY		76	0.229701	0.880612	0.585586	0.61501	1	11085	tags=28%, list=19%, signal=34%
KEGG_CYTOSOLIC_DNA_SENSING_PATHWAY	KEGG_CYTOSOLIC_DNA_SENSING_PATHWAY		53	0.242244	0.839804	0.633588	0.667804	1	12909	tags=28%, list=22%, signal=36%
KEGG_HOMOLOGOUS_RECOMBINATION	KEGG_HOMOLOGOUS_RECOMBINATION		26	0.311343	0.835585	0.601156	0.668024	1	15638	tags=35%, list=27%, signal=47%
KEGG_LYSOSOME	KEGG_LYSOSOME		121	0.259617	0.78531	0.654412	0.732634	1	8122	tags=21%, list=14%, signal=25%
KEGG_ANTIGEN_PROCESSING_AND_PRESENTATION	KEGG_ANTIGEN_PROCESSING_AND_PRESENTATION		81	0.248252	0.763282	0.678967	0.756283	1	15623	tags=30%, list=27%, signal=40%
KEGG_OTHER_GLYCAN_DEGRADATION	KEGG_OTHER_GLYCAN_DEGRADATION		16	0.296752	0.75524	0.725047	0.760884	1	12003	tags=31%, list=21%, signal=39%
KEGG_GLYCOSYLPHOSPHATIDYLINOSITOL_GPI_ANCHOR_BIOSYNTHESIS	KEGG_GLYCOSYLPHOSPHATIDYLINOSITOL_GPI_ANCHOR_BIOSYNTHESIS		25	0.242088	0.734108	0.756007	0.783389	1	18256	tags=36%, list=31%, signal=52%
KEGG_NITROGEN_METABOLISM	KEGG_NITROGEN_METABOLISM		23	0.220918	0.733258	0.812609	0.777777	1	6624	tags=13%, list=11%, signal=15%
KEGG_PORPHYRIN_AND_CHLOROPHYLL_METABOLISM	KEGG_PORPHYRIN_AND_CHLOROPHYLL_METABOLISM		40	0.220139	0.724017	0.795374	0.783435	1	14272	tags=33%, list=24%, signal=43%
KEGG_FRUCTOSE_AND_MANNOSE_METABOLISM	KEGG_FRUCTOSE_AND_MANNOSE_METABOLISM		32	0.227942	0.700124	0.795737	0.808043	1	5777	tags=13%, list=10%, signal=14%
KEGG_RETINOL_METABOLISM	KEGG_RETINOL_METABOLISM		64	0.202688	0.640774	0.847744	0.871685	1	20719	tags=41%, list=35%, signal=63%
KEGG_MATURITY_ONSET_DIABETES_OF_THE_YOUNG	KEGG_MATURITY_ONSET_DIABETES_OF_THE_YOUNG		25	0.197173	0.606796	0.903571	0.898864	1	19725	tags=40%, list=34%, signal=60%
KEGG_PROTEASOME	KEGG_PROTEASOME		45	0.226276	0.574919	0.827977	0.921494	1	18547	tags=29%, list=32%, signal=42%
KEGG_ASCORBATE_AND_ALDARATE_METABOLISM	KEGG_ASCORBATE_AND_ALDARATE_METABOLISM		25	0.180206	0.528349	0.940433	0.948178	1	21173	tags=48%, list=36%, signal=75%
KEGG_STEROID_HORMONE_BIOSYNTHESIS	KEGG_STEROID_HORMONE_BIOSYNTHESIS		55	0.165379	0.51762	0.953532	0.947787	1	20705	tags=38%, list=35%, signal=59%
KEGG_RIBOSOME	KEGG_RIBOSOME		88	0.175403	0.375563	0.937037	0.992217	1	31281	tags=53%, list=54%, signal=115%
