# Supplementary material for: Role of arachidonic acid metabolism in osteosarcoma prognosis by integrating WGCNA and bioinformatics analysis
Source: BMC Cancer. 2025 Mar 12;25:445. doi: 10.1186/s12885-024-13278-3 (PMC11905593; doi:10.1186/s12885-024-13278-3)
Supplement: Supplementary file 7 — Supplementary Material 7 [file 12885_2024_13278_MOESM7_ESM.xlsx]

## Sheet: Sheet1
Supplementary Table 7. The KEGG-enriched pathways of CLDN11.
NAME	GS<br> follow link to MSigDB	GS DETAILS	SIZE	ES	NES	NOM p-val	FDR q-val	FWER p-val	RANK AT MAX	LEADING EDGE
KEGG_GLYCOSAMINOGLYCAN_BIOSYNTHESIS_HEPARAN_SULFATE	KEGG_GLYCOSAMINOGLYCAN_BIOSYNTHESIS_HEPARAN_SULFATE	Details ...	26	-0.473561	-1.51121	0.0545851	1	0.691	8197	tags=35%, list=14%, signal=40%
KEGG_ECM_RECEPTOR_INTERACTION	KEGG_ECM_RECEPTOR_INTERACTION	Details ...	84	-0.365904	-1.2269	0.247641	1	0.947	4901	tags=27%, list=8%, signal=30%
KEGG_ACUTE_MYELOID_LEUKEMIA	KEGG_ACUTE_MYELOID_LEUKEMIA	Details ...	57	-0.334342	-1.1684	0.28733	1	0.963	5782	tags=25%, list=10%, signal=27%
KEGG_AXON_GUIDANCE	KEGG_AXON_GUIDANCE	Details ...	128	-0.277469	-1.13459	0.294253	1	0.969	6145	tags=24%, list=11%, signal=27%
KEGG_GAP_JUNCTION	KEGG_GAP_JUNCTION	Details ...	88	-0.278031	-1.11044	0.297368	1	0.971	6642	tags=24%, list=11%, signal=27%
KEGG_ADHERENS_JUNCTION	KEGG_ADHERENS_JUNCTION	Details ...	68	-0.301581	-1.09533	0.352273	1	0.976	5435	tags=22%, list=9%, signal=24%
KEGG_GNRH_SIGNALING_PATHWAY	KEGG_GNRH_SIGNALING_PATHWAY	Details ...	101	-0.265759	-1.09427	0.330645	1	0.976	6877	tags=21%, list=12%, signal=24%
KEGG_FOCAL_ADHESION	KEGG_FOCAL_ADHESION	Details ...	197	-0.282665	-1.08501	0.366197	1	0.978	7365	tags=27%, list=13%, signal=31%
KEGG_MAPK_SIGNALING_PATHWAY	KEGG_MAPK_SIGNALING_PATHWAY	Details ...	266	-0.243891	-1.0614	0.382429	1	0.98	8460	tags=26%, list=14%, signal=30%
KEGG_PRIMARY_BILE_ACID_BIOSYNTHESIS	KEGG_PRIMARY_BILE_ACID_BIOSYNTHESIS	Details ...	16	-0.337934	-1.04774	0.389791	1	0.985	2812	tags=19%, list=5%, signal=20%
KEGG_LYSINE_DEGRADATION	KEGG_LYSINE_DEGRADATION	Details ...	39	-0.315475	-1.02419	0.421053	1	0.987	4333	tags=23%, list=7%, signal=25%
KEGG_AMINO_SUGAR_AND_NUCLEOTIDE_SUGAR_METABOLISM	KEGG_AMINO_SUGAR_AND_NUCLEOTIDE_SUGAR_METABOLISM	Details ...	42	-0.306857	-1.01813	0.397753	1	0.988	8722	tags=33%, list=15%, signal=39%
KEGG_BASAL_CELL_CARCINOMA	KEGG_BASAL_CELL_CARCINOMA	Details ...	55	-0.278109	-1.00341	0.451389	1	0.99	4999	tags=22%, list=9%, signal=24%
KEGG_WNT_SIGNALING_PATHWAY	KEGG_WNT_SIGNALING_PATHWAY	Details ...	150	-0.239248	-0.99478	0.441975	1	0.991	7657	tags=26%, list=13%, signal=30%
KEGG_DILATED_CARDIOMYOPATHY	KEGG_DILATED_CARDIOMYOPATHY	Details ...	90	-0.251532	-0.978077	0.490698	1	0.992	6642	tags=21%, list=11%, signal=24%
KEGG_PATHWAYS_IN_CANCER	KEGG_PATHWAYS_IN_CANCER	Details ...	322	-0.227467	-0.971345	0.507463	1	0.992	7188	tags=22%, list=12%, signal=25%
KEGG_MELANOGENESIS	KEGG_MELANOGENESIS	Details ...	101	-0.225598	-0.932222	0.538462	1	0.996	7545	tags=22%, list=13%, signal=25%
KEGG_GLYCOSAMINOGLYCAN_BIOSYNTHESIS_KERATAN_SULFATE	KEGG_GLYCOSAMINOGLYCAN_BIOSYNTHESIS_KERATAN_SULFATE	Details ...	15	-0.321198	-0.923986	0.536325	1	0.996	8610	tags=40%, list=15%, signal=47%
KEGG_ENDOMETRIAL_CANCER	KEGG_ENDOMETRIAL_CANCER	Details ...	52	-0.26197	-0.903128	0.589327	1	0.996	8458	tags=27%, list=14%, signal=31%
KEGG_NOTCH_SIGNALING_PATHWAY	KEGG_NOTCH_SIGNALING_PATHWAY	Details ...	47	-0.254395	-0.881962	0.590308	1	0.997	5276	tags=19%, list=9%, signal=21%
KEGG_RENAL_CELL_CARCINOMA	KEGG_RENAL_CELL_CARCINOMA	Details ...	66	-0.251028	-0.881241	0.587822	1	0.997	7183	tags=27%, list=12%, signal=31%
KEGG_ENDOCYTOSIS	KEGG_ENDOCYTOSIS	Details ...	179	-0.208891	-0.86875	0.630841	1	0.997	6474	tags=18%, list=11%, signal=20%
KEGG_CHRONIC_MYELOID_LEUKEMIA	KEGG_CHRONIC_MYELOID_LEUKEMIA	Details ...	73	-0.247487	-0.868653	0.59633	1	0.997	5782	tags=18%, list=10%, signal=20%
KEGG_COLORECTAL_CANCER	KEGG_COLORECTAL_CANCER	Details ...	62	-0.238533	-0.855629	0.624714	1	0.997	3988	tags=15%, list=7%, signal=16%
KEGG_MELANOMA	KEGG_MELANOMA	Details ...	71	-0.214131	-0.849432	0.698734	1	0.997	8941	tags=25%, list=15%, signal=30%
KEGG_HYPERTROPHIC_CARDIOMYOPATHY_HCM	KEGG_HYPERTROPHIC_CARDIOMYOPATHY_HCM	Details ...	83	-0.221668	-0.830167	0.642032	1	0.997	6528	tags=18%, list=11%, signal=20%
KEGG_NON_SMALL_CELL_LUNG_CANCER	KEGG_NON_SMALL_CELL_LUNG_CANCER	Details ...	54	-0.229598	-0.819856	0.710706	1	0.997	8458	tags=26%, list=14%, signal=30%
KEGG_NEUROACTIVE_LIGAND_RECEPTOR_INTERACTION	KEGG_NEUROACTIVE_LIGAND_RECEPTOR_INTERACTION	Details ...	271	-0.173764	-0.816655	0.755968	1	0.997	6176	tags=17%, list=11%, signal=19%
KEGG_UBIQUITIN_MEDIATED_PROTEOLYSIS	KEGG_UBIQUITIN_MEDIATED_PROTEOLYSIS	Details ...	130	-0.225503	-0.814843	0.7	1	0.997	8455	tags=27%, list=14%, signal=31%
KEGG_PENTOSE_PHOSPHATE_PATHWAY	KEGG_PENTOSE_PHOSPHATE_PATHWAY	Details ...	27	-0.249133	-0.792915	0.71954	1	0.998	8722	tags=26%, list=15%, signal=30%
KEGG_NICOTINATE_AND_NICOTINAMIDE_METABOLISM	KEGG_NICOTINATE_AND_NICOTINAMIDE_METABOLISM	Details ...	24	-0.252612	-0.789742	0.717489	1	0.998	5329	tags=21%, list=9%, signal=23%
KEGG_GALACTOSE_METABOLISM	KEGG_GALACTOSE_METABOLISM	Details ...	25	-0.233094	-0.763671	0.755501	1	0.998	7691	tags=24%, list=13%, signal=28%
KEGG_PANCREATIC_CANCER	KEGG_PANCREATIC_CANCER	Details ...	69	-0.205999	-0.757445	0.798265	1	0.999	7188	tags=20%, list=12%, signal=23%
KEGG_TYPE_II_DIABETES_MELLITUS	KEGG_TYPE_II_DIABETES_MELLITUS	Details ...	47	-0.206111	-0.756479	0.831731	0.987822	0.999	8241	tags=21%, list=14%, signal=25%
KEGG_VIRAL_MYOCARDITIS	KEGG_VIRAL_MYOCARDITIS	Details ...	68	-0.232558	-0.746024	0.729258	0.978576	0.999	7183	tags=18%, list=12%, signal=20%
KEGG_PATHOGENIC_ESCHERICHIA_COLI_INFECTION	KEGG_PATHOGENIC_ESCHERICHIA_COLI_INFECTION	Details ...	56	-0.203887	-0.722619	0.786848	0.991132	0.999	6391	tags=20%, list=11%, signal=22%
KEGG_NEUROTROPHIN_SIGNALING_PATHWAY	KEGG_NEUROTROPHIN_SIGNALING_PATHWAY	Details ...	125	-0.191532	-0.7212	0.819444	0.966564	0.999	8460	tags=23%, list=14%, signal=27%
KEGG_ERBB_SIGNALING_PATHWAY	KEGG_ERBB_SIGNALING_PATHWAY	Details ...	86	-0.182436	-0.69553	0.840855	0.980598	0.999	8458	tags=21%, list=14%, signal=24%
KEGG_APOPTOSIS	KEGG_APOPTOSIS	Details ...	87	-0.193807	-0.69448	0.8322	0.956718	0.999	7414	tags=21%, list=13%, signal=24%
KEGG_CYTOKINE_CYTOKINE_RECEPTOR_INTERACTION	KEGG_CYTOKINE_CYTOKINE_RECEPTOR_INTERACTION	Details ...	262	-0.170222	-0.690817	0.819512	0.938291	0.999	9015	tags=24%, list=15%, signal=28%
KEGG_SNARE_INTERACTIONS_IN_VESICULAR_TRANSPORT	KEGG_SNARE_INTERACTIONS_IN_VESICULAR_TRANSPORT	Details ...	38	-0.207039	-0.676173	0.873362	0.935595	0.999	7014	tags=21%, list=12%, signal=24%
KEGG_VEGF_SIGNALING_PATHWAY	KEGG_VEGF_SIGNALING_PATHWAY	Details ...	76	-0.163919	-0.65521	0.908189	0.941314	0.999	10461	tags=28%, list=18%, signal=34%
KEGG_FC_GAMMA_R_MEDIATED_PHAGOCYTOSIS	KEGG_FC_GAMMA_R_MEDIATED_PHAGOCYTOSIS	Details ...	93	-0.176084	-0.622358	0.882217	0.954972	1	5637	tags=14%, list=10%, signal=15%
KEGG_LEISHMANIA_INFECTION	KEGG_LEISHMANIA_INFECTION	Details ...	70	-0.208642	-0.617831	0.844492	0.937611	1	7602	tags=17%, list=13%, signal=20%
KEGG_MTOR_SIGNALING_PATHWAY	KEGG_MTOR_SIGNALING_PATHWAY	Details ...	51	-0.157815	-0.566815	0.944828	0.961535	1	10931	tags=29%, list=19%, signal=36%
KEGG_SYSTEMIC_LUPUS_ERYTHEMATOSUS	KEGG_SYSTEMIC_LUPUS_ERYTHEMATOSUS	Details ...	55	-0.15369	-0.440265	0.942478	1	1	5107	tags=11%, list=9%, signal=12%
KEGG_INTESTINAL_IMMUNE_NETWORK_FOR_IGA_PRODUCTION	KEGG_INTESTINAL_IMMUNE_NETWORK_FOR_IGA_PRODUCTION	Details ...	46	-0.133612	-0.391749	0.975	0.992038	1	9089	tags=22%, list=16%, signal=26%
KEGG_PHENYLALANINE_METABOLISM	KEGG_PHENYLALANINE_METABOLISM	Details ...	17	0.640168	1.78747	0.0103806	1	0.32	9586	tags=59%, list=16%, signal=70%
KEGG_ABC_TRANSPORTERS	KEGG_ABC_TRANSPORTERS	Details ...	44	0.510681	1.74044	0.00690846	1	0.392	13975	tags=43%, list=24%, signal=57%
KEGG_SPHINGOLIPID_METABOLISM	KEGG_SPHINGOLIPID_METABOLISM	Details ...	36	0.55007	1.71753	0.0299296	0.838666	0.442	5369	tags=31%, list=9%, signal=34%
KEGG_STEROID_BIOSYNTHESIS	KEGG_STEROID_BIOSYNTHESIS	Details ...	17	0.673491	1.67898	0.037182	0.8172	0.519	12170	tags=71%, list=21%, signal=89%
KEGG_METABOLISM_OF_XENOBIOTICS_BY_CYTOCHROME_P450	KEGG_METABOLISM_OF_XENOBIOTICS_BY_CYTOCHROME_P450	Details ...	69	0.460431	1.54796	0.0516605	1	0.729	19480	tags=51%, list=33%, signal=76%
KEGG_PROTEIN_EXPORT	KEGG_PROTEIN_EXPORT	Details ...	23	0.588874	1.50647	0.112754	1	0.791	11374	tags=48%, list=19%, signal=59%
KEGG_DRUG_METABOLISM_CYTOCHROME_P450	KEGG_DRUG_METABOLISM_CYTOCHROME_P450	Details ...	71	0.437487	1.48888	0.0641509	1	0.81	13416	tags=38%, list=23%, signal=49%
KEGG_GLUTATHIONE_METABOLISM	KEGG_GLUTATHIONE_METABOLISM	Details ...	49	0.464842	1.46827	0.1121	1	0.835	18836	tags=45%, list=32%, signal=66%
KEGG_PARKINSONS_DISEASE	KEGG_PARKINSONS_DISEASE	Details ...	113	0.4829	1.39303	0.1875	1	0.896	19326	tags=53%, list=33%, signal=79%
KEGG_ONE_CARBON_POOL_BY_FOLATE	KEGG_ONE_CARBON_POOL_BY_FOLATE	Details ...	17	0.549289	1.37725	0.136538	1	0.906	4322	tags=35%, list=7%, signal=38%
KEGG_FATTY_ACID_METABOLISM	KEGG_FATTY_ACID_METABOLISM	Details ...	42	0.417303	1.35236	0.149502	1	0.921	23215	tags=62%, list=40%, signal=103%
KEGG_TYROSINE_METABOLISM	KEGG_TYROSINE_METABOLISM	Details ...	40	0.396774	1.34557	0.115183	1	0.925	13416	tags=33%, list=23%, signal=42%
KEGG_PROXIMAL_TUBULE_BICARBONATE_RECLAMATION	KEGG_PROXIMAL_TUBULE_BICARBONATE_RECLAMATION	Details ...	23	0.443271	1.33692	0.164407	1	0.927	14069	tags=35%, list=24%, signal=46%
KEGG_VIBRIO_CHOLERAE_INFECTION	KEGG_VIBRIO_CHOLERAE_INFECTION	Details ...	53	0.418651	1.3366	0.191126	1	0.927	20896	tags=58%, list=36%, signal=91%
KEGG_GLYCOSPHINGOLIPID_BIOSYNTHESIS_GANGLIO_SERIES	KEGG_GLYCOSPHINGOLIPID_BIOSYNTHESIS_GANGLIO_SERIES	Details ...	15	0.496333	1.3311	0.152256	1	0.928	8561	tags=40%, list=15%, signal=47%
KEGG_OXIDATIVE_PHOSPHORYLATION	KEGG_OXIDATIVE_PHOSPHORYLATION	Details ...	115	0.470379	1.32793	0.22366	1	0.928	19635	tags=57%, list=34%, signal=86%
KEGG_PYRUVATE_METABOLISM	KEGG_PYRUVATE_METABOLISM	Details ...	40	0.441576	1.32686	0.173611	1	0.929	5668	tags=28%, list=10%, signal=30%
KEGG_OOCYTE_MEIOSIS	KEGG_OOCYTE_MEIOSIS	Details ...	111	0.384992	1.29513	0.205882	1	0.944	17422	tags=45%, list=30%, signal=64%
KEGG_BETA_ALANINE_METABOLISM	KEGG_BETA_ALANINE_METABOLISM	Details ...	22	0.416465	1.28011	0.196522	1	0.949	10477	tags=36%, list=18%, signal=44%
KEGG_HISTIDINE_METABOLISM	KEGG_HISTIDINE_METABOLISM	Details ...	28	0.386988	1.2687	0.187184	1	0.953	21848	tags=57%, list=37%, signal=91%
KEGG_GLYCINE_SERINE_AND_THREONINE_METABOLISM	KEGG_GLYCINE_SERINE_AND_THREONINE_METABOLISM	Details ...	31	0.400592	1.24036	0.209507	1	0.962	19874	tags=45%, list=34%, signal=68%
KEGG_REGULATION_OF_AUTOPHAGY	KEGG_REGULATION_OF_AUTOPHAGY	Details ...	34	0.363779	1.22239	0.257956	1	0.965	21577	tags=44%, list=37%, signal=70%
KEGG_HUNTINGTONS_DISEASE	KEGG_HUNTINGTONS_DISEASE	Details ...	167	0.365242	1.1995	0.298951	1	0.971	19491	tags=45%, list=33%, signal=67%
KEGG_GLYOXYLATE_AND_DICARBOXYLATE_METABOLISM	KEGG_GLYOXYLATE_AND_DICARBOXYLATE_METABOLISM	Details ...	16	0.462047	1.19893	0.259392	1	0.971	4421	tags=31%, list=8%, signal=34%
KEGG_ALZHEIMERS_DISEASE	KEGG_ALZHEIMERS_DISEASE	Details ...	152	0.341493	1.18272	0.300172	1	0.977	19468	tags=45%, list=33%, signal=68%
KEGG_TERPENOID_BACKBONE_BIOSYNTHESIS	KEGG_TERPENOID_BACKBONE_BIOSYNTHESIS	Details ...	15	0.470885	1.14435	0.312849	1	0.984	17428	tags=53%, list=30%, signal=76%
KEGG_PPAR_SIGNALING_PATHWAY	KEGG_PPAR_SIGNALING_PATHWAY	Details ...	69	0.300555	1.13817	0.299363	1	0.988	7185	tags=22%, list=12%, signal=25%
KEGG_NITROGEN_METABOLISM	KEGG_NITROGEN_METABOLISM	Details ...	23	0.361846	1.13492	0.314286	1	0.988	13952	tags=39%, list=24%, signal=51%
KEGG_BASE_EXCISION_REPAIR	KEGG_BASE_EXCISION_REPAIR	Details ...	34	0.425911	1.12387	0.342441	1	0.989	11652	tags=32%, list=20%, signal=40%
KEGG_HEDGEHOG_SIGNALING_PATHWAY	KEGG_HEDGEHOG_SIGNALING_PATHWAY	Details ...	56	0.329261	1.12042	0.323529	1	0.989	8740	tags=29%, list=15%, signal=34%
KEGG_RETINOL_METABOLISM	KEGG_RETINOL_METABOLISM	Details ...	64	0.368264	1.12021	0.421053	1	0.989	25358	tags=56%, list=43%, signal=99%
KEGG_CARDIAC_MUSCLE_CONTRACTION	KEGG_CARDIAC_MUSCLE_CONTRACTION	Details ...	78	0.338808	1.11608	0.333333	1	0.989	9267	tags=26%, list=16%, signal=30%
KEGG_OTHER_GLYCAN_DEGRADATION	KEGG_OTHER_GLYCAN_DEGRADATION	Details ...	16	0.457049	1.11263	0.341373	1	0.989	15937	tags=44%, list=27%, signal=60%
KEGG_PYRIMIDINE_METABOLISM	KEGG_PYRIMIDINE_METABOLISM	Details ...	97	0.343921	1.10284	0.358657	1	0.99	18836	tags=39%, list=32%, signal=58%
KEGG_PENTOSE_AND_GLUCURONATE_INTERCONVERSIONS	KEGG_PENTOSE_AND_GLUCURONATE_INTERCONVERSIONS	Details ...	28	0.384986	1.09709	0.426326	1	0.991	25204	tags=61%, list=43%, signal=107%
KEGG_PROTEASOME	KEGG_PROTEASOME	Details ...	45	0.450949	1.09564	0.368715	1	0.991	26054	tags=71%, list=45%, signal=128%
KEGG_OLFACTORY_TRANSDUCTION	KEGG_OLFACTORY_TRANSDUCTION	Details ...	386	0.406745	1.09242	0.46083	1	0.991	25599	tags=60%, list=44%, signal=106%
KEGG_DRUG_METABOLISM_OTHER_ENZYMES	KEGG_DRUG_METABOLISM_OTHER_ENZYMES	Details ...	51	0.341503	1.09203	0.410646	1	0.991	20484	tags=45%, list=35%, signal=69%
KEGG_INOSITOL_PHOSPHATE_METABOLISM	KEGG_INOSITOL_PHOSPHATE_METABOLISM	Details ...	54	0.350101	1.08359	0.377495	1	0.994	10887	tags=35%, list=19%, signal=43%
KEGG_N_GLYCAN_BIOSYNTHESIS	KEGG_N_GLYCAN_BIOSYNTHESIS	Details ...	46	0.356173	1.0754	0.400379	1	0.996	10974	tags=28%, list=19%, signal=35%
KEGG_ADIPOCYTOKINE_SIGNALING_PATHWAY	KEGG_ADIPOCYTOKINE_SIGNALING_PATHWAY	Details ...	66	0.315998	1.06346	0.375635	1	0.996	4043	tags=18%, list=7%, signal=20%
KEGG_ARACHIDONIC_ACID_METABOLISM	KEGG_ARACHIDONIC_ACID_METABOLISM	Details ...	58	0.288613	1.06207	0.401653	1	0.996	5588	tags=17%, list=10%, signal=19%
KEGG_THYROID_CANCER	KEGG_THYROID_CANCER	Details ...	29	0.366978	1.06064	0.382456	1	0.996	8518	tags=31%, list=15%, signal=36%
KEGG_GLYCOSPHINGOLIPID_BIOSYNTHESIS_LACTO_AND_NEOLACTO_SERIES	KEGG_GLYCOSPHINGOLIPID_BIOSYNTHESIS_LACTO_AND_NEOLACTO_SERIES	Details ...	26	0.321851	1.05416	0.387097	1	0.996	4254	tags=15%, list=7%, signal=17%
KEGG_BUTANOATE_METABOLISM	KEGG_BUTANOATE_METABOLISM	Details ...	34	0.34073	1.05161	0.380454	1	0.996	23109	tags=53%, list=40%, signal=88%
KEGG_ETHER_LIPID_METABOLISM	KEGG_ETHER_LIPID_METABOLISM	Details ...	30	0.307816	1.05094	0.405941	1	0.996	26748	tags=60%, list=46%, signal=111%
KEGG_TRYPTOPHAN_METABOLISM	KEGG_TRYPTOPHAN_METABOLISM	Details ...	39	0.315796	1.04274	0.413153	1	0.996	17428	tags=44%, list=30%, signal=62%
KEGG_DORSO_VENTRAL_AXIS_FORMATION	KEGG_DORSO_VENTRAL_AXIS_FORMATION	Details ...	24	0.3656	1.03834	0.41652	1	0.996	8655	tags=29%, list=15%, signal=34%
KEGG_PORPHYRIN_AND_CHLOROPHYLL_METABOLISM	KEGG_PORPHYRIN_AND_CHLOROPHYLL_METABOLISM	Details ...	40	0.323365	1.03645	0.438261	0.988266	0.996	19480	tags=45%, list=33%, signal=67%
KEGG_O_GLYCAN_BIOSYNTHESIS	KEGG_O_GLYCAN_BIOSYNTHESIS	Details ...	29	0.319347	1.03227	0.431177	0.979283	0.996	5924	tags=24%, list=10%, signal=27%
KEGG_MISMATCH_REPAIR	KEGG_MISMATCH_REPAIR		23	0.432476	1.02555	0.446927	0.976062	0.996	11652	tags=35%, list=20%, signal=43%
KEGG_GLYCOSAMINOGLYCAN_DEGRADATION	KEGG_GLYCOSAMINOGLYCAN_DEGRADATION		21	0.378977	1.01342	0.404293	0.987441	0.996	8561	tags=33%, list=15%, signal=39%
KEGG_CALCIUM_SIGNALING_PATHWAY	KEGG_CALCIUM_SIGNALING_PATHWAY		177	0.249467	1.00334	0.4464	0.993896	0.998	5895	tags=18%, list=10%, signal=19%
KEGG_ALPHA_LINOLENIC_ACID_METABOLISM	KEGG_ALPHA_LINOLENIC_ACID_METABOLISM		19	0.343413	1.00214	0.453737	0.97842	0.998	26748	tags=58%, list=46%, signal=107%
KEGG_CITRATE_CYCLE_TCA_CYCLE	KEGG_CITRATE_CYCLE_TCA_CYCLE		31	0.398173	0.999556	0.459016	0.967748	0.998	19424	tags=48%, list=33%, signal=72%
KEGG_PROPANOATE_METABOLISM	KEGG_PROPANOATE_METABOLISM		32	0.35171	0.990706	0.45173	0.97207	0.999	10477	tags=31%, list=18%, signal=38%
KEGG_NUCLEOTIDE_EXCISION_REPAIR	KEGG_NUCLEOTIDE_EXCISION_REPAIR		44	0.359082	0.987662	0.465804	0.961567	0.999	11652	tags=30%, list=20%, signal=37%
KEGG_GLYCOSAMINOGLYCAN_BIOSYNTHESIS_CHONDROITIN_SULFATE	KEGG_GLYCOSAMINOGLYCAN_BIOSYNTHESIS_CHONDROITIN_SULFATE		22	0.342644	0.980581	0.461111	0.962909	0.999	8309	tags=32%, list=14%, signal=37%
KEGG_ARGININE_AND_PROLINE_METABOLISM	KEGG_ARGININE_AND_PROLINE_METABOLISM		53	0.290859	0.979736	0.451282	0.94836	0.999	11731	tags=30%, list=20%, signal=38%
KEGG_PHOSPHATIDYLINOSITOL_SIGNALING_SYSTEM	KEGG_PHOSPHATIDYLINOSITOL_SIGNALING_SYSTEM		76	0.294592	0.977506	0.485062	0.937567	0.999	12707	tags=36%, list=22%, signal=45%
KEGG_ARRHYTHMOGENIC_RIGHT_VENTRICULAR_CARDIOMYOPATHY_ARVC	KEGG_ARRHYTHMOGENIC_RIGHT_VENTRICULAR_CARDIOMYOPATHY_ARVC		74	0.273558	0.97086	0.468697	0.937492	0.999	5600	tags=18%, list=10%, signal=19%
KEGG_EPITHELIAL_CELL_SIGNALING_IN_HELICOBACTER_PYLORI_INFECTION	KEGG_EPITHELIAL_CELL_SIGNALING_IN_HELICOBACTER_PYLORI_INFECTION		68	0.319406	0.97076	0.471971	0.922592	0.999	12698	tags=32%, list=22%, signal=41%
KEGG_ALDOSTERONE_REGULATED_SODIUM_REABSORPTION	KEGG_ALDOSTERONE_REGULATED_SODIUM_REABSORPTION		42	0.286135	0.9632	0.479675	0.925258	0.999	5612	tags=14%, list=10%, signal=16%
KEGG_TIGHT_JUNCTION	KEGG_TIGHT_JUNCTION		128	0.256485	0.950779	0.522998	0.936913	1	12119	tags=22%, list=21%, signal=28%
KEGG_LYSOSOME	KEGG_LYSOSOME		121	0.339551	0.947916	0.524164	0.929341	1	24361	tags=51%, list=42%, signal=88%
KEGG_TGF_BETA_SIGNALING_PATHWAY	KEGG_TGF_BETA_SIGNALING_PATHWAY		85	0.274361	0.935135	0.516187	0.943618	1	1341	tags=13%, list=2%, signal=13%
KEGG_BIOSYNTHESIS_OF_UNSATURATED_FATTY_ACIDS	KEGG_BIOSYNTHESIS_OF_UNSATURATED_FATTY_ACIDS		20	0.342744	0.934249	0.537234	0.931251	1	5580	tags=20%, list=10%, signal=22%
KEGG_PANTOTHENATE_AND_COA_BIOSYNTHESIS	KEGG_PANTOTHENATE_AND_COA_BIOSYNTHESIS		16	0.324976	0.929663	0.565295	0.927452	1	21958	tags=38%, list=38%, signal=60%
KEGG_DNA_REPLICATION	KEGG_DNA_REPLICATION		36	0.385315	0.92736	0.520147	0.91877	1	11652	tags=31%, list=20%, signal=38%
KEGG_NOD_LIKE_RECEPTOR_SIGNALING_PATHWAY	KEGG_NOD_LIKE_RECEPTOR_SIGNALING_PATHWAY		61	0.311322	0.921574	0.525328	0.918029	1	4714	tags=16%, list=8%, signal=18%
KEGG_LEUKOCYTE_TRANSENDOTHELIAL_MIGRATION	KEGG_LEUKOCYTE_TRANSENDOTHELIAL_MIGRATION		115	0.281827	0.915921	0.54078	0.91642	1	13470	tags=26%, list=23%, signal=34%
KEGG_BLADDER_CANCER	KEGG_BLADDER_CANCER		41	0.278966	0.894153	0.585616	0.951796	1	8518	tags=20%, list=15%, signal=23%
KEGG_RENIN_ANGIOTENSIN_SYSTEM	KEGG_RENIN_ANGIOTENSIN_SYSTEM		17	0.329036	0.893015	0.586207	0.941094	1	16788	tags=41%, list=29%, signal=58%
KEGG_GLYCEROLIPID_METABOLISM	KEGG_GLYCEROLIPID_METABOLISM		43	0.244348	0.888402	0.654036	0.938171	1	17856	tags=35%, list=31%, signal=50%
KEGG_VALINE_LEUCINE_AND_ISOLEUCINE_DEGRADATION	KEGG_VALINE_LEUCINE_AND_ISOLEUCINE_DEGRADATION		43	0.316491	0.883509	0.554367	0.937022	1	23246	tags=49%, list=40%, signal=81%
KEGG_PROSTATE_CANCER	KEGG_PROSTATE_CANCER		89	0.261462	0.88294	0.594502	0.926071	1	8669	tags=21%, list=15%, signal=25%
KEGG_PURINE_METABOLISM	KEGG_PURINE_METABOLISM		153	0.231495	0.8778	0.609195	0.925391	1	11966	tags=26%, list=20%, signal=33%
KEGG_LONG_TERM_POTENTIATION	KEGG_LONG_TERM_POTENTIATION		70	0.248377	0.87593	0.598023	0.917231	1	16232	tags=34%, list=28%, signal=47%
KEGG_CELL_ADHESION_MOLECULES_CAMS	KEGG_CELL_ADHESION_MOLECULES_CAMS		128	0.275446	0.873613	0.579235	0.909742	1	3196	tags=13%, list=5%, signal=13%
KEGG_RIG_I_LIKE_RECEPTOR_SIGNALING_PATHWAY	KEGG_RIG_I_LIKE_RECEPTOR_SIGNALING_PATHWAY		69	0.251701	0.873534	0.58446	0.898512	1	4043	tags=13%, list=7%, signal=14%
KEGG_LINOLEIC_ACID_METABOLISM	KEGG_LINOLEIC_ACID_METABOLISM		29	0.298755	0.870356	0.602251	0.894399	1	26748	tags=55%, list=46%, signal=102%
KEGG_VASCULAR_SMOOTH_MUSCLE_CONTRACTION	KEGG_VASCULAR_SMOOTH_MUSCLE_CONTRACTION		112	0.231225	0.860009	0.624791	0.904144	1	5045	tags=16%, list=9%, signal=18%
KEGG_ASCORBATE_AND_ALDARATE_METABOLISM	KEGG_ASCORBATE_AND_ALDARATE_METABOLISM		25	0.309052	0.8546	0.630648	0.903683	1	19480	tags=48%, list=33%, signal=72%
KEGG_STEROID_HORMONE_BIOSYNTHESIS	KEGG_STEROID_HORMONE_BIOSYNTHESIS		55	0.278838	0.84864	0.621302	0.904652	1	22536	tags=44%, list=39%, signal=71%
KEGG_PROGESTERONE_MEDIATED_OOCYTE_MATURATION	KEGG_PROGESTERONE_MEDIATED_OOCYTE_MATURATION		85	0.245046	0.829968	0.656195	0.929311	1	13871	tags=27%, list=24%, signal=35%
KEGG_RNA_DEGRADATION	KEGG_RNA_DEGRADATION		56	0.284864	0.828298	0.615385	0.921816	1	13529	tags=29%, list=23%, signal=37%
KEGG_TASTE_TRANSDUCTION	KEGG_TASTE_TRANSDUCTION		51	0.238827	0.823738	0.690909	0.919699	1	15265	tags=29%, list=26%, signal=40%
KEGG_CELL_CYCLE	KEGG_CELL_CYCLE		124	0.27017	0.812125	0.656584	0.931349	1	5105	tags=17%, list=9%, signal=19%
KEGG_MATURITY_ONSET_DIABETES_OF_THE_YOUNG	KEGG_MATURITY_ONSET_DIABETES_OF_THE_YOUNG		25	0.264111	0.805491	0.701013	0.933795	1	18710	tags=40%, list=32%, signal=59%
KEGG_CHEMOKINE_SIGNALING_PATHWAY	KEGG_CHEMOKINE_SIGNALING_PATHWAY		185	0.234556	0.803198	0.647368	0.927452	1	5323	tags=13%, list=9%, signal=14%
KEGG_SMALL_CELL_LUNG_CANCER	KEGG_SMALL_CELL_LUNG_CANCER		84	0.243421	0.792564	0.705151	0.937457	1	4109	tags=14%, list=7%, signal=15%
KEGG_SELENOAMINO_ACID_METABOLISM	KEGG_SELENOAMINO_ACID_METABOLISM		24	0.280622	0.792441	0.696915	0.927536	1	20434	tags=42%, list=35%, signal=64%
KEGG_FC_EPSILON_RI_SIGNALING_PATHWAY	KEGG_FC_EPSILON_RI_SIGNALING_PATHWAY		79	0.216332	0.790951	0.731466	0.920029	1	26951	tags=53%, list=46%, signal=99%
KEGG_PEROXISOME	KEGG_PEROXISOME		78	0.235819	0.782543	0.721739	0.925293	1	5580	tags=14%, list=10%, signal=16%
KEGG_REGULATION_OF_ACTIN_CYTOSKELETON	KEGG_REGULATION_OF_ACTIN_CYTOSKELETON		212	0.217645	0.78093	0.740484	0.917978	1	5045	tags=13%, list=9%, signal=14%
KEGG_GLYCEROPHOSPHOLIPID_METABOLISM	KEGG_GLYCEROPHOSPHOLIPID_METABOLISM		71	0.211362	0.7665	0.762938	0.933186	1	20746	tags=35%, list=36%, signal=55%
KEGG_CYTOSOLIC_DNA_SENSING_PATHWAY	KEGG_CYTOSOLIC_DNA_SENSING_PATHWAY		53	0.227396	0.762904	0.728988	0.930036	1	24279	tags=43%, list=42%, signal=74%
KEGG_ANTIGEN_PROCESSING_AND_PRESENTATION	KEGG_ANTIGEN_PROCESSING_AND_PRESENTATION		81	0.251882	0.755478	0.659612	0.932949	1	29465	tags=59%, list=50%, signal=119%
KEGG_LONG_TERM_DEPRESSION	KEGG_LONG_TERM_DEPRESSION		68	0.199818	0.746132	0.816165	0.939015	1	23907	tags=41%, list=41%, signal=70%
KEGG_RIBOSOME	KEGG_RIBOSOME		88	0.362705	0.745384	0.669355	0.930761	1	28401	tags=65%, list=49%, signal=126%
KEGG_INSULIN_SIGNALING_PATHWAY	KEGG_INSULIN_SIGNALING_PATHWAY		136	0.205374	0.737096	0.770519	0.934863	1	16232	tags=30%, list=28%, signal=42%
KEGG_RNA_POLYMERASE	KEGG_RNA_POLYMERASE		28	0.284861	0.736457	0.740812	0.926639	1	11220	tags=21%, list=19%, signal=27%
KEGG_FRUCTOSE_AND_MANNOSE_METABOLISM	KEGG_FRUCTOSE_AND_MANNOSE_METABOLISM		32	0.253939	0.734876	0.784029	0.920378	1	10213	tags=22%, list=17%, signal=26%
KEGG_CYSTEINE_AND_METHIONINE_METABOLISM	KEGG_CYSTEINE_AND_METHIONINE_METABOLISM		34	0.235344	0.727152	0.783362	0.924757	1	9502	tags=21%, list=16%, signal=25%
KEGG_COMPLEMENT_AND_COAGULATION_CASCADES	KEGG_COMPLEMENT_AND_COAGULATION_CASCADES		69	0.214354	0.717951	0.766447	0.930144	1	12668	tags=26%, list=22%, signal=33%
KEGG_HEMATOPOIETIC_CELL_LINEAGE	KEGG_HEMATOPOIETIC_CELL_LINEAGE		85	0.231048	0.712083	0.73703	0.929714	1	15734	tags=27%, list=27%, signal=37%
KEGG_P53_SIGNALING_PATHWAY	KEGG_P53_SIGNALING_PATHWAY		66	0.223125	0.711865	0.83274	0.921288	1	4180	tags=14%, list=7%, signal=15%
KEGG_STARCH_AND_SUCROSE_METABOLISM	KEGG_STARCH_AND_SUCROSE_METABOLISM		51	0.20222	0.708952	0.787307	0.917067	1	14624	tags=29%, list=25%, signal=39%
KEGG_AUTOIMMUNE_THYROID_DISEASE	KEGG_AUTOIMMUNE_THYROID_DISEASE		50	0.250747	0.69813	0.758803	0.925122	1	32008	tags=64%, list=55%, signal=142%
KEGG_T_CELL_RECEPTOR_SIGNALING_PATHWAY	KEGG_T_CELL_RECEPTOR_SIGNALING_PATHWAY		107	0.210541	0.693267	0.766323	0.923578	1	5131	tags=12%, list=9%, signal=13%
KEGG_VASOPRESSIN_REGULATED_WATER_REABSORPTION	KEGG_VASOPRESSIN_REGULATED_WATER_REABSORPTION		44	0.21181	0.685156	0.849829	0.926572	1	7221	tags=16%, list=12%, signal=18%
KEGG_HOMOLOGOUS_RECOMBINATION	KEGG_HOMOLOGOUS_RECOMBINATION		26	0.261017	0.670504	0.810507	0.938006	1	24733	tags=50%, list=42%, signal=87%
KEGG_JAK_STAT_SIGNALING_PATHWAY	KEGG_JAK_STAT_SIGNALING_PATHWAY		155	0.176159	0.663491	0.872786	0.939405	1	14160	tags=25%, list=24%, signal=32%
KEGG_ALANINE_ASPARTATE_AND_GLUTAMATE_METABOLISM	KEGG_ALANINE_ASPARTATE_AND_GLUTAMATE_METABOLISM		30	0.208628	0.658011	0.87234	0.938193	1	11454	tags=23%, list=20%, signal=29%
KEGG_TYPE_I_DIABETES_MELLITUS	KEGG_TYPE_I_DIABETES_MELLITUS		41	0.251322	0.656843	0.731532	0.931211	1	2367	tags=10%, list=4%, signal=10%
KEGG_PRION_DISEASES	KEGG_PRION_DISEASES		35	0.202375	0.651542	0.891156	0.929689	1	1699	tags=9%, list=3%, signal=9%
KEGG_AMYOTROPHIC_LATERAL_SCLEROSIS_ALS	KEGG_AMYOTROPHIC_LATERAL_SCLEROSIS_ALS		53	0.18478	0.64974	0.898305	0.923999	1	26951	tags=51%, list=46%, signal=95%
KEGG_ASTHMA	KEGG_ASTHMA		28	0.264228	0.642595	0.756364	0.924725	1	31849	tags=61%, list=55%, signal=134%
KEGG_GLIOMA	KEGG_GLIOMA		65	0.1848	0.636959	0.904348	0.923613	1	8655	tags=18%, list=15%, signal=22%
KEGG_GLYCOLYSIS_GLUCONEOGENESIS	KEGG_GLYCOLYSIS_GLUCONEOGENESIS		61	0.180225	0.609208	0.895447	0.947126	1	10213	tags=18%, list=17%, signal=22%
KEGG_GLYCOSYLPHOSPHATIDYLINOSITOL_GPI_ANCHOR_BIOSYNTHESIS	KEGG_GLYCOSYLPHOSPHATIDYLINOSITOL_GPI_ANCHOR_BIOSYNTHESIS		25	0.207842	0.60267	0.926829	0.945446	1	1266	tags=8%, list=2%, signal=8%
KEGG_TOLL_LIKE_RECEPTOR_SIGNALING_PATHWAY	KEGG_TOLL_LIKE_RECEPTOR_SIGNALING_PATHWAY		102	0.180443	0.592511	0.881533	0.94766	1	4043	tags=11%, list=7%, signal=12%
KEGG_NATURAL_KILLER_CELL_MEDIATED_CYTOTOXICITY	KEGG_NATURAL_KILLER_CELL_MEDIATED_CYTOTOXICITY		132	0.160615	0.5616	0.922689	0.965693	1	24890	tags=38%, list=43%, signal=66%
KEGG_B_CELL_RECEPTOR_SIGNALING_PATHWAY	KEGG_B_CELL_RECEPTOR_SIGNALING_PATHWAY		75	0.178477	0.547024	0.910747	0.969383	1	25253	tags=48%, list=43%, signal=84%
KEGG_AMINOACYL_TRNA_BIOSYNTHESIS	KEGG_AMINOACYL_TRNA_BIOSYNTHESIS		22	0.218553	0.536724	0.884688	0.969035	1	1468	tags=9%, list=3%, signal=9%
KEGG_BASAL_TRANSCRIPTION_FACTORS	KEGG_BASAL_TRANSCRIPTION_FACTORS		35	0.184656	0.526396	0.950178	0.968476	1	11512	tags=20%, list=20%, signal=25%
KEGG_GRAFT_VERSUS_HOST_DISEASE	KEGG_GRAFT_VERSUS_HOST_DISEASE		37	0.213655	0.491738	0.861423	0.979824	1	30634	tags=59%, list=52%, signal=125%
KEGG_SPLICEOSOME	KEGG_SPLICEOSOME		126	0.180706	0.471846	0.932203	0.981654	1	10904	tags=19%, list=19%, signal=23%
KEGG_ALLOGRAFT_REJECTION	KEGG_ALLOGRAFT_REJECTION		35	0.179112	0.413682	0.923792	0.992534	1	30634	tags=54%, list=52%, signal=114%
KEGG_PRIMARY_IMMUNODEFICIENCY	KEGG_PRIMARY_IMMUNODEFICIENCY		35	0.136108	0.363612	0.975238	0.993584	1	28653	tags=40%, list=49%, signal=78%
