# Supplementary material for: Role of arachidonic acid metabolism in osteosarcoma prognosis by integrating WGCNA and bioinformatics analysis
Source: BMC Cancer. 2025 Mar 12;25:445. doi: 10.1186/s12885-024-13278-3 (PMC11905593; doi:10.1186/s12885-024-13278-3)
Supplement: Supplementary file 8 — Supplementary Material 8 [file 12885_2024_13278_MOESM8_ESM.xlsx]

## Sheet: Sheet1
Supplementary Table 8.The KEGG-enriched pathways of EPYC.
NAME	GS<br> follow link to MSigDB	GS DETAILS	SIZE	ES	NES	NOM p-val	FDR q-val	FWER p-val	RANK AT MAX	LEADING EDGE
KEGG_NITROGEN_METABOLISM	KEGG_NITROGEN_METABOLISM	Details ...	23	-0.476461	-1.65242	0.026764	1	0.522	5871	tags=30%, list=10%, signal=34%
KEGG_PROTEIN_EXPORT	KEGG_PROTEIN_EXPORT	Details ...	23	-0.52293	-1.40766	0.166302	1	0.859	10771	tags=48%, list=18%, signal=59%
KEGG_GLYCOLYSIS_GLUCONEOGENESIS	KEGG_GLYCOLYSIS_GLUCONEOGENESIS	Details ...	61	-0.378437	-1.38239	0.116505	1	0.88	11848	tags=38%, list=20%, signal=47%
KEGG_BUTANOATE_METABOLISM	KEGG_BUTANOATE_METABOLISM	Details ...	34	-0.39972	-1.30511	0.186441	1	0.925	14413	tags=44%, list=25%, signal=59%
KEGG_VALINE_LEUCINE_AND_ISOLEUCINE_DEGRADATION	KEGG_VALINE_LEUCINE_AND_ISOLEUCINE_DEGRADATION	Details ...	43	-0.428588	-1.29678	0.225513	1	0.928	13578	tags=42%, list=23%, signal=55%
KEGG_ARGININE_AND_PROLINE_METABOLISM	KEGG_ARGININE_AND_PROLINE_METABOLISM	Details ...	53	-0.34616	-1.26778	0.2	1	0.947	6588	tags=26%, list=11%, signal=30%
KEGG_ONE_CARBON_POOL_BY_FOLATE	KEGG_ONE_CARBON_POOL_BY_FOLATE	Details ...	17	-0.454204	-1.25163	0.245763	1	0.951	10243	tags=35%, list=18%, signal=43%
KEGG_O_GLYCAN_BIOSYNTHESIS	KEGG_O_GLYCAN_BIOSYNTHESIS	Details ...	29	-0.336611	-1.18765	0.222222	1	0.964	19063	tags=48%, list=33%, signal=72%
KEGG_NUCLEOTIDE_EXCISION_REPAIR	KEGG_NUCLEOTIDE_EXCISION_REPAIR	Details ...	44	-0.383918	-1.1585	0.297872	1	0.969	5098	tags=25%, list=9%, signal=27%
KEGG_AMINO_SUGAR_AND_NUCLEOTIDE_SUGAR_METABOLISM	KEGG_AMINO_SUGAR_AND_NUCLEOTIDE_SUGAR_METABOLISM	Details ...	42	-0.338775	-1.13491	0.312364	1	0.977	8245	tags=29%, list=14%, signal=33%
KEGG_FRUCTOSE_AND_MANNOSE_METABOLISM	KEGG_FRUCTOSE_AND_MANNOSE_METABOLISM	Details ...	32	-0.353161	-1.13111	0.30621	1	0.977	9226	tags=28%, list=16%, signal=33%
KEGG_STEROID_BIOSYNTHESIS	KEGG_STEROID_BIOSYNTHESIS	Details ...	17	-0.408881	-1.10827	0.358531	1	0.979	22909	tags=59%, list=39%, signal=97%
KEGG_STARCH_AND_SUCROSE_METABOLISM	KEGG_STARCH_AND_SUCROSE_METABOLISM	Details ...	51	-0.277693	-1.10804	0.315104	1	0.979	7351	tags=20%, list=13%, signal=22%
KEGG_BASE_EXCISION_REPAIR	KEGG_BASE_EXCISION_REPAIR	Details ...	34	-0.385397	-1.10508	0.375783	1	0.979	7685	tags=26%, list=13%, signal=30%
KEGG_OOCYTE_MEIOSIS	KEGG_OOCYTE_MEIOSIS	Details ...	111	-0.299055	-1.10283	0.338636	1	0.98	13230	tags=32%, list=23%, signal=41%
KEGG_HOMOLOGOUS_RECOMBINATION	KEGG_HOMOLOGOUS_RECOMBINATION	Details ...	26	-0.392235	-1.09333	0.358178	1	0.982	20131	tags=54%, list=34%, signal=82%
KEGG_NICOTINATE_AND_NICOTINAMIDE_METABOLISM	KEGG_NICOTINATE_AND_NICOTINAMIDE_METABOLISM	Details ...	24	-0.346457	-1.08492	0.334066	1	0.983	6252	tags=25%, list=11%, signal=28%
KEGG_PENTOSE_PHOSPHATE_PATHWAY	KEGG_PENTOSE_PHOSPHATE_PATHWAY	Details ...	27	-0.337208	-1.07968	0.372727	1	0.983	9226	tags=33%, list=16%, signal=40%
KEGG_TRYPTOPHAN_METABOLISM	KEGG_TRYPTOPHAN_METABOLISM	Details ...	39	-0.303738	-1.06943	0.381295	1	0.986	18486	tags=51%, list=32%, signal=75%
KEGG_GLYOXYLATE_AND_DICARBOXYLATE_METABOLISM	KEGG_GLYOXYLATE_AND_DICARBOXYLATE_METABOLISM	Details ...	16	-0.381541	-1.05593	0.409091	1	0.986	13308	tags=44%, list=23%, signal=57%
KEGG_DNA_REPLICATION	KEGG_DNA_REPLICATION	Details ...	36	-0.392692	-1.02958	0.42236	1	0.987	5098	tags=25%, list=9%, signal=27%
KEGG_DILATED_CARDIOMYOPATHY	KEGG_DILATED_CARDIOMYOPATHY	Details ...	90	-0.26845	-1.02471	0.426506	1	0.987	6874	tags=24%, list=12%, signal=28%
KEGG_PYRUVATE_METABOLISM	KEGG_PYRUVATE_METABOLISM	Details ...	40	-0.304941	-1.01781	0.449412	1	0.989	10941	tags=33%, list=19%, signal=40%
KEGG_HYPERTROPHIC_CARDIOMYOPATHY_HCM	KEGG_HYPERTROPHIC_CARDIOMYOPATHY_HCM	Details ...	83	-0.276054	-1.01343	0.428904	0.974964	0.99	6874	tags=28%, list=12%, signal=31%
KEGG_P53_SIGNALING_PATHWAY	KEGG_P53_SIGNALING_PATHWAY	Details ...	66	-0.284768	-1.00508	0.451163	0.957757	0.99	12681	tags=33%, list=22%, signal=43%
KEGG_FATTY_ACID_METABOLISM	KEGG_FATTY_ACID_METABOLISM	Details ...	42	-0.286977	-1.00059	0.454976	0.933225	0.99	12273	tags=33%, list=21%, signal=42%
KEGG_CYSTEINE_AND_METHIONINE_METABOLISM	KEGG_CYSTEINE_AND_METHIONINE_METABOLISM	Details ...	34	-0.27911	-0.987563	0.444196	0.932203	0.991	13933	tags=32%, list=24%, signal=42%
KEGG_PROPANOATE_METABOLISM	KEGG_PROPANOATE_METABOLISM	Details ...	32	-0.326003	-0.984925	0.480187	0.905229	0.991	10941	tags=38%, list=19%, signal=46%
KEGG_RNA_DEGRADATION	KEGG_RNA_DEGRADATION	Details ...	56	-0.305586	-0.983726	0.48366	0.876639	0.991	11217	tags=32%, list=19%, signal=40%
KEGG_PANTOTHENATE_AND_COA_BIOSYNTHESIS	KEGG_PANTOTHENATE_AND_COA_BIOSYNTHESIS	Details ...	16	-0.310531	-0.982324	0.462415	0.851133	0.991	5887	tags=19%, list=10%, signal=21%
KEGG_BIOSYNTHESIS_OF_UNSATURATED_FATTY_ACIDS	KEGG_BIOSYNTHESIS_OF_UNSATURATED_FATTY_ACIDS	Details ...	20	-0.325902	-0.979629	0.474333	0.831321	0.992	18237	tags=50%, list=31%, signal=73%
KEGG_MISMATCH_REPAIR	KEGG_MISMATCH_REPAIR	Details ...	23	-0.374789	-0.9717	0.497899	0.822563	0.992	5025	tags=22%, list=9%, signal=24%
KEGG_GALACTOSE_METABOLISM	KEGG_GALACTOSE_METABOLISM	Details ...	25	-0.293224	-0.965555	0.486784	0.812629	0.993	3908	tags=16%, list=7%, signal=17%
KEGG_TERPENOID_BACKBONE_BIOSYNTHESIS	KEGG_TERPENOID_BACKBONE_BIOSYNTHESIS	Details ...	15	-0.367584	-0.964021	0.491489	0.792357	0.994	22994	tags=53%, list=39%, signal=88%
KEGG_PURINE_METABOLISM	KEGG_PURINE_METABOLISM	Details ...	153	-0.223927	-0.955626	0.50358	0.787887	0.995	10255	tags=22%, list=18%, signal=27%
KEGG_ALZHEIMERS_DISEASE	KEGG_ALZHEIMERS_DISEASE	Details ...	152	-0.238	-0.945776	0.495516	0.785861	0.995	11750	tags=26%, list=20%, signal=33%
KEGG_GLYCEROLIPID_METABOLISM	KEGG_GLYCEROLIPID_METABOLISM	Details ...	43	-0.241223	-0.943659	0.523114	0.768842	0.995	10941	tags=26%, list=19%, signal=31%
KEGG_CARDIAC_MUSCLE_CONTRACTION	KEGG_CARDIAC_MUSCLE_CONTRACTION	Details ...	78	-0.255482	-0.940257	0.546485	0.755698	0.995	12098	tags=33%, list=21%, signal=42%
KEGG_ABC_TRANSPORTERS	KEGG_ABC_TRANSPORTERS	Details ...	44	-0.253148	-0.923944	0.551887	0.769061	0.995	8798	tags=27%, list=15%, signal=32%
KEGG_INSULIN_SIGNALING_PATHWAY	KEGG_INSULIN_SIGNALING_PATHWAY	Details ...	136	-0.227405	-0.918793	0.570093	0.760226	0.996	9031	tags=23%, list=15%, signal=27%
KEGG_HEDGEHOG_SIGNALING_PATHWAY	KEGG_HEDGEHOG_SIGNALING_PATHWAY	Details ...	56	-0.241956	-0.918076	0.579462	0.742949	0.996	11331	tags=29%, list=19%, signal=35%
KEGG_TYPE_II_DIABETES_MELLITUS	KEGG_TYPE_II_DIABETES_MELLITUS	Details ...	47	-0.254213	-0.916508	0.569307	0.727885	0.996	14692	tags=36%, list=25%, signal=48%
KEGG_BASAL_CELL_CARCINOMA	KEGG_BASAL_CELL_CARCINOMA	Details ...	55	-0.253899	-0.910953	0.55711	0.721037	0.997	10279	tags=25%, list=18%, signal=31%
KEGG_SPLICEOSOME	KEGG_SPLICEOSOME	Details ...	126	-0.299856	-0.894767	0.536638	0.732696	0.997	14583	tags=36%, list=25%, signal=48%
KEGG_PYRIMIDINE_METABOLISM	KEGG_PYRIMIDINE_METABOLISM	Details ...	97	-0.24916	-0.888818	0.575492	0.726286	0.998	7865	tags=21%, list=13%, signal=24%
KEGG_LONG_TERM_POTENTIATION	KEGG_LONG_TERM_POTENTIATION	Details ...	70	-0.22436	-0.874685	0.622871	0.734359	0.998	9031	tags=21%, list=15%, signal=25%
KEGG_SNARE_INTERACTIONS_IN_VESICULAR_TRANSPORT	KEGG_SNARE_INTERACTIONS_IN_VESICULAR_TRANSPORT	Details ...	38	-0.268196	-0.866174	0.617155	0.73427	0.998	18284	tags=47%, list=31%, signal=69%
KEGG_GLYCOSAMINOGLYCAN_BIOSYNTHESIS_KERATAN_SULFATE	KEGG_GLYCOSAMINOGLYCAN_BIOSYNTHESIS_KERATAN_SULFATE	Details ...	15	-0.305885	-0.86557	0.635371	0.720085	0.998	2338	tags=13%, list=4%, signal=14%
KEGG_CITRATE_CYCLE_TCA_CYCLE	KEGG_CITRATE_CYCLE_TCA_CYCLE	Details ...	31	-0.299732	-0.863643	0.571429	0.708708	0.998	14004	tags=32%, list=24%, signal=42%
KEGG_CELL_CYCLE	KEGG_CELL_CYCLE	Details ...	124	-0.257394	-0.849484	0.619658	0.717805	0.998	13097	tags=29%, list=22%, signal=37%
KEGG_ALANINE_ASPARTATE_AND_GLUTAMATE_METABOLISM	KEGG_ALANINE_ASPARTATE_AND_GLUTAMATE_METABOLISM		30	-0.24295	-0.825915	0.697309	0.742936	0.999	11004	tags=23%, list=19%, signal=29%
KEGG_INOSITOL_PHOSPHATE_METABOLISM	KEGG_INOSITOL_PHOSPHATE_METABOLISM		54	-0.235514	-0.812012	0.676149	0.750173	0.999	4465	tags=15%, list=8%, signal=16%
KEGG_TYROSINE_METABOLISM	KEGG_TYROSINE_METABOLISM		40	-0.209672	-0.790947	0.785542	0.769846	0.999	10806	tags=25%, list=19%, signal=31%
KEGG_RIBOSOME	KEGG_RIBOSOME		88	-0.319306	-0.737326	0.655804	0.838863	1	18274	tags=42%, list=31%, signal=61%
KEGG_BETA_ALANINE_METABOLISM	KEGG_BETA_ALANINE_METABOLISM		22	-0.231621	-0.737302	0.785553	0.823659	1	11004	tags=27%, list=19%, signal=34%
KEGG_SELENOAMINO_ACID_METABOLISM	KEGG_SELENOAMINO_ACID_METABOLISM		24	-0.243723	-0.736477	0.76129	0.810294	1	6583	tags=21%, list=11%, signal=23%
KEGG_GLYCOSAMINOGLYCAN_BIOSYNTHESIS_CHONDROITIN_SULFATE	KEGG_GLYCOSAMINOGLYCAN_BIOSYNTHESIS_CHONDROITIN_SULFATE		22	-0.238221	-0.728324	0.814159	0.807324	1	4577	tags=14%, list=8%, signal=15%
KEGG_N_GLYCAN_BIOSYNTHESIS	KEGG_N_GLYCAN_BIOSYNTHESIS		46	-0.207759	-0.685838	0.834467	0.849797	1	9997	tags=20%, list=17%, signal=24%
KEGG_PENTOSE_AND_GLUCURONATE_INTERCONVERSIONS	KEGG_PENTOSE_AND_GLUCURONATE_INTERCONVERSIONS		28	-0.196056	-0.6464	0.894624	0.884957	1	7351	tags=18%, list=13%, signal=20%
KEGG_ASCORBATE_AND_ALDARATE_METABOLISM	KEGG_ASCORBATE_AND_ALDARATE_METABOLISM		25	-0.178841	-0.56876	0.949339	0.945473	1	12021	tags=24%, list=21%, signal=30%
KEGG_LYSINE_DEGRADATION	KEGG_LYSINE_DEGRADATION		39	-0.173109	-0.566331	0.937365	0.931896	1	12475	tags=26%, list=21%, signal=33%
KEGG_PROTEASOME	KEGG_PROTEASOME		45	-0.20332	-0.555772	0.883333	0.924344	1	8760	tags=18%, list=15%, signal=21%
KEGG_SYSTEMIC_LUPUS_ERYTHEMATOSUS	KEGG_SYSTEMIC_LUPUS_ERYTHEMATOSUS	Details ...	55	0.686264	1.81347	0.039783	1	0.299	7784	tags=55%, list=13%, signal=63%
KEGG_GLYCOSAMINOGLYCAN_DEGRADATION	KEGG_GLYCOSAMINOGLYCAN_DEGRADATION	Details ...	21	0.671952	1.80539	0.0126582	0.640098	0.311	14293	tags=71%, list=24%, signal=95%
KEGG_ASTHMA	KEGG_ASTHMA	Details ...	28	0.73178	1.79853	0.0141093	0.449133	0.321	7134	tags=61%, list=12%, signal=69%
KEGG_AUTOIMMUNE_THYROID_DISEASE	KEGG_AUTOIMMUNE_THYROID_DISEASE	Details ...	50	0.61795	1.76011	0.0170068	0.441164	0.379	6640	tags=40%, list=11%, signal=45%
KEGG_COMPLEMENT_AND_COAGULATION_CASCADES	KEGG_COMPLEMENT_AND_COAGULATION_CASCADES	Details ...	69	0.524898	1.74838	0.00673401	0.379579	0.394	7184	tags=29%, list=12%, signal=33%
KEGG_LEISHMANIA_INFECTION	KEGG_LEISHMANIA_INFECTION	Details ...	70	0.612749	1.64074	0.0819672	0.63888	0.582	8351	tags=50%, list=14%, signal=58%
KEGG_LEUKOCYTE_TRANSENDOTHELIAL_MIGRATION	KEGG_LEUKOCYTE_TRANSENDOTHELIAL_MIGRATION	Details ...	115	0.485007	1.61484	0.0636833	0.633682	0.628	12151	tags=43%, list=21%, signal=54%
KEGG_INTESTINAL_IMMUNE_NETWORK_FOR_IGA_PRODUCTION	KEGG_INTESTINAL_IMMUNE_NETWORK_FOR_IGA_PRODUCTION	Details ...	46	0.57614	1.58422	0.0998249	0.649987	0.661	7471	tags=43%, list=13%, signal=50%
KEGG_HEMATOPOIETIC_CELL_LINEAGE	KEGG_HEMATOPOIETIC_CELL_LINEAGE	Details ...	85	0.505025	1.55323	0.106643	0.686062	0.722	8847	tags=36%, list=15%, signal=43%
KEGG_FC_EPSILON_RI_SIGNALING_PATHWAY	KEGG_FC_EPSILON_RI_SIGNALING_PATHWAY	Details ...	79	0.414476	1.54676	0.0638298	0.636276	0.731	8351	tags=32%, list=14%, signal=37%
KEGG_NEUROACTIVE_LIGAND_RECEPTOR_INTERACTION	KEGG_NEUROACTIVE_LIGAND_RECEPTOR_INTERACTION	Details ...	271	0.371593	1.52807	0.0342679	0.633988	0.755	6963	tags=23%, list=12%, signal=25%
KEGG_ANTIGEN_PROCESSING_AND_PRESENTATION	KEGG_ANTIGEN_PROCESSING_AND_PRESENTATION	Details ...	81	0.508264	1.49505	0.107584	0.684248	0.804	17118	tags=54%, list=29%, signal=77%
KEGG_CELL_ADHESION_MOLECULES_CAMS	KEGG_CELL_ADHESION_MOLECULES_CAMS	Details ...	128	0.463188	1.47173	0.120996	0.701698	0.833	12098	tags=38%, list=21%, signal=47%
KEGG_FC_GAMMA_R_MEDIATED_PHAGOCYTOSIS	KEGG_FC_GAMMA_R_MEDIATED_PHAGOCYTOSIS	Details ...	93	0.450081	1.46451	0.116788	0.675298	0.838	15993	tags=51%, list=27%, signal=69%
KEGG_ALLOGRAFT_REJECTION	KEGG_ALLOGRAFT_REJECTION	Details ...	35	0.630394	1.45358	0.176577	0.663879	0.853	6640	tags=46%, list=11%, signal=52%
KEGG_OTHER_GLYCAN_DEGRADATION	KEGG_OTHER_GLYCAN_DEGRADATION	Details ...	16	0.580631	1.44542	0.120438	0.646655	0.862	12293	tags=50%, list=21%, signal=63%
KEGG_CYTOSOLIC_DNA_SENSING_PATHWAY	KEGG_CYTOSOLIC_DNA_SENSING_PATHWAY	Details ...	53	0.419925	1.43936	0.0938511	0.62659	0.871	18274	tags=51%, list=31%, signal=74%
KEGG_ADHERENS_JUNCTION	KEGG_ADHERENS_JUNCTION	Details ...	68	0.435025	1.4317	0.118068	0.611676	0.876	10046	tags=37%, list=17%, signal=44%
KEGG_EPITHELIAL_CELL_SIGNALING_IN_HELICOBACTER_PYLORI_INFECTION	KEGG_EPITHELIAL_CELL_SIGNALING_IN_HELICOBACTER_PYLORI_INFECTION	Details ...	68	0.440004	1.41497	0.149385	0.622404	0.894	14661	tags=46%, list=25%, signal=61%
KEGG_LYSOSOME	KEGG_LYSOSOME	Details ...	121	0.486186	1.41416	0.158965	0.593919	0.895	14293	tags=50%, list=24%, signal=67%
KEGG_JAK_STAT_SIGNALING_PATHWAY	KEGG_JAK_STAT_SIGNALING_PATHWAY	Details ...	155	0.379767	1.41068	0.113208	0.57457	0.897	7286	tags=24%, list=12%, signal=27%
KEGG_PRION_DISEASES	KEGG_PRION_DISEASES	Details ...	35	0.419611	1.39484	0.111307	0.587031	0.914	14247	tags=40%, list=24%, signal=53%
KEGG_NOD_LIKE_RECEPTOR_SIGNALING_PATHWAY	KEGG_NOD_LIKE_RECEPTOR_SIGNALING_PATHWAY	Details ...	61	0.466515	1.37612	0.163669	0.60849	0.924	12074	tags=43%, list=21%, signal=54%
KEGG_B_CELL_RECEPTOR_SIGNALING_PATHWAY	KEGG_B_CELL_RECEPTOR_SIGNALING_PATHWAY	Details ...	75	0.43449	1.36715	0.164286	0.603507	0.929	11235	tags=35%, list=19%, signal=43%
KEGG_PRIMARY_IMMUNODEFICIENCY	KEGG_PRIMARY_IMMUNODEFICIENCY	Details ...	35	0.508903	1.36577	0.212066	0.582379	0.93	9440	tags=31%, list=16%, signal=37%
KEGG_GRAFT_VERSUS_HOST_DISEASE	KEGG_GRAFT_VERSUS_HOST_DISEASE	Details ...	37	0.583547	1.34131	0.21978	0.617333	0.944	14313	tags=57%, list=25%, signal=75%
KEGG_NATURAL_KILLER_CELL_MEDIATED_CYTOTOXICITY	KEGG_NATURAL_KILLER_CELL_MEDIATED_CYTOTOXICITY	Details ...	132	0.38333	1.33498	0.173611	0.607025	0.944	11343	tags=30%, list=19%, signal=37%
KEGG_TOLL_LIKE_RECEPTOR_SIGNALING_PATHWAY	KEGG_TOLL_LIKE_RECEPTOR_SIGNALING_PATHWAY	Details ...	102	0.40058	1.32618	0.191987	0.604402	0.947	11929	tags=36%, list=20%, signal=46%
KEGG_CHEMOKINE_SIGNALING_PATHWAY	KEGG_CHEMOKINE_SIGNALING_PATHWAY	Details ...	185	0.377984	1.30759	0.2	0.627449	0.955	14645	tags=39%, list=25%, signal=52%
KEGG_CYTOKINE_CYTOKINE_RECEPTOR_INTERACTION	KEGG_CYTOKINE_CYTOKINE_RECEPTOR_INTERACTION	Details ...	262	0.361285	1.29958	0.20813	0.626816	0.958	12577	tags=32%, list=22%, signal=41%
KEGG_VIBRIO_CHOLERAE_INFECTION	KEGG_VIBRIO_CHOLERAE_INFECTION	Details ...	53	0.398668	1.2895	0.210526	0.628818	0.963	13982	tags=42%, list=24%, signal=55%
KEGG_VEGF_SIGNALING_PATHWAY	KEGG_VEGF_SIGNALING_PATHWAY	Details ...	76	0.344552	1.27629	0.194585	0.639791	0.97	8351	tags=24%, list=14%, signal=28%
KEGG_TYPE_I_DIABETES_MELLITUS	KEGG_TYPE_I_DIABETES_MELLITUS	Details ...	41	0.492256	1.27605	0.264865	0.6211	0.97	6640	tags=34%, list=11%, signal=39%
KEGG_GLYCOSPHINGOLIPID_BIOSYNTHESIS_GANGLIO_SERIES	KEGG_GLYCOSPHINGOLIPID_BIOSYNTHESIS_GANGLIO_SERIES	Details ...	15	0.45834	1.27166	0.177331	0.612505	0.97	12614	tags=53%, list=22%, signal=68%
KEGG_VASCULAR_SMOOTH_MUSCLE_CONTRACTION	KEGG_VASCULAR_SMOOTH_MUSCLE_CONTRACTION	Details ...	112	0.329592	1.24749	0.197694	0.647691	0.98	10582	tags=27%, list=18%, signal=33%
KEGG_REGULATION_OF_ACTIN_CYTOSKELETON	KEGG_REGULATION_OF_ACTIN_CYTOSKELETON	Details ...	212	0.333919	1.24697	0.2309	0.630673	0.98	10455	tags=28%, list=18%, signal=34%
KEGG_FOCAL_ADHESION	KEGG_FOCAL_ADHESION	Details ...	197	0.35674	1.24653	0.233677	0.614459	0.98	7681	tags=25%, list=13%, signal=29%
KEGG_PATHOGENIC_ESCHERICHIA_COLI_INFECTION	KEGG_PATHOGENIC_ESCHERICHIA_COLI_INFECTION	Details ...	56	0.371281	1.24288	0.215789	0.606577	0.98	11377	tags=38%, list=19%, signal=47%
KEGG_ALDOSTERONE_REGULATED_SODIUM_REABSORPTION	KEGG_ALDOSTERONE_REGULATED_SODIUM_REABSORPTION	Details ...	42	0.368434	1.23171	0.23946	0.614125	0.982	9382	tags=26%, list=16%, signal=31%
KEGG_GLYCOSAMINOGLYCAN_BIOSYNTHESIS_HEPARAN_SULFATE	KEGG_GLYCOSAMINOGLYCAN_BIOSYNTHESIS_HEPARAN_SULFATE	Details ...	26	0.423837	1.22223	0.239332	0.617129	0.985	11153	tags=38%, list=19%, signal=48%
KEGG_RIG_I_LIKE_RECEPTOR_SIGNALING_PATHWAY	KEGG_RIG_I_LIKE_RECEPTOR_SIGNALING_PATHWAY	Details ...	69	0.349532	1.21219	0.242276	0.622221	0.985	11343	tags=33%, list=19%, signal=41%
KEGG_RENIN_ANGIOTENSIN_SYSTEM	KEGG_RENIN_ANGIOTENSIN_SYSTEM	Details ...	17	0.445641	1.20639	0.283906	0.61874	0.987	14239	tags=41%, list=24%, signal=54%
KEGG_VIRAL_MYOCARDITIS	KEGG_VIRAL_MYOCARDITIS	Details ...	68	0.388169	1.09939	0.387868	0.834377	0.994	6835	tags=28%, list=12%, signal=32%
KEGG_GLUTATHIONE_METABOLISM	KEGG_GLUTATHIONE_METABOLISM	Details ...	49	0.343845	1.08377	0.3829	0.853646	0.994	9297	tags=31%, list=16%, signal=36%
KEGG_OLFACTORY_TRANSDUCTION	KEGG_OLFACTORY_TRANSDUCTION	Details ...	386	0.405784	1.07722	0.464516	0.848504	0.995	14635	tags=38%, list=25%, signal=50%
KEGG_GAP_JUNCTION	KEGG_GAP_JUNCTION	Details ...	88	0.279836	1.07515	0.372014	0.834909	0.995	11614	tags=26%, list=20%, signal=33%
KEGG_AMYOTROPHIC_LATERAL_SCLEROSIS_ALS	KEGG_AMYOTROPHIC_LATERAL_SCLEROSIS_ALS	Details ...	53	0.29834	1.06131	0.370497	0.850059	0.996	15548	tags=42%, list=27%, signal=57%
KEGG_AXON_GUIDANCE	KEGG_AXON_GUIDANCE	Details ...	128	0.291292	1.0595	0.393116	0.836189	0.996	15902	tags=35%, list=27%, signal=48%
KEGG_PRIMARY_BILE_ACID_BIOSYNTHESIS	KEGG_PRIMARY_BILE_ACID_BIOSYNTHESIS	Details ...	16	0.369559	1.05937	0.412587	0.819551	0.996	11274	tags=31%, list=19%, signal=39%
KEGG_OXIDATIVE_PHOSPHORYLATION	KEGG_OXIDATIVE_PHOSPHORYLATION	Details ...	115	0.364173	1.05107	0.423954	0.82088	0.996	3802	tags=18%, list=7%, signal=19%
KEGG_TASTE_TRANSDUCTION	KEGG_TASTE_TRANSDUCTION		51	0.287603	1.01895	0.449045	0.877476	0.998	8715	tags=20%, list=15%, signal=23%
KEGG_NEUROTROPHIN_SIGNALING_PATHWAY	KEGG_NEUROTROPHIN_SIGNALING_PATHWAY		125	0.293724	1.01528	0.430605	0.868809	0.998	9852	tags=25%, list=17%, signal=30%
KEGG_T_CELL_RECEPTOR_SIGNALING_PATHWAY	KEGG_T_CELL_RECEPTOR_SIGNALING_PATHWAY		107	0.307632	1.01453	0.445035	0.853542	0.998	8351	tags=22%, list=14%, signal=26%
KEGG_ACUTE_MYELOID_LEUKEMIA	KEGG_ACUTE_MYELOID_LEUKEMIA		57	0.307961	0.975061	0.451197	0.926574	0.998	10758	tags=26%, list=18%, signal=32%
KEGG_MAPK_SIGNALING_PATHWAY	KEGG_MAPK_SIGNALING_PATHWAY		266	0.245071	0.969479	0.471667	0.922685	0.998	11012	tags=23%, list=19%, signal=29%
KEGG_REGULATION_OF_AUTOPHAGY	KEGG_REGULATION_OF_AUTOPHAGY		34	0.286384	0.962088	0.513072	0.922639	0.998	6474	tags=18%, list=11%, signal=20%
KEGG_TGF_BETA_SIGNALING_PATHWAY	KEGG_TGF_BETA_SIGNALING_PATHWAY		85	0.276897	0.961306	0.50361	0.908342	0.998	9382	tags=25%, list=16%, signal=29%
KEGG_DORSO_VENTRAL_AXIS_FORMATION	KEGG_DORSO_VENTRAL_AXIS_FORMATION		24	0.331117	0.958298	0.483186	0.899228	0.998	11242	tags=29%, list=19%, signal=36%
KEGG_DRUG_METABOLISM_CYTOCHROME_P450	KEGG_DRUG_METABOLISM_CYTOCHROME_P450		71	0.273628	0.956094	0.539007	0.889002	0.998	14990	tags=34%, list=26%, signal=45%
KEGG_CHRONIC_MYELOID_LEUKEMIA	KEGG_CHRONIC_MYELOID_LEUKEMIA		73	0.28811	0.943453	0.514493	0.901811	0.998	11012	tags=27%, list=19%, signal=34%
KEGG_METABOLISM_OF_XENOBIOTICS_BY_CYTOCHROME_P450	KEGG_METABOLISM_OF_XENOBIOTICS_BY_CYTOCHROME_P450		69	0.275251	0.929337	0.552398	0.917802	0.998	14990	tags=33%, list=26%, signal=45%
KEGG_ARACHIDONIC_ACID_METABOLISM	KEGG_ARACHIDONIC_ACID_METABOLISM		58	0.250947	0.927536	0.550725	0.907247	0.998	9770	tags=21%, list=17%, signal=25%
KEGG_ARRHYTHMOGENIC_RIGHT_VENTRICULAR_CARDIOMYOPATHY_ARVC	KEGG_ARRHYTHMOGENIC_RIGHT_VENTRICULAR_CARDIOMYOPATHY_ARVC		74	0.260139	0.915447	0.542907	0.919733	0.998	9984	tags=27%, list=17%, signal=33%
KEGG_MTOR_SIGNALING_PATHWAY	KEGG_MTOR_SIGNALING_PATHWAY		51	0.260331	0.901835	0.594356	0.936081	0.998	9382	tags=25%, list=16%, signal=30%
KEGG_COLORECTAL_CANCER	KEGG_COLORECTAL_CANCER		62	0.269991	0.899076	0.582888	0.92758	0.998	9984	tags=26%, list=17%, signal=31%
KEGG_ECM_RECEPTOR_INTERACTION	KEGG_ECM_RECEPTOR_INTERACTION		84	0.270945	0.895582	0.575552	0.920639	0.998	18545	tags=46%, list=32%, signal=68%
KEGG_NOTCH_SIGNALING_PATHWAY	KEGG_NOTCH_SIGNALING_PATHWAY		47	0.274952	0.886552	0.574109	0.925842	0.998	16830	tags=47%, list=29%, signal=66%
KEGG_MELANOGENESIS	KEGG_MELANOGENESIS		101	0.229579	0.881529	0.591837	0.923155	0.998	10735	tags=22%, list=18%, signal=27%
KEGG_WNT_SIGNALING_PATHWAY	KEGG_WNT_SIGNALING_PATHWAY		150	0.230639	0.880199	0.591379	0.912519	0.998	10735	tags=23%, list=18%, signal=28%
KEGG_SPHINGOLIPID_METABOLISM	KEGG_SPHINGOLIPID_METABOLISM		36	0.273186	0.878592	0.60477	0.902652	0.998	7242	tags=17%, list=12%, signal=19%
KEGG_LONG_TERM_DEPRESSION	KEGG_LONG_TERM_DEPRESSION		68	0.229815	0.875077	0.642857	0.897304	0.999	9417	tags=18%, list=16%, signal=21%
KEGG_GNRH_SIGNALING_PATHWAY	KEGG_GNRH_SIGNALING_PATHWAY		101	0.225504	0.875019	0.630363	0.884928	0.999	10606	tags=22%, list=18%, signal=27%
KEGG_MATURITY_ONSET_DIABETES_OF_THE_YOUNG	KEGG_MATURITY_ONSET_DIABETES_OF_THE_YOUNG		25	0.290103	0.870391	0.652991	0.881457	0.999	41455	tags=100%, list=71%, signal=345%
KEGG_TIGHT_JUNCTION	KEGG_TIGHT_JUNCTION		128	0.230207	0.870381	0.6179	0.869586	0.999	11768	tags=24%, list=20%, signal=30%
KEGG_PARKINSONS_DISEASE	KEGG_PARKINSONS_DISEASE		113	0.29403	0.867794	0.584121	0.862738	0.999	3802	tags=14%, list=7%, signal=15%
KEGG_HISTIDINE_METABOLISM	KEGG_HISTIDINE_METABOLISM		28	0.265195	0.861946	0.617857	0.861788	0.999	12787	tags=29%, list=22%, signal=37%
KEGG_PATHWAYS_IN_CANCER	KEGG_PATHWAYS_IN_CANCER		322	0.215558	0.838948	0.652755	0.893637	0.999	9482	tags=19%, list=16%, signal=23%
KEGG_PROGESTERONE_MEDIATED_OOCYTE_MATURATION	KEGG_PROGESTERONE_MEDIATED_OOCYTE_MATURATION		85	0.238164	0.828163	0.626335	0.902965	0.999	9382	tags=19%, list=16%, signal=22%
KEGG_ENDOCYTOSIS	KEGG_ENDOCYTOSIS		179	0.219933	0.807693	0.696429	0.92915	0.999	15993	tags=32%, list=27%, signal=44%
KEGG_VASOPRESSIN_REGULATED_WATER_REABSORPTION	KEGG_VASOPRESSIN_REGULATED_WATER_REABSORPTION		44	0.23424	0.78768	0.7307	0.954936	1	14347	tags=27%, list=25%, signal=36%
KEGG_GLYCINE_SERINE_AND_THREONINE_METABOLISM	KEGG_GLYCINE_SERINE_AND_THREONINE_METABOLISM		31	0.245332	0.783859	0.71836	0.950256	1	13486	tags=29%, list=23%, signal=38%
KEGG_GLYCOSPHINGOLIPID_BIOSYNTHESIS_LACTO_AND_NEOLACTO_SERIES	KEGG_GLYCOSPHINGOLIPID_BIOSYNTHESIS_LACTO_AND_NEOLACTO_SERIES		26	0.239539	0.780176	0.78125	0.944881	1	9916	tags=23%, list=17%, signal=28%
KEGG_ERBB_SIGNALING_PATHWAY	KEGG_ERBB_SIGNALING_PATHWAY		86	0.219631	0.779992	0.727116	0.933741	1	6751	tags=17%, list=12%, signal=20%
KEGG_ADIPOCYTOKINE_SIGNALING_PATHWAY	KEGG_ADIPOCYTOKINE_SIGNALING_PATHWAY		66	0.225196	0.769528	0.723154	0.941003	1	6443	tags=15%, list=11%, signal=17%
KEGG_UBIQUITIN_MEDIATED_PROTEOLYSIS	KEGG_UBIQUITIN_MEDIATED_PROTEOLYSIS		130	0.228406	0.766988	0.724138	0.934845	1	12394	tags=23%, list=21%, signal=29%
KEGG_STEROID_HORMONE_BIOSYNTHESIS	KEGG_STEROID_HORMONE_BIOSYNTHESIS		55	0.243223	0.759315	0.730189	0.937561	1	16190	tags=40%, list=28%, signal=55%
KEGG_AMINOACYL_TRNA_BIOSYNTHESIS	KEGG_AMINOACYL_TRNA_BIOSYNTHESIS		22	0.299312	0.759272	0.727811	0.926852	1	4951	tags=14%, list=8%, signal=15%
KEGG_PROXIMAL_TUBULE_BICARBONATE_RECLAMATION	KEGG_PROXIMAL_TUBULE_BICARBONATE_RECLAMATION		23	0.254558	0.759217	0.743316	0.916452	1	11738	tags=26%, list=20%, signal=33%
KEGG_NON_SMALL_CELL_LUNG_CANCER	KEGG_NON_SMALL_CELL_LUNG_CANCER		54	0.226854	0.739764	0.78125	0.936926	1	7586	tags=17%, list=13%, signal=19%
KEGG_PROSTATE_CANCER	KEGG_PROSTATE_CANCER		89	0.210647	0.738071	0.758437	0.929623	1	17822	tags=39%, list=31%, signal=57%
KEGG_CALCIUM_SIGNALING_PATHWAY	KEGG_CALCIUM_SIGNALING_PATHWAY		177	0.179981	0.730703	0.798425	0.930565	1	4255	tags=10%, list=7%, signal=11%
KEGG_PEROXISOME	KEGG_PEROXISOME		78	0.216817	0.728078	0.783784	0.924138	1	16642	tags=38%, list=29%, signal=54%
KEGG_DRUG_METABOLISM_OTHER_ENZYMES	KEGG_DRUG_METABOLISM_OTHER_ENZYMES		51	0.219991	0.728033	0.762963	0.914266	1	14990	tags=31%, list=26%, signal=42%
KEGG_PORPHYRIN_AND_CHLOROPHYLL_METABOLISM	KEGG_PORPHYRIN_AND_CHLOROPHYLL_METABOLISM		40	0.22001	0.726504	0.80203	0.906696	1	6052	tags=18%, list=10%, signal=20%
KEGG_MELANOMA	KEGG_MELANOMA		71	0.199117	0.721237	0.798333	0.904516	1	9382	tags=17%, list=16%, signal=20%
KEGG_PPAR_SIGNALING_PATHWAY	KEGG_PPAR_SIGNALING_PATHWAY		69	0.190813	0.719617	0.821202	0.897815	1	10264	tags=17%, list=18%, signal=21%
KEGG_BLADDER_CANCER	KEGG_BLADDER_CANCER		41	0.209653	0.692827	0.867958	0.927341	1	7434	tags=17%, list=13%, signal=20%
KEGG_RENAL_CELL_CARCINOMA	KEGG_RENAL_CELL_CARCINOMA		66	0.206993	0.673461	0.830909	0.944546	1	6443	tags=14%, list=11%, signal=15%
KEGG_SMALL_CELL_LUNG_CANCER	KEGG_SMALL_CELL_LUNG_CANCER		84	0.197629	0.667316	0.841463	0.943575	1	17351	tags=40%, list=30%, signal=58%
KEGG_GLYCEROPHOSPHOLIPID_METABOLISM	KEGG_GLYCEROPHOSPHOLIPID_METABOLISM		71	0.176192	0.661466	0.885	0.94172	1	17881	tags=32%, list=31%, signal=47%
KEGG_PANCREATIC_CANCER	KEGG_PANCREATIC_CANCER		69	0.197098	0.653969	0.867273	0.942405	1	14933	tags=32%, list=26%, signal=43%
KEGG_APOPTOSIS	KEGG_APOPTOSIS		87	0.199469	0.642062	0.838879	0.947406	1	15671	tags=36%, list=27%, signal=49%
KEGG_THYROID_CANCER	KEGG_THYROID_CANCER		29	0.211367	0.627714	0.90167	0.95495	1	9984	tags=21%, list=17%, signal=25%
KEGG_GLIOMA	KEGG_GLIOMA		65	0.175315	0.621212	0.89948	0.953097	1	9382	tags=17%, list=16%, signal=20%
KEGG_PHENYLALANINE_METABOLISM	KEGG_PHENYLALANINE_METABOLISM		17	0.218803	0.620003	0.873418	0.945555	1	15138	tags=35%, list=26%, signal=48%
KEGG_GLYCOSYLPHOSPHATIDYLINOSITOL_GPI_ANCHOR_BIOSYNTHESIS	KEGG_GLYCOSYLPHOSPHATIDYLINOSITOL_GPI_ANCHOR_BIOSYNTHESIS		25	0.203662	0.619564	0.904315	0.937083	1	17593	tags=44%, list=30%, signal=63%
KEGG_PHOSPHATIDYLINOSITOL_SIGNALING_SYSTEM	KEGG_PHOSPHATIDYLINOSITOL_SIGNALING_SYSTEM		76	0.183804	0.615174	0.876106	0.933476	1	5921	tags=13%, list=10%, signal=15%
KEGG_ETHER_LIPID_METABOLISM	KEGG_ETHER_LIPID_METABOLISM		30	0.173971	0.584586	0.935374	0.954824	1	18765	tags=40%, list=32%, signal=59%
KEGG_HUNTINGTONS_DISEASE	KEGG_HUNTINGTONS_DISEASE		167	0.168311	0.58065	0.891544	0.949334	1	12838	tags=21%, list=22%, signal=27%
KEGG_BASAL_TRANSCRIPTION_FACTORS	KEGG_BASAL_TRANSCRIPTION_FACTORS		35	0.186312	0.55559	0.918216	0.961279	1	12581	tags=23%, list=22%, signal=29%
KEGG_RETINOL_METABOLISM	KEGG_RETINOL_METABOLISM		64	0.17407	0.540817	0.915094	0.963375	1	16600	tags=33%, list=28%, signal=46%
KEGG_ENDOMETRIAL_CANCER	KEGG_ENDOMETRIAL_CANCER		52	0.165589	0.519388	0.959854	0.968735	1	9984	tags=19%, list=17%, signal=23%
KEGG_ALPHA_LINOLENIC_ACID_METABOLISM	KEGG_ALPHA_LINOLENIC_ACID_METABOLISM		19	0.172399	0.494805	0.97491	0.974129	1	18765	tags=37%, list=32%, signal=54%
KEGG_LINOLEIC_ACID_METABOLISM	KEGG_LINOLEIC_ACID_METABOLISM		29	0.163051	0.483107	0.965454	0.971094	1	18765	tags=34%, list=32%, signal=51%
KEGG_RNA_POLYMERASE	KEGG_RNA_POLYMERASE		28	0.169448	0.46487	0.976238	0.970103	1	6362	tags=11%, list=11%, signal=12%
