# Supplementary material for: Role of arachidonic acid metabolism in osteosarcoma prognosis by integrating WGCNA and bioinformatics analysis
Source: BMC Cancer. 2025 Mar 12;25:445. doi: 10.1186/s12885-024-13278-3 (PMC11905593; doi:10.1186/s12885-024-13278-3)
Supplement: Supplementary file 9 — Supplementary Material 9 [file 12885_2024_13278_MOESM9_ESM.xlsx]

## Sheet: Sheet1
Supplementary Table 9.The KEGG-enriched pathways of PANX3.
NAME	GS<br> follow link to MSigDB	GS DETAILS	SIZE	ES	NES	NOM p-val	FDR q-val	FWER p-val	RANK AT MAX	LEADING EDGE
KEGG_FOCAL_ADHESION	KEGG_FOCAL_ADHESION	Details ...	197	-0.476849	-1.74288	0.027088	1	0.365	8643	tags=44%, list=15%, signal=52%
KEGG_MELANOMA	KEGG_MELANOMA	Details ...	71	-0.437542	-1.68789	0.015625	0.936651	0.453	7681	tags=35%, list=13%, signal=40%
KEGG_CYTOKINE_CYTOKINE_RECEPTOR_INTERACTION	KEGG_CYTOKINE_CYTOKINE_RECEPTOR_INTERACTION	Details ...	262	-0.414362	-1.61843	0.0626305	0.95154	0.563	9902	tags=39%, list=17%, signal=47%
KEGG_HYPERTROPHIC_CARDIOMYOPATHY_HCM	KEGG_HYPERTROPHIC_CARDIOMYOPATHY_HCM	Details ...	83	-0.445038	-1.6155	0.0446009	0.726486	0.569	11156	tags=48%, list=19%, signal=59%
KEGG_ECM_RECEPTOR_INTERACTION	KEGG_ECM_RECEPTOR_INTERACTION	Details ...	84	-0.463977	-1.58119	0.0594714	0.711056	0.624	7612	tags=39%, list=13%, signal=45%
KEGG_DILATED_CARDIOMYOPATHY	KEGG_DILATED_CARDIOMYOPATHY	Details ...	90	-0.416445	-1.58113	0.0617849	0.59282	0.624	7352	tags=33%, list=13%, signal=38%
KEGG_NOD_LIKE_RECEPTOR_SIGNALING_PATHWAY	KEGG_NOD_LIKE_RECEPTOR_SIGNALING_PATHWAY	Details ...	61	-0.498139	-1.55617	0.0742358	0.583852	0.665	9902	tags=49%, list=17%, signal=59%
KEGG_PRIMARY_BILE_ACID_BIOSYNTHESIS	KEGG_PRIMARY_BILE_ACID_BIOSYNTHESIS	Details ...	16	-0.485743	-1.52144	0.0464602	0.614278	0.708	5996	tags=38%, list=10%, signal=42%
KEGG_PANCREATIC_CANCER	KEGG_PANCREATIC_CANCER	Details ...	69	-0.426138	-1.51756	0.0686695	0.559104	0.714	7851	tags=36%, list=13%, signal=42%
KEGG_RENAL_CELL_CARCINOMA	KEGG_RENAL_CELL_CARCINOMA	Details ...	66	-0.44208	-1.50608	0.0747253	0.531601	0.727	8499	tags=44%, list=15%, signal=51%
KEGG_MAPK_SIGNALING_PATHWAY	KEGG_MAPK_SIGNALING_PATHWAY	Details ...	266	-0.351136	-1.48888	0.061086	0.529088	0.759	9902	tags=36%, list=17%, signal=44%
KEGG_APOPTOSIS	KEGG_APOPTOSIS	Details ...	87	-0.427198	-1.48844	0.0989011	0.486122	0.76	7997	tags=34%, list=14%, signal=40%
KEGG_VIRAL_MYOCARDITIS	KEGG_VIRAL_MYOCARDITIS	Details ...	68	-0.486214	-1.47596	0.136842	0.477449	0.776	12407	tags=54%, list=21%, signal=69%
KEGG_REGULATION_OF_ACTIN_CYTOSKELETON	KEGG_REGULATION_OF_ACTIN_CYTOSKELETON	Details ...	212	-0.374108	-1.46807	0.103371	0.460613	0.784	8643	tags=35%, list=15%, signal=41%
KEGG_ACUTE_MYELOID_LEUKEMIA	KEGG_ACUTE_MYELOID_LEUKEMIA	Details ...	57	-0.429217	-1.45829	0.0949367	0.450028	0.797	8415	tags=39%, list=14%, signal=45%
KEGG_GALACTOSE_METABOLISM	KEGG_GALACTOSE_METABOLISM	Details ...	25	-0.439024	-1.45746	0.0993789	0.423586	0.798	12290	tags=52%, list=21%, signal=66%
KEGG_PATHWAYS_IN_CANCER	KEGG_PATHWAYS_IN_CANCER	Details ...	322	-0.339261	-1.40125	0.109865	0.512768	0.861	7851	tags=29%, list=13%, signal=34%
KEGG_LEISHMANIA_INFECTION	KEGG_LEISHMANIA_INFECTION	Details ...	70	-0.492481	-1.3863	0.198745	0.514873	0.878	12175	tags=53%, list=21%, signal=67%
KEGG_COMPLEMENT_AND_COAGULATION_CASCADES	KEGG_COMPLEMENT_AND_COAGULATION_CASCADES	Details ...	69	-0.379059	-1.38411	0.112311	0.491884	0.88	8465	tags=32%, list=14%, signal=37%
KEGG_CHRONIC_MYELOID_LEUKEMIA	KEGG_CHRONIC_MYELOID_LEUKEMIA	Details ...	73	-0.393586	-1.35785	0.167756	0.51945	0.898	8499	tags=34%, list=15%, signal=40%
KEGG_ADHERENS_JUNCTION	KEGG_ADHERENS_JUNCTION	Details ...	68	-0.391449	-1.35556	0.162338	0.499503	0.9	6472	tags=34%, list=11%, signal=38%
KEGG_JAK_STAT_SIGNALING_PATHWAY	KEGG_JAK_STAT_SIGNALING_PATHWAY	Details ...	155	-0.334358	-1.35495	0.131291	0.478053	0.901	10397	tags=36%, list=18%, signal=44%
KEGG_PATHOGENIC_ESCHERICHIA_COLI_INFECTION	KEGG_PATHOGENIC_ESCHERICHIA_COLI_INFECTION	Details ...	56	-0.39433	-1.35038	0.137856	0.465324	0.903	5689	tags=29%, list=10%, signal=32%
KEGG_GAP_JUNCTION	KEGG_GAP_JUNCTION	Details ...	88	-0.329338	-1.32602	0.140909	0.49193	0.916	9694	tags=36%, list=17%, signal=44%
KEGG_NICOTINATE_AND_NICOTINAMIDE_METABOLISM	KEGG_NICOTINATE_AND_NICOTINAMIDE_METABOLISM	Details ...	24	-0.419559	-1.31482	0.172786	0.492856	0.922	4702	tags=25%, list=8%, signal=27%
KEGG_CALCIUM_SIGNALING_PATHWAY	KEGG_CALCIUM_SIGNALING_PATHWAY	Details ...	177	-0.2945	-1.30819	0.143541	0.485761	0.923	8183	tags=28%, list=14%, signal=33%
KEGG_ADIPOCYTOKINE_SIGNALING_PATHWAY	KEGG_ADIPOCYTOKINE_SIGNALING_PATHWAY	Details ...	66	-0.355484	-1.28851	0.184091	0.504127	0.929	7851	tags=29%, list=13%, signal=33%
KEGG_COLORECTAL_CANCER	KEGG_COLORECTAL_CANCER	Details ...	62	-0.370846	-1.28413	0.18	0.493936	0.929	7681	tags=31%, list=13%, signal=35%
KEGG_CHEMOKINE_SIGNALING_PATHWAY	KEGG_CHEMOKINE_SIGNALING_PATHWAY	Details ...	185	-0.339838	-1.25226	0.231579	0.537419	0.944	9344	tags=38%, list=16%, signal=46%
KEGG_AMINO_SUGAR_AND_NUCLEOTIDE_SUGAR_METABOLISM	KEGG_AMINO_SUGAR_AND_NUCLEOTIDE_SUGAR_METABOLISM	Details ...	42	-0.395004	-1.25009	0.230435	0.523768	0.944	12290	tags=45%, list=21%, signal=57%
KEGG_DORSO_VENTRAL_AXIS_FORMATION	KEGG_DORSO_VENTRAL_AXIS_FORMATION	Details ...	24	-0.430764	-1.24822	0.229545	0.510366	0.945	8415	tags=33%, list=14%, signal=39%
KEGG_P53_SIGNALING_PATHWAY	KEGG_P53_SIGNALING_PATHWAY	Details ...	66	-0.351019	-1.24616	0.226457	0.497761	0.946	4471	tags=18%, list=8%, signal=20%
KEGG_NEUROTROPHIN_SIGNALING_PATHWAY	KEGG_NEUROTROPHIN_SIGNALING_PATHWAY	Details ...	125	-0.342351	-1.24263	0.219512	0.488347	0.948	9887	tags=36%, list=17%, signal=43%
KEGG_VASCULAR_SMOOTH_MUSCLE_CONTRACTION	KEGG_VASCULAR_SMOOTH_MUSCLE_CONTRACTION	Details ...	112	-0.302083	-1.23215	0.217687	0.492286	0.954	7050	tags=26%, list=12%, signal=29%
KEGG_GNRH_SIGNALING_PATHWAY	KEGG_GNRH_SIGNALING_PATHWAY	Details ...	101	-0.294972	-1.22214	0.218679	0.495188	0.959	9700	tags=32%, list=17%, signal=38%
KEGG_SNARE_INTERACTIONS_IN_VESICULAR_TRANSPORT	KEGG_SNARE_INTERACTIONS_IN_VESICULAR_TRANSPORT	Details ...	38	-0.393491	-1.21887	0.248927	0.486631	0.96	8692	tags=39%, list=15%, signal=46%
KEGG_FC_GAMMA_R_MEDIATED_PHAGOCYTOSIS	KEGG_FC_GAMMA_R_MEDIATED_PHAGOCYTOSIS	Details ...	93	-0.348235	-1.21277	0.254777	0.483799	0.961	8724	tags=34%, list=15%, signal=40%
KEGG_TYPE_II_DIABETES_MELLITUS	KEGG_TYPE_II_DIABETES_MELLITUS	Details ...	47	-0.331307	-1.19419	0.248352	0.501406	0.968	8198	tags=28%, list=14%, signal=32%
KEGG_SMALL_CELL_LUNG_CANCER	KEGG_SMALL_CELL_LUNG_CANCER	Details ...	84	-0.333416	-1.1894	0.268722	0.496588	0.97	7851	tags=27%, list=13%, signal=32%
KEGG_ENDOCYTOSIS	KEGG_ENDOCYTOSIS	Details ...	179	-0.298764	-1.18727	0.278396	0.487674	0.972	11101	tags=38%, list=19%, signal=47%
KEGG_ARRHYTHMOGENIC_RIGHT_VENTRICULAR_CARDIOMYOPATHY_ARVC	KEGG_ARRHYTHMOGENIC_RIGHT_VENTRICULAR_CARDIOMYOPATHY_ARVC	Details ...	74	-0.313535	-1.18264	0.260563	0.482881	0.973	7352	tags=27%, list=13%, signal=31%
KEGG_HEMATOPOIETIC_CELL_LINEAGE	KEGG_HEMATOPOIETIC_CELL_LINEAGE	Details ...	85	-0.365153	-1.18144	0.294492	0.473632	0.975	9902	tags=35%, list=17%, signal=42%
KEGG_SYSTEMIC_LUPUS_ERYTHEMATOSUS	KEGG_SYSTEMIC_LUPUS_ERYTHEMATOSUS	Details ...	55	-0.418106	-1.17895	0.342052	0.466392	0.975	12933	tags=51%, list=22%, signal=65%
KEGG_O_GLYCAN_BIOSYNTHESIS	KEGG_O_GLYCAN_BIOSYNTHESIS	Details ...	29	-0.340872	-1.16911	0.288018	0.470396	0.977	6590	tags=34%, list=11%, signal=39%
KEGG_ENDOMETRIAL_CANCER	KEGG_ENDOMETRIAL_CANCER	Details ...	52	-0.345857	-1.15415	0.311804	0.481838	0.982	8829	tags=33%, list=15%, signal=38%
KEGG_T_CELL_RECEPTOR_SIGNALING_PATHWAY	KEGG_T_CELL_RECEPTOR_SIGNALING_PATHWAY	Details ...	107	-0.323051	-1.12983	0.334047	0.508837	0.986	9822	tags=34%, list=17%, signal=40%
KEGG_GLYCOSAMINOGLYCAN_BIOSYNTHESIS_HEPARAN_SULFATE	KEGG_GLYCOSAMINOGLYCAN_BIOSYNTHESIS_HEPARAN_SULFATE	Details ...	26	-0.36477	-1.1173	0.321577	0.516823	0.986	5771	tags=23%, list=10%, signal=26%
KEGG_GLYCOSAMINOGLYCAN_BIOSYNTHESIS_KERATAN_SULFATE	KEGG_GLYCOSAMINOGLYCAN_BIOSYNTHESIS_KERATAN_SULFATE	Details ...	15	-0.380763	-1.10633	0.326923	0.522024	0.987	4837	tags=33%, list=8%, signal=36%
KEGG_B_CELL_RECEPTOR_SIGNALING_PATHWAY	KEGG_B_CELL_RECEPTOR_SIGNALING_PATHWAY	Details ...	75	-0.335597	-1.09827	0.368534	0.524441	0.987	9270	tags=31%, list=16%, signal=36%
KEGG_GRAFT_VERSUS_HOST_DISEASE	KEGG_GRAFT_VERSUS_HOST_DISEASE	Details ...	37	-0.458833	-1.09499	0.411523	0.517807	0.987	15012	tags=62%, list=26%, signal=84%
KEGG_ALLOGRAFT_REJECTION	KEGG_ALLOGRAFT_REJECTION		35	-0.458151	-1.08239	0.416495	0.526673	0.988	15012	tags=63%, list=26%, signal=85%
KEGG_LEUKOCYTE_TRANSENDOTHELIAL_MIGRATION	KEGG_LEUKOCYTE_TRANSENDOTHELIAL_MIGRATION		115	-0.304803	-1.07487	0.372549	0.527673	0.988	9121	tags=33%, list=16%, signal=39%
KEGG_VEGF_SIGNALING_PATHWAY	KEGG_VEGF_SIGNALING_PATHWAY		76	-0.274422	-1.07321	0.337719	0.520052	0.988	9502	tags=29%, list=16%, signal=35%
KEGG_TOLL_LIKE_RECEPTOR_SIGNALING_PATHWAY	KEGG_TOLL_LIKE_RECEPTOR_SIGNALING_PATHWAY		102	-0.310933	-1.06871	0.403888	0.517794	0.988	9902	tags=31%, list=17%, signal=38%
KEGG_ERBB_SIGNALING_PATHWAY	KEGG_ERBB_SIGNALING_PATHWAY		86	-0.282947	-1.06764	0.391403	0.509915	0.988	8499	tags=28%, list=15%, signal=33%
KEGG_WNT_SIGNALING_PATHWAY	KEGG_WNT_SIGNALING_PATHWAY		150	-0.267082	-1.06572	0.371298	0.503248	0.988	6243	tags=21%, list=11%, signal=24%
KEGG_STARCH_AND_SUCROSE_METABOLISM	KEGG_STARCH_AND_SUCROSE_METABOLISM		51	-0.268706	-1.05276	0.402222	0.513029	0.989	8206	tags=24%, list=14%, signal=27%
KEGG_ASTHMA	KEGG_ASTHMA		28	-0.410256	-1.04985	0.436559	0.508101	0.989	15012	tags=61%, list=26%, signal=82%
KEGG_INSULIN_SIGNALING_PATHWAY	KEGG_INSULIN_SIGNALING_PATHWAY		136	-0.259679	-1.03064	0.408072	0.526186	0.991	9246	tags=29%, list=16%, signal=34%
KEGG_NEUROACTIVE_LIGAND_RECEPTOR_INTERACTION	KEGG_NEUROACTIVE_LIGAND_RECEPTOR_INTERACTION		271	-0.224711	-1.02155	0.433708	0.5308	0.993	7897	tags=22%, list=14%, signal=25%
KEGG_CELL_ADHESION_MOLECULES_CAMS	KEGG_CELL_ADHESION_MOLECULES_CAMS		128	-0.300496	-1.01334	0.442105	0.533473	0.993	11378	tags=39%, list=19%, signal=48%
KEGG_GLYCOSAMINOGLYCAN_BIOSYNTHESIS_CHONDROITIN_SULFATE	KEGG_GLYCOSAMINOGLYCAN_BIOSYNTHESIS_CHONDROITIN_SULFATE		22	-0.335258	-1.00199	0.456432	0.541136	0.994	7640	tags=36%, list=13%, signal=42%
KEGG_GLIOMA	KEGG_GLIOMA		65	-0.257423	-0.965886	0.491031	0.587116	0.996	8415	tags=23%, list=14%, signal=27%
KEGG_INTESTINAL_IMMUNE_NETWORK_FOR_IGA_PRODUCTION	KEGG_INTESTINAL_IMMUNE_NETWORK_FOR_IGA_PRODUCTION		46	-0.331863	-0.961778	0.494949	0.584451	0.996	13994	tags=50%, list=24%, signal=66%
KEGG_PRION_DISEASES	KEGG_PRION_DISEASES		35	-0.269688	-0.960526	0.4814	0.577581	0.997	6243	tags=23%, list=11%, signal=26%
KEGG_NON_SMALL_CELL_LUNG_CANCER	KEGG_NON_SMALL_CELL_LUNG_CANCER		54	-0.272197	-0.948257	0.531111	0.587484	0.998	8415	tags=24%, list=14%, signal=28%
KEGG_NITROGEN_METABOLISM	KEGG_NITROGEN_METABOLISM		23	-0.272133	-0.932968	0.542857	0.602419	0.999	9955	tags=35%, list=17%, signal=42%
KEGG_NATURAL_KILLER_CELL_MEDIATED_CYTOTOXICITY	KEGG_NATURAL_KILLER_CELL_MEDIATED_CYTOTOXICITY		132	-0.249703	-0.920948	0.528261	0.611152	0.999	10757	tags=31%, list=18%, signal=38%
KEGG_GLYCOSPHINGOLIPID_BIOSYNTHESIS_LACTO_AND_NEOLACTO_SERIES	KEGG_GLYCOSPHINGOLIPID_BIOSYNTHESIS_LACTO_AND_NEOLACTO_SERIES		26	-0.262364	-0.910613	0.573427	0.617302	0.999	4921	tags=19%, list=8%, signal=21%
KEGG_MTOR_SIGNALING_PATHWAY	KEGG_MTOR_SIGNALING_PATHWAY		51	-0.243024	-0.87439	0.610989	0.662219	0.999	7681	tags=24%, list=13%, signal=27%
KEGG_TIGHT_JUNCTION	KEGG_TIGHT_JUNCTION		128	-0.211756	-0.865326	0.627803	0.667296	0.999	10638	tags=31%, list=18%, signal=38%
KEGG_UBIQUITIN_MEDIATED_PROTEOLYSIS	KEGG_UBIQUITIN_MEDIATED_PROTEOLYSIS		130	-0.237769	-0.844693	0.622601	0.689172	0.999	9171	tags=28%, list=16%, signal=33%
KEGG_RENIN_ANGIOTENSIN_SYSTEM	KEGG_RENIN_ANGIOTENSIN_SYSTEM		17	-0.289874	-0.843958	0.636364	0.680886	0.999	3121	tags=12%, list=5%, signal=12%
KEGG_AMYOTROPHIC_LATERAL_SCLEROSIS_ALS	KEGG_AMYOTROPHIC_LATERAL_SCLEROSIS_ALS		53	-0.220239	-0.838224	0.674312	0.680028	0.999	7085	tags=21%, list=12%, signal=24%
KEGG_PHOSPHATIDYLINOSITOL_SIGNALING_SYSTEM	KEGG_PHOSPHATIDYLINOSITOL_SIGNALING_SYSTEM		76	-0.229096	-0.83752	0.623632	0.671975	0.999	4453	tags=16%, list=8%, signal=17%
KEGG_NOTCH_SIGNALING_PATHWAY	KEGG_NOTCH_SIGNALING_PATHWAY		47	-0.243346	-0.833498	0.680435	0.669052	0.999	11938	tags=40%, list=20%, signal=51%
KEGG_GLYCOLYSIS_GLUCONEOGENESIS	KEGG_GLYCOLYSIS_GLUCONEOGENESIS		61	-0.223605	-0.816626	0.654471	0.684745	0.999	12409	tags=38%, list=21%, signal=48%
KEGG_PENTOSE_PHOSPHATE_PATHWAY	KEGG_PENTOSE_PHOSPHATE_PATHWAY		27	-0.252265	-0.798901	0.682573	0.701834	1	11567	tags=33%, list=20%, signal=42%
KEGG_EPITHELIAL_CELL_SIGNALING_IN_HELICOBACTER_PYLORI_INFECTION	KEGG_EPITHELIAL_CELL_SIGNALING_IN_HELICOBACTER_PYLORI_INFECTION		68	-0.235349	-0.780498	0.666667	0.719955	1	9086	tags=26%, list=16%, signal=31%
KEGG_GLYCOSAMINOGLYCAN_DEGRADATION	KEGG_GLYCOSAMINOGLYCAN_DEGRADATION		21	-0.269239	-0.759666	0.735849	0.738999	1	6737	tags=24%, list=12%, signal=27%
KEGG_FRUCTOSE_AND_MANNOSE_METABOLISM	KEGG_FRUCTOSE_AND_MANNOSE_METABOLISM		32	-0.222694	-0.690587	0.816994	0.820015	1	9056	tags=28%, list=16%, signal=33%
KEGG_PRIMARY_IMMUNODEFICIENCY	KEGG_PRIMARY_IMMUNODEFICIENCY		35	-0.232766	-0.658584	0.788934	0.850013	1	10797	tags=40%, list=18%, signal=49%
KEGG_LYSOSOME	KEGG_LYSOSOME		121	-0.199155	-0.597282	0.849576	0.901496	1	6910	tags=18%, list=12%, signal=21%
KEGG_AUTOIMMUNE_THYROID_DISEASE	KEGG_AUTOIMMUNE_THYROID_DISEASE		50	-0.186464	-0.559571	0.883333	0.921516	1	14088	tags=40%, list=24%, signal=53%
KEGG_PHENYLALANINE_METABOLISM	KEGG_PHENYLALANINE_METABOLISM	Details ...	17	0.741672	2.08964	0	0.0719435	0.051	5166	tags=47%, list=9%, signal=52%
KEGG_STEROID_BIOSYNTHESIS	KEGG_STEROID_BIOSYNTHESIS	Details ...	17	0.675207	1.7858	0.0203704	0.665564	0.358	6891	tags=59%, list=12%, signal=67%
KEGG_PROTEIN_EXPORT	KEGG_PROTEIN_EXPORT	Details ...	23	0.674785	1.70837	0.0379507	0.726346	0.486	5833	tags=43%, list=10%, signal=48%
KEGG_HEDGEHOG_SIGNALING_PATHWAY	KEGG_HEDGEHOG_SIGNALING_PATHWAY	Details ...	56	0.455572	1.63822	0.0341556	0.820173	0.597	1506	tags=25%, list=3%, signal=26%
KEGG_TYROSINE_METABOLISM	KEGG_TYROSINE_METABOLISM	Details ...	40	0.460368	1.63266	0.0167286	0.677936	0.606	5166	tags=23%, list=9%, signal=25%
KEGG_PROXIMAL_TUBULE_BICARBONATE_RECLAMATION	KEGG_PROXIMAL_TUBULE_BICARBONATE_RECLAMATION	Details ...	23	0.517856	1.614	0.0391791	0.626368	0.637	5465	tags=22%, list=9%, signal=24%
KEGG_HISTIDINE_METABOLISM	KEGG_HISTIDINE_METABOLISM	Details ...	28	0.470964	1.56896	0.0448598	0.672708	0.692	5471	tags=32%, list=9%, signal=35%
KEGG_RNA_POLYMERASE	KEGG_RNA_POLYMERASE	Details ...	28	0.546183	1.5406	0.0896947	0.681124	0.736	13414	tags=54%, list=23%, signal=70%
KEGG_PYRUVATE_METABOLISM	KEGG_PYRUVATE_METABOLISM	Details ...	40	0.485824	1.53776	0.0807692	0.614774	0.741	4357	tags=28%, list=7%, signal=30%
KEGG_PORPHYRIN_AND_CHLOROPHYLL_METABOLISM	KEGG_PORPHYRIN_AND_CHLOROPHYLL_METABOLISM	Details ...	40	0.446985	1.52163	0.0649819	0.59667	0.762	10879	tags=43%, list=19%, signal=52%
KEGG_TRYPTOPHAN_METABOLISM	KEGG_TRYPTOPHAN_METABOLISM	Details ...	39	0.436209	1.51608	0.0671642	0.555882	0.769	4357	tags=26%, list=7%, signal=28%
KEGG_ABC_TRANSPORTERS	KEGG_ABC_TRANSPORTERS	Details ...	44	0.43426	1.4836	0.0763636	0.589202	0.806	12883	tags=36%, list=22%, signal=47%
KEGG_AMINOACYL_TRNA_BIOSYNTHESIS	KEGG_AMINOACYL_TRNA_BIOSYNTHESIS	Details ...	22	0.529598	1.41529	0.157996	0.732086	0.886	10571	tags=36%, list=18%, signal=44%
KEGG_DRUG_METABOLISM_CYTOCHROME_P450	KEGG_DRUG_METABOLISM_CYTOCHROME_P450	Details ...	71	0.387065	1.40392	0.0899471	0.71383	0.898	7028	tags=28%, list=12%, signal=32%
KEGG_N_GLYCAN_BIOSYNTHESIS	KEGG_N_GLYCAN_BIOSYNTHESIS	Details ...	46	0.441315	1.39689	0.124767	0.686265	0.901	4294	tags=26%, list=7%, signal=28%
KEGG_BASE_EXCISION_REPAIR	KEGG_BASE_EXCISION_REPAIR	Details ...	34	0.498187	1.39077	0.185255	0.659698	0.902	9235	tags=35%, list=16%, signal=42%
KEGG_METABOLISM_OF_XENOBIOTICS_BY_CYTOCHROME_P450	KEGG_METABOLISM_OF_XENOBIOTICS_BY_CYTOCHROME_P450	Details ...	69	0.388935	1.3777	0.101045	0.65667	0.915	15695	tags=41%, list=27%, signal=55%
KEGG_PYRIMIDINE_METABOLISM	KEGG_PYRIMIDINE_METABOLISM	Details ...	97	0.397793	1.36723	0.14717	0.647714	0.924	6593	tags=29%, list=11%, signal=32%
KEGG_ALPHA_LINOLENIC_ACID_METABOLISM	KEGG_ALPHA_LINOLENIC_ACID_METABOLISM	Details ...	19	0.451589	1.36098	0.15625	0.628235	0.929	4657	tags=26%, list=8%, signal=29%
KEGG_GLUTATHIONE_METABOLISM	KEGG_GLUTATHIONE_METABOLISM	Details ...	49	0.423689	1.35172	0.158879	0.618535	0.933	17560	tags=45%, list=30%, signal=64%
KEGG_OLFACTORY_TRANSDUCTION	KEGG_OLFACTORY_TRANSDUCTION	Details ...	386	0.44397	1.34122	0.190141	0.61355	0.937	19941	tags=61%, list=34%, signal=93%
KEGG_TGF_BETA_SIGNALING_PATHWAY	KEGG_TGF_BETA_SIGNALING_PATHWAY	Details ...	85	0.365544	1.31854	0.15942	0.636679	0.949	5025	tags=24%, list=9%, signal=26%
KEGG_BASAL_CELL_CARCINOMA	KEGG_BASAL_CELL_CARCINOMA	Details ...	55	0.380378	1.30124	0.200368	0.650609	0.953	5227	tags=25%, list=9%, signal=28%
KEGG_DNA_REPLICATION	KEGG_DNA_REPLICATION	Details ...	36	0.518255	1.30121	0.238569	0.623586	0.953	14371	tags=50%, list=25%, signal=66%
KEGG_MISMATCH_REPAIR	KEGG_MISMATCH_REPAIR	Details ...	23	0.516225	1.28838	0.254473	0.627578	0.96	13411	tags=43%, list=23%, signal=56%
KEGG_PENTOSE_AND_GLUCURONATE_INTERCONVERSIONS	KEGG_PENTOSE_AND_GLUCURONATE_INTERCONVERSIONS	Details ...	28	0.427674	1.27364	0.191756	0.636347	0.964	10879	tags=43%, list=19%, signal=53%
KEGG_ARGININE_AND_PROLINE_METABOLISM	KEGG_ARGININE_AND_PROLINE_METABOLISM	Details ...	53	0.349383	1.26889	0.193896	0.625031	0.967	5142	tags=23%, list=9%, signal=25%
KEGG_GLYCINE_SERINE_AND_THREONINE_METABOLISM	KEGG_GLYCINE_SERINE_AND_THREONINE_METABOLISM	Details ...	31	0.391354	1.26479	0.231481	0.612062	0.968	1520	tags=16%, list=3%, signal=17%
KEGG_TERPENOID_BACKBONE_BIOSYNTHESIS	KEGG_TERPENOID_BACKBONE_BIOSYNTHESIS	Details ...	15	0.502035	1.24625	0.21611	0.62972	0.975	7863	tags=40%, list=13%, signal=46%
KEGG_SPHINGOLIPID_METABOLISM	KEGG_SPHINGOLIPID_METABOLISM	Details ...	36	0.369827	1.20998	0.253731	0.685213	0.978	8987	tags=28%, list=15%, signal=33%
KEGG_RIBOSOME	KEGG_RIBOSOME	Details ...	88	0.551593	1.20753	0.368526	0.668948	0.978	21675	tags=76%, list=37%, signal=121%
KEGG_PARKINSONS_DISEASE	KEGG_PARKINSONS_DISEASE	Details ...	113	0.413989	1.20656	0.301587	0.650108	0.978	16581	tags=45%, list=28%, signal=63%
KEGG_OXIDATIVE_PHOSPHORYLATION	KEGG_OXIDATIVE_PHOSPHORYLATION	Details ...	115	0.412451	1.20401	0.316602	0.635684	0.978	25083	tags=69%, list=43%, signal=120%
KEGG_PROPANOATE_METABOLISM	KEGG_PROPANOATE_METABOLISM	Details ...	32	0.410863	1.19311	0.283835	0.638681	0.981	4357	tags=25%, list=7%, signal=27%
KEGG_BETA_ALANINE_METABOLISM	KEGG_BETA_ALANINE_METABOLISM	Details ...	22	0.384279	1.16866	0.266788	0.672535	0.984	4324	tags=27%, list=7%, signal=29%
KEGG_SPLICEOSOME	KEGG_SPLICEOSOME	Details ...	126	0.411315	1.16772	0.317308	0.655958	0.984	15212	tags=40%, list=26%, signal=54%
KEGG_VIBRIO_CHOLERAE_INFECTION	KEGG_VIBRIO_CHOLERAE_INFECTION	Details ...	53	0.347237	1.14225	0.314991	0.688325	0.987	16107	tags=42%, list=28%, signal=57%
KEGG_BIOSYNTHESIS_OF_UNSATURATED_FATTY_ACIDS	KEGG_BIOSYNTHESIS_OF_UNSATURATED_FATTY_ACIDS	Details ...	20	0.398881	1.13323	0.332039	0.687763	0.989	9460	tags=30%, list=16%, signal=36%
KEGG_PURINE_METABOLISM	KEGG_PURINE_METABOLISM	Details ...	153	0.276224	1.13151	0.295749	0.674028	0.989	6204	tags=20%, list=11%, signal=22%
KEGG_PPAR_SIGNALING_PATHWAY	KEGG_PPAR_SIGNALING_PATHWAY	Details ...	69	0.291187	1.13126	0.318426	0.657786	0.989	4974	tags=14%, list=9%, signal=16%
KEGG_GLYCEROPHOSPHOLIPID_METABOLISM	KEGG_GLYCEROPHOSPHOLIPID_METABOLISM	Details ...	71	0.296711	1.13029	0.320298	0.643644	0.989	4657	tags=17%, list=8%, signal=18%
KEGG_OOCYTE_MEIOSIS	KEGG_OOCYTE_MEIOSIS	Details ...	111	0.318433	1.12957	0.308989	0.629901	0.989	11054	tags=31%, list=19%, signal=38%
KEGG_FATTY_ACID_METABOLISM	KEGG_FATTY_ACID_METABOLISM	Details ...	42	0.338702	1.12874	0.316667	0.616624	0.989	15542	tags=38%, list=27%, signal=52%
KEGG_AXON_GUIDANCE	KEGG_AXON_GUIDANCE	Details ...	128	0.301631	1.12208	0.340659	0.615457	0.991	3518	tags=18%, list=6%, signal=19%
KEGG_DRUG_METABOLISM_OTHER_ENZYMES	KEGG_DRUG_METABOLISM_OTHER_ENZYMES	Details ...	51	0.322036	1.12007	0.338569	0.605489	0.991	10879	tags=31%, list=19%, signal=39%
KEGG_MELANOGENESIS	KEGG_MELANOGENESIS	Details ...	101	0.28635	1.1192	0.322004	0.593544	0.991	4034	tags=17%, list=7%, signal=18%
KEGG_INOSITOL_PHOSPHATE_METABOLISM	KEGG_INOSITOL_PHOSPHATE_METABOLISM	Details ...	54	0.330953	1.11337	0.341241	0.591294	0.992	6813	tags=24%, list=12%, signal=27%
KEGG_ARACHIDONIC_ACID_METABOLISM	KEGG_ARACHIDONIC_ACID_METABOLISM	Details ...	58	0.293131	1.09804	0.34854	0.605576	0.993	4838	tags=19%, list=8%, signal=21%
KEGG_ALANINE_ASPARTATE_AND_GLUTAMATE_METABOLISM	KEGG_ALANINE_ASPARTATE_AND_GLUTAMATE_METABOLISM	Details ...	30	0.325389	1.08731	0.359788	0.612141	0.995	6708	tags=23%, list=11%, signal=26%
KEGG_BLADDER_CANCER	KEGG_BLADDER_CANCER	Details ...	41	0.309958	1.06718	0.366038	0.633986	0.996	3580	tags=20%, list=6%, signal=21%
KEGG_BASAL_TRANSCRIPTION_FACTORS	KEGG_BASAL_TRANSCRIPTION_FACTORS		35	0.356007	1.05674	0.405825	0.640023	0.996	16286	tags=40%, list=28%, signal=55%
KEGG_HUNTINGTONS_DISEASE	KEGG_HUNTINGTONS_DISEASE		167	0.302651	1.05255	0.411538	0.634705	0.996	16581	tags=37%, list=28%, signal=52%
KEGG_BUTANOATE_METABOLISM	KEGG_BUTANOATE_METABOLISM		34	0.32722	1.04649	0.395948	0.633932	0.996	5285	tags=24%, list=9%, signal=26%
KEGG_CARDIAC_MUSCLE_CONTRACTION	KEGG_CARDIAC_MUSCLE_CONTRACTION		78	0.312214	1.03185	0.430233	0.646575	0.996	7643	tags=24%, list=13%, signal=28%
KEGG_CELL_CYCLE	KEGG_CELL_CYCLE		124	0.314924	1.02966	0.430712	0.638114	0.996	19093	tags=48%, list=33%, signal=72%
KEGG_TASTE_TRANSDUCTION	KEGG_TASTE_TRANSDUCTION		51	0.281112	1.02329	0.434457	0.637696	0.997	15506	tags=35%, list=27%, signal=48%
KEGG_ONE_CARBON_POOL_BY_FOLATE	KEGG_ONE_CARBON_POOL_BY_FOLATE		17	0.384503	1.01943	0.457529	0.632595	0.998	1347	tags=18%, list=2%, signal=18%
KEGG_NUCLEOTIDE_EXCISION_REPAIR	KEGG_NUCLEOTIDE_EXCISION_REPAIR		44	0.342773	1.01295	0.424762	0.631798	0.998	10176	tags=27%, list=17%, signal=33%
KEGG_SELENOAMINO_ACID_METABOLISM	KEGG_SELENOAMINO_ACID_METABOLISM		24	0.33747	1.01256	0.436823	0.621949	0.998	4760	tags=21%, list=8%, signal=23%
KEGG_GLYCOSPHINGOLIPID_BIOSYNTHESIS_GANGLIO_SERIES	KEGG_GLYCOSPHINGOLIPID_BIOSYNTHESIS_GANGLIO_SERIES		15	0.360497	1.00747	0.439781	0.619121	0.998	5458	tags=27%, list=9%, signal=29%
KEGG_ASCORBATE_AND_ALDARATE_METABOLISM	KEGG_ASCORBATE_AND_ALDARATE_METABOLISM		25	0.335154	1.00063	0.475525	0.619859	0.998	10879	tags=36%, list=19%, signal=44%
KEGG_LYSINE_DEGRADATION	KEGG_LYSINE_DEGRADATION		39	0.314673	0.995375	0.44	0.618334	0.998	6452	tags=21%, list=11%, signal=23%
KEGG_PROGESTERONE_MEDIATED_OOCYTE_MATURATION	KEGG_PROGESTERONE_MEDIATED_OOCYTE_MATURATION		85	0.274327	0.982603	0.440801	0.629045	0.998	7507	tags=21%, list=13%, signal=24%
KEGG_RNA_DEGRADATION	KEGG_RNA_DEGRADATION		56	0.313928	0.980241	0.465517	0.623512	0.998	9987	tags=27%, list=17%, signal=32%
KEGG_REGULATION_OF_AUTOPHAGY	KEGG_REGULATION_OF_AUTOPHAGY		34	0.276633	0.964323	0.515789	0.638534	1	19980	tags=44%, list=34%, signal=67%
KEGG_PROTEASOME	KEGG_PROTEASOME		45	0.384141	0.963405	0.505882	0.63057	1	17215	tags=42%, list=29%, signal=60%
KEGG_LONG_TERM_DEPRESSION	KEGG_LONG_TERM_DEPRESSION		68	0.239975	0.945663	0.51865	0.649054	1	5649	tags=15%, list=10%, signal=16%
KEGG_ETHER_LIPID_METABOLISM	KEGG_ETHER_LIPID_METABOLISM		30	0.260357	0.921074	0.569892	0.678058	1	12835	tags=30%, list=22%, signal=38%
KEGG_ALDOSTERONE_REGULATED_SODIUM_REABSORPTION	KEGG_ALDOSTERONE_REGULATED_SODIUM_REABSORPTION		42	0.263348	0.919283	0.557971	0.671047	1	4034	tags=12%, list=7%, signal=13%
KEGG_LONG_TERM_POTENTIATION	KEGG_LONG_TERM_POTENTIATION		70	0.246238	0.912658	0.544964	0.672253	1	4688	tags=16%, list=8%, signal=17%
KEGG_ALZHEIMERS_DISEASE	KEGG_ALZHEIMERS_DISEASE		152	0.25284	0.90494	0.545802	0.675333	1	16581	tags=38%, list=28%, signal=53%
KEGG_RETINOL_METABOLISM	KEGG_RETINOL_METABOLISM		64	0.278856	0.8962	0.624549	0.678893	1	15542	tags=33%, list=27%, signal=45%
KEGG_VALINE_LEUCINE_AND_ISOLEUCINE_DEGRADATION	KEGG_VALINE_LEUCINE_AND_ISOLEUCINE_DEGRADATION		43	0.307611	0.890115	0.551527	0.679364	1	5082	tags=21%, list=9%, signal=23%
KEGG_GLYOXYLATE_AND_DICARBOXYLATE_METABOLISM	KEGG_GLYOXYLATE_AND_DICARBOXYLATE_METABOLISM		16	0.323863	0.890013	0.558659	0.670424	1	26192	tags=69%, list=45%, signal=125%
KEGG_THYROID_CANCER	KEGG_THYROID_CANCER		29	0.281241	0.880992	0.587273	0.674933	1	14978	tags=34%, list=26%, signal=46%
KEGG_PROSTATE_CANCER	KEGG_PROSTATE_CANCER		89	0.242405	0.873573	0.59116	0.676553	1	3266	tags=13%, list=6%, signal=14%
KEGG_VASOPRESSIN_REGULATED_WATER_REABSORPTION	KEGG_VASOPRESSIN_REGULATED_WATER_REABSORPTION		44	0.250044	0.863628	0.625899	0.682631	1	5649	tags=16%, list=10%, signal=18%
KEGG_CYSTEINE_AND_METHIONINE_METABOLISM	KEGG_CYSTEINE_AND_METHIONINE_METABOLISM		34	0.260827	0.861793	0.627737	0.676614	1	3973	tags=12%, list=7%, signal=13%
KEGG_CITRATE_CYCLE_TCA_CYCLE	KEGG_CITRATE_CYCLE_TCA_CYCLE		31	0.310296	0.856535	0.613767	0.675912	1	1799	tags=13%, list=3%, signal=13%
KEGG_GLYCOSYLPHOSPHATIDYLINOSITOL_GPI_ANCHOR_BIOSYNTHESIS	KEGG_GLYCOSYLPHOSPHATIDYLINOSITOL_GPI_ANCHOR_BIOSYNTHESIS		25	0.282376	0.846178	0.635659	0.682651	1	27317	tags=56%, list=47%, signal=105%
KEGG_GLYCEROLIPID_METABOLISM	KEGG_GLYCEROLIPID_METABOLISM		43	0.225056	0.844126	0.682971	0.677508	1	2705	tags=12%, list=5%, signal=12%
KEGG_PEROXISOME	KEGG_PEROXISOME		78	0.233864	0.801987	0.676525	0.730804	1	7474	tags=18%, list=13%, signal=21%
KEGG_TYPE_I_DIABETES_MELLITUS	KEGG_TYPE_I_DIABETES_MELLITUS		41	0.305303	0.790445	0.609127	0.737985	1	3991	tags=15%, list=7%, signal=16%
KEGG_LINOLEIC_ACID_METABOLISM	KEGG_LINOLEIC_ACID_METABOLISM		29	0.256109	0.769671	0.740402	0.757794	1	4657	tags=17%, list=8%, signal=19%
KEGG_PANTOTHENATE_AND_COA_BIOSYNTHESIS	KEGG_PANTOTHENATE_AND_COA_BIOSYNTHESIS		16	0.256102	0.764088	0.739895	0.756508	1	6686	tags=19%, list=11%, signal=21%
KEGG_CYTOSOLIC_DNA_SENSING_PATHWAY	KEGG_CYTOSOLIC_DNA_SENSING_PATHWAY		53	0.19827	0.684196	0.842205	0.855677	1	18745	tags=36%, list=32%, signal=53%
KEGG_OTHER_GLYCAN_DEGRADATION	KEGG_OTHER_GLYCAN_DEGRADATION		16	0.270552	0.683013	0.781784	0.847422	1	2691	tags=13%, list=5%, signal=13%
KEGG_STEROID_HORMONE_BIOSYNTHESIS	KEGG_STEROID_HORMONE_BIOSYNTHESIS		55	0.205173	0.659544	0.841549	0.866379	1	10879	tags=24%, list=19%, signal=29%
KEGG_FC_EPSILON_RI_SIGNALING_PATHWAY	KEGG_FC_EPSILON_RI_SIGNALING_PATHWAY		79	0.168691	0.634972	0.903108	0.883556	1	4657	tags=10%, list=8%, signal=11%
KEGG_HOMOLOGOUS_RECOMBINATION	KEGG_HOMOLOGOUS_RECOMBINATION		26	0.219378	0.592945	0.880077	0.916222	1	17594	tags=31%, list=30%, signal=44%
KEGG_RIG_I_LIKE_RECEPTOR_SIGNALING_PATHWAY	KEGG_RIG_I_LIKE_RECEPTOR_SIGNALING_PATHWAY		69	0.143956	0.513019	0.979401	0.966571	1	24116	tags=41%, list=41%, signal=69%
KEGG_MATURITY_ONSET_DIABETES_OF_THE_YOUNG	KEGG_MATURITY_ONSET_DIABETES_OF_THE_YOUNG		25	0.162359	0.496141	0.988806	0.964921	1	23638	tags=44%, list=40%, signal=74%
KEGG_ANTIGEN_PROCESSING_AND_PRESENTATION	KEGG_ANTIGEN_PROCESSING_AND_PRESENTATION		81	0.125003	0.371758	0.986434	0.992702	1	4455	tags=9%, list=8%, signal=9%
