# Supplementary material for: Role of arachidonic acid metabolism in osteosarcoma prognosis by integrating WGCNA and bioinformatics analysis
Source: BMC Cancer. 2025 Mar 12;25:445. doi: 10.1186/s12885-024-13278-3 (PMC11905593; doi:10.1186/s12885-024-13278-3)
Supplement: Supplementary file 10 — Supplementary Material 10 [file 12885_2024_13278_MOESM10_ESM.xlsx]

## Sheet: Sheet1
Supplementary Table 10.The KEGG-enriched pathways of STOM.
NAME	GS<br> follow link to MSigDB	GS DETAILS	SIZE	ES	NES	NOM p-val	FDR q-val	FWER p-val	RANK AT MAX	LEADING EDGE
KEGG_OXIDATIVE_PHOSPHORYLATION	KEGG_OXIDATIVE_PHOSPHORYLATION	Details ...	115	-0.539364	-1.68348	0.0604752	0.391211	0.445	11165	tags=49%, list=19%, signal=60%
KEGG_RIBOSOME	KEGG_RIBOSOME	Details ...	88	-0.719355	-1.61166	0.0752688	0.3096	0.579	10745	tags=73%, list=18%, signal=89%
KEGG_PARKINSONS_DISEASE	KEGG_PARKINSONS_DISEASE	Details ...	113	-0.461631	-1.45448	0.145336	0.487382	0.815	11042	tags=45%, list=19%, signal=56%
KEGG_VIBRIO_CHOLERAE_INFECTION	KEGG_VIBRIO_CHOLERAE_INFECTION	Details ...	53	-0.398077	-1.37764	0.140461	0.524883	0.89	9144	tags=38%, list=16%, signal=45%
KEGG_PROTEIN_EXPORT	KEGG_PROTEIN_EXPORT	Details ...	23	-0.512735	-1.37343	0.168033	0.42672	0.893	5102	tags=22%, list=9%, signal=24%
KEGG_PHENYLALANINE_METABOLISM	KEGG_PHENYLALANINE_METABOLISM	Details ...	17	-0.459945	-1.31813	0.164147	0.446561	0.921	8852	tags=41%, list=15%, signal=49%
KEGG_CARDIAC_MUSCLE_CONTRACTION	KEGG_CARDIAC_MUSCLE_CONTRACTION	Details ...	78	-0.360685	-1.31361	0.184486	0.389432	0.927	9574	tags=33%, list=16%, signal=40%
KEGG_HEDGEHOG_SIGNALING_PATHWAY	KEGG_HEDGEHOG_SIGNALING_PATHWAY	Details ...	56	-0.331511	-1.2438	0.213656	0.445224	0.954	8133	tags=29%, list=14%, signal=33%
KEGG_STEROID_BIOSYNTHESIS	KEGG_STEROID_BIOSYNTHESIS	Details ...	17	-0.470901	-1.24057	0.26572	0.400704	0.955	9134	tags=47%, list=16%, signal=56%
KEGG_HUNTINGTONS_DISEASE	KEGG_HUNTINGTONS_DISEASE	Details ...	167	-0.302383	-1.10425	0.344519	0.568121	0.982	11223	tags=37%, list=19%, signal=46%
KEGG_RNA_POLYMERASE	KEGG_RNA_POLYMERASE	Details ...	28	-0.367549	-1.0665	0.387892	0.577359	0.988	12637	tags=39%, list=22%, signal=50%
KEGG_BASAL_CELL_CARCINOMA	KEGG_BASAL_CELL_CARCINOMA	Details ...	55	-0.29266	-1.05864	0.392157	0.541308	0.988	8937	tags=29%, list=15%, signal=34%
KEGG_GLYCOSAMINOGLYCAN_BIOSYNTHESIS_CHONDROITIN_SULFATE	KEGG_GLYCOSAMINOGLYCAN_BIOSYNTHESIS_CHONDROITIN_SULFATE	Details ...	22	-0.333732	-1.02661	0.416495	0.546687	0.99	12581	tags=50%, list=22%, signal=64%
KEGG_GLUTATHIONE_METABOLISM	KEGG_GLUTATHIONE_METABOLISM	Details ...	49	-0.293491	-0.98729	0.449115	0.564441	0.992	13745	tags=43%, list=24%, signal=56%
KEGG_ALPHA_LINOLENIC_ACID_METABOLISM	KEGG_ALPHA_LINOLENIC_ACID_METABOLISM	Details ...	19	-0.313729	-0.964381	0.507216	0.559825	0.996	10266	tags=26%, list=18%, signal=32%
KEGG_GLYCINE_SERINE_AND_THREONINE_METABOLISM	KEGG_GLYCINE_SERINE_AND_THREONINE_METABOLISM	Details ...	31	-0.266406	-0.888394	0.598253	0.635233	0.997	13887	tags=39%, list=24%, signal=51%
KEGG_AMINOACYL_TRNA_BIOSYNTHESIS	KEGG_AMINOACYL_TRNA_BIOSYNTHESIS	Details ...	22	-0.316954	-0.843419	0.619247	0.663872	0.998	11293	tags=32%, list=19%, signal=39%
KEGG_GLYOXYLATE_AND_DICARBOXYLATE_METABOLISM	KEGG_GLYOXYLATE_AND_DICARBOXYLATE_METABOLISM	Details ...	16	-0.275139	-0.757448	0.735417	0.74821	0.999	12708	tags=38%, list=22%, signal=48%
KEGG_OLFACTORY_TRANSDUCTION	KEGG_OLFACTORY_TRANSDUCTION	Details ...	386	-0.0873364	-0.27718	0.98768	0.999321	0.999	21672	tags=31%, list=37%, signal=49%
KEGG_JAK_STAT_SIGNALING_PATHWAY	KEGG_JAK_STAT_SIGNALING_PATHWAY	Details ...	155	0.637319	2.53441	0	0	0	7923	tags=43%, list=14%, signal=50%
KEGG_CYTOKINE_CYTOKINE_RECEPTOR_INTERACTION	KEGG_CYTOKINE_CYTOKINE_RECEPTOR_INTERACTION	Details ...	262	0.644242	2.43929	0	0	0	7928	tags=47%, list=14%, signal=55%
KEGG_APOPTOSIS	KEGG_APOPTOSIS	Details ...	87	0.699436	2.39706	0	0	0	9918	tags=62%, list=17%, signal=75%
KEGG_MAPK_SIGNALING_PATHWAY	KEGG_MAPK_SIGNALING_PATHWAY	Details ...	266	0.567648	2.33384	0	0.00103874	0.003	8088	tags=41%, list=14%, signal=48%
KEGG_ACUTE_MYELOID_LEUKEMIA	KEGG_ACUTE_MYELOID_LEUKEMIA	Details ...	57	0.696534	2.32099	0	0.000830995	0.003	5382	tags=47%, list=9%, signal=52%
KEGG_TOLL_LIKE_RECEPTOR_SIGNALING_PATHWAY	KEGG_TOLL_LIKE_RECEPTOR_SIGNALING_PATHWAY	Details ...	102	0.665799	2.29313	0	0.0010156	0.003	7104	tags=51%, list=12%, signal=58%
KEGG_CHEMOKINE_SIGNALING_PATHWAY	KEGG_CHEMOKINE_SIGNALING_PATHWAY	Details ...	185	0.634747	2.29156	0.00195312	0.000870518	0.003	7945	tags=51%, list=14%, signal=59%
KEGG_DORSO_VENTRAL_AXIS_FORMATION	KEGG_DORSO_VENTRAL_AXIS_FORMATION	Details ...	24	0.771282	2.28813	0	0.000889122	0.003	5236	tags=58%, list=9%, signal=64%
KEGG_VASCULAR_SMOOTH_MUSCLE_CONTRACTION	KEGG_VASCULAR_SMOOTH_MUSCLE_CONTRACTION	Details ...	112	0.578194	2.2728	0	0.000923328	0.003	7740	tags=41%, list=13%, signal=47%
KEGG_HEMATOPOIETIC_CELL_LINEAGE	KEGG_HEMATOPOIETIC_CELL_LINEAGE	Details ...	85	0.699795	2.25667	0	0.000830995	0.003	7928	tags=55%, list=14%, signal=64%
KEGG_T_CELL_RECEPTOR_SIGNALING_PATHWAY	KEGG_T_CELL_RECEPTOR_SIGNALING_PATHWAY	Details ...	107	0.647345	2.24952	0.00190476	0.00075545	0.003	6994	tags=50%, list=12%, signal=56%
KEGG_AUTOIMMUNE_THYROID_DISEASE	KEGG_AUTOIMMUNE_THYROID_DISEASE	Details ...	50	0.762569	2.24203	0	0.000976613	0.005	4297	tags=50%, list=7%, signal=54%
KEGG_NEUROTROPHIN_SIGNALING_PATHWAY	KEGG_NEUROTROPHIN_SIGNALING_PATHWAY	Details ...	125	0.623538	2.23862	0	0.000991517	0.006	12237	tags=61%, list=21%, signal=77%
KEGG_NATURAL_KILLER_CELL_MEDIATED_CYTOTOXICITY	KEGG_NATURAL_KILLER_CELL_MEDIATED_CYTOTOXICITY	Details ...	132	0.605178	2.21128	0.00190476	0.00142383	0.01	8386	tags=45%, list=14%, signal=52%
KEGG_REGULATION_OF_ACTIN_CYTOSKELETON	KEGG_REGULATION_OF_ACTIN_CYTOSKELETON	Details ...	212	0.576434	2.20647	0	0.00153079	0.011	8202	tags=47%, list=14%, signal=55%
KEGG_CHRONIC_MYELOID_LEUKEMIA	KEGG_CHRONIC_MYELOID_LEUKEMIA	Details ...	73	0.642067	2.19362	0.00182815	0.00186795	0.016	5382	tags=42%, list=9%, signal=47%
KEGG_RENAL_CELL_CARCINOMA	KEGG_RENAL_CELL_CARCINOMA	Details ...	66	0.646648	2.193	0.00181159	0.00183068	0.016	7185	tags=52%, list=12%, signal=59%
KEGG_RENIN_ANGIOTENSIN_SYSTEM	KEGG_RENIN_ANGIOTENSIN_SYSTEM	Details ...	17	0.751199	2.15471	0	0.00252464	0.02	3569	tags=53%, list=6%, signal=56%
KEGG_INTESTINAL_IMMUNE_NETWORK_FOR_IGA_PRODUCTION	KEGG_INTESTINAL_IMMUNE_NETWORK_FOR_IGA_PRODUCTION	Details ...	46	0.753691	2.15203	0	0.00254253	0.022	5559	tags=59%, list=10%, signal=65%
KEGG_FOCAL_ADHESION	KEGG_FOCAL_ADHESION	Details ...	197	0.601202	2.14902	0	0.00265866	0.023	6286	tags=45%, list=11%, signal=50%
KEGG_PATHWAYS_IN_CANCER	KEGG_PATHWAYS_IN_CANCER	Details ...	322	0.531278	2.14884	0.0018018	0.00253206	0.023	9479	tags=43%, list=16%, signal=51%
KEGG_ADIPOCYTOKINE_SIGNALING_PATHWAY	KEGG_ADIPOCYTOKINE_SIGNALING_PATHWAY	Details ...	66	0.604238	2.13841	0	0.00266541	0.025	9479	tags=47%, list=16%, signal=56%
KEGG_CELL_ADHESION_MOLECULES_CAMS	KEGG_CELL_ADHESION_MOLECULES_CAMS	Details ...	128	0.64033	2.13281	0.00575816	0.00283249	0.028	10822	tags=65%, list=19%, signal=79%
KEGG_LEISHMANIA_INFECTION	KEGG_LEISHMANIA_INFECTION	Details ...	70	0.761181	2.1319	0	0.00271447	0.028	7104	tags=69%, list=12%, signal=78%
KEGG_LEUKOCYTE_TRANSENDOTHELIAL_MIGRATION	KEGG_LEUKOCYTE_TRANSENDOTHELIAL_MIGRATION	Details ...	115	0.61453	2.12621	0	0.00286111	0.03	10663	tags=58%, list=18%, signal=71%
KEGG_HYPERTROPHIC_CARDIOMYOPATHY_HCM	KEGG_HYPERTROPHIC_CARDIOMYOPATHY_HCM	Details ...	83	0.611322	2.12509	0	0.00275107	0.03	7445	tags=47%, list=13%, signal=54%
KEGG_LONG_TERM_POTENTIATION	KEGG_LONG_TERM_POTENTIATION	Details ...	70	0.566284	2.12168	0.00186567	0.0027738	0.031	7657	tags=37%, list=13%, signal=43%
KEGG_COLORECTAL_CANCER	KEGG_COLORECTAL_CANCER	Details ...	62	0.615488	2.10211	0	0.00365524	0.041	12306	tags=58%, list=21%, signal=73%
KEGG_VEGF_SIGNALING_PATHWAY	KEGG_VEGF_SIGNALING_PATHWAY	Details ...	76	0.549697	2.08747	0	0.00406022	0.046	7767	tags=36%, list=13%, signal=41%
KEGG_ANTIGEN_PROCESSING_AND_PRESENTATION	KEGG_ANTIGEN_PROCESSING_AND_PRESENTATION	Details ...	81	0.670734	2.08248	0.0019084	0.00433257	0.048	7683	tags=48%, list=13%, signal=55%
KEGG_NOD_LIKE_RECEPTOR_SIGNALING_PATHWAY	KEGG_NOD_LIKE_RECEPTOR_SIGNALING_PATHWAY	Details ...	61	0.678482	2.08132	0	0.00433043	0.049	7104	tags=59%, list=12%, signal=67%
KEGG_MELANOMA	KEGG_MELANOMA	Details ...	71	0.551563	2.0659	0	0.00535595	0.059	5543	tags=38%, list=9%, signal=42%
KEGG_PRION_DISEASES	KEGG_PRION_DISEASES	Details ...	35	0.603425	2.06578	0	0.00522215	0.06	7928	tags=49%, list=14%, signal=56%
KEGG_VIRAL_MYOCARDITIS	KEGG_VIRAL_MYOCARDITIS	Details ...	68	0.68785	2.05936	0.00191205	0.00529131	0.063	6202	tags=54%, list=11%, signal=61%
KEGG_PANCREATIC_CANCER	KEGG_PANCREATIC_CANCER	Details ...	69	0.586269	2.05203	0	0.00558535	0.068	6851	tags=42%, list=12%, signal=48%
KEGG_CALCIUM_SIGNALING_PATHWAY	KEGG_CALCIUM_SIGNALING_PATHWAY	Details ...	177	0.482868	2.05116	0	0.0055154	0.068	10638	tags=40%, list=18%, signal=49%
KEGG_FC_GAMMA_R_MEDIATED_PHAGOCYTOSIS	KEGG_FC_GAMMA_R_MEDIATED_PHAGOCYTOSIS	Details ...	93	0.594994	2.04714	0.00379507	0.0055914	0.07	7945	tags=46%, list=14%, signal=53%
KEGG_COMPLEMENT_AND_COAGULATION_CASCADES	KEGG_COMPLEMENT_AND_COAGULATION_CASCADES	Details ...	69	0.577766	2.04092	0	0.00597258	0.076	5357	tags=36%, list=9%, signal=40%
KEGG_ENDOMETRIAL_CANCER	KEGG_ENDOMETRIAL_CANCER	Details ...	52	0.616411	2.03704	0.00180832	0.00604217	0.078	9432	tags=52%, list=16%, signal=62%
KEGG_B_CELL_RECEPTOR_SIGNALING_PATHWAY	KEGG_B_CELL_RECEPTOR_SIGNALING_PATHWAY	Details ...	75	0.630624	2.0309	0.00596422	0.00621555	0.081	6851	tags=48%, list=12%, signal=54%
KEGG_SMALL_CELL_LUNG_CANCER	KEGG_SMALL_CELL_LUNG_CANCER	Details ...	84	0.575407	2.03018	0.00369004	0.00611266	0.081	10160	tags=48%, list=17%, signal=58%
KEGG_GNRH_SIGNALING_PATHWAY	KEGG_GNRH_SIGNALING_PATHWAY	Details ...	101	0.505684	2.02838	0	0.00617769	0.082	7659	tags=35%, list=13%, signal=40%
KEGG_GLIOMA	KEGG_GLIOMA	Details ...	65	0.551048	2.02325	0.00184162	0.00631052	0.085	7767	tags=37%, list=13%, signal=43%
KEGG_ENDOCYTOSIS	KEGG_ENDOCYTOSIS	Details ...	179	0.521403	2.01768	0.00547445	0.00662756	0.087	7683	tags=41%, list=13%, signal=47%
KEGG_NICOTINATE_AND_NICOTINAMIDE_METABOLISM	KEGG_NICOTINATE_AND_NICOTINAMIDE_METABOLISM	Details ...	24	0.675107	2.01141	0	0.0070219	0.089	6771	tags=58%, list=12%, signal=66%
KEGG_DILATED_CARDIOMYOPATHY	KEGG_DILATED_CARDIOMYOPATHY	Details ...	90	0.555657	2.00874	0.00368324	0.00714734	0.092	7445	tags=40%, list=13%, signal=46%
KEGG_PHOSPHATIDYLINOSITOL_SIGNALING_SYSTEM	KEGG_PHOSPHATIDYLINOSITOL_SIGNALING_SYSTEM	Details ...	76	0.573326	2.00468	0.00562852	0.0072905	0.095	7782	tags=49%, list=13%, signal=56%
KEGG_PPAR_SIGNALING_PATHWAY	KEGG_PPAR_SIGNALING_PATHWAY	Details ...	69	0.505279	1.99926	0.00536673	0.00742176	0.099	10373	tags=41%, list=18%, signal=49%
KEGG_RIG_I_LIKE_RECEPTOR_SIGNALING_PATHWAY	KEGG_RIG_I_LIKE_RECEPTOR_SIGNALING_PATHWAY	Details ...	69	0.546433	1.99875	0.00963391	0.00731545	0.1	12135	tags=45%, list=21%, signal=57%
KEGG_SYSTEMIC_LUPUS_ERYTHEMATOSUS	KEGG_SYSTEMIC_LUPUS_ERYTHEMATOSUS	Details ...	55	0.730353	1.98667	0.00596422	0.00809256	0.112	4017	tags=56%, list=7%, signal=60%
KEGG_PATHOGENIC_ESCHERICHIA_COLI_INFECTION	KEGG_PATHOGENIC_ESCHERICHIA_COLI_INFECTION		56	0.594996	1.98622	0.00187617	0.00798158	0.112	7132	tags=45%, list=12%, signal=51%
KEGG_ALLOGRAFT_REJECTION	KEGG_ALLOGRAFT_REJECTION		35	0.832799	1.98166	0.0039604	0.0083063	0.113	4297	tags=69%, list=7%, signal=74%
KEGG_CYTOSOLIC_DNA_SENSING_PATHWAY	KEGG_CYTOSOLIC_DNA_SENSING_PATHWAY		53	0.556617	1.96703	0.0112994	0.00944085	0.128	10523	tags=45%, list=18%, signal=55%
KEGG_ASTHMA	KEGG_ASTHMA		28	0.779348	1.96115	0.00984252	0.00990568	0.136	6284	tags=64%, list=11%, signal=72%
KEGG_INSULIN_SIGNALING_PATHWAY	KEGG_INSULIN_SIGNALING_PATHWAY		136	0.510198	1.95877	0.00561798	0.00993253	0.138	7945	tags=37%, list=14%, signal=42%
KEGG_ARRHYTHMOGENIC_RIGHT_VENTRICULAR_CARDIOMYOPATHY_ARVC	KEGG_ARRHYTHMOGENIC_RIGHT_VENTRICULAR_CARDIOMYOPATHY_ARVC		74	0.537036	1.95492	0.00552486	0.0100981	0.143	7445	tags=38%, list=13%, signal=43%
KEGG_ERBB_SIGNALING_PATHWAY	KEGG_ERBB_SIGNALING_PATHWAY		86	0.527199	1.95271	0.00547445	0.0101726	0.146	13305	tags=53%, list=23%, signal=69%
KEGG_ADHERENS_JUNCTION	KEGG_ADHERENS_JUNCTION		68	0.584519	1.95179	0	0.0100319	0.146	7307	tags=44%, list=13%, signal=50%
KEGG_TGF_BETA_SIGNALING_PATHWAY	KEGG_TGF_BETA_SIGNALING_PATHWAY		85	0.534945	1.92948	0.00728597	0.0123327	0.176	6419	tags=42%, list=11%, signal=48%
KEGG_GAP_JUNCTION	KEGG_GAP_JUNCTION		88	0.483145	1.9159	0.00177936	0.0137695	0.192	10638	tags=43%, list=18%, signal=53%
KEGG_ALDOSTERONE_REGULATED_SODIUM_REABSORPTION	KEGG_ALDOSTERONE_REGULATED_SODIUM_REABSORPTION		42	0.55132	1.91513	0.00761905	0.0136627	0.195	11609	tags=52%, list=20%, signal=65%
KEGG_P53_SIGNALING_PATHWAY	KEGG_P53_SIGNALING_PATHWAY		66	0.555154	1.90547	0.00363636	0.0143335	0.202	9918	tags=44%, list=17%, signal=53%
KEGG_GRAFT_VERSUS_HOST_DISEASE	KEGG_GRAFT_VERSUS_HOST_DISEASE		37	0.793753	1.88547	0.0159363	0.0165902	0.232	11251	tags=92%, list=19%, signal=114%
KEGG_UBIQUITIN_MEDIATED_PROTEOLYSIS	KEGG_UBIQUITIN_MEDIATED_PROTEOLYSIS		130	0.550554	1.8832	0.00927644	0.0166808	0.233	13328	tags=56%, list=23%, signal=73%
KEGG_ETHER_LIPID_METABOLISM	KEGG_ETHER_LIPID_METABOLISM		30	0.537896	1.87055	0.00182482	0.0182303	0.25	3518	tags=27%, list=6%, signal=28%
KEGG_PRIMARY_IMMUNODEFICIENCY	KEGG_PRIMARY_IMMUNODEFICIENCY		35	0.664197	1.86653	0.0116959	0.0183662	0.253	7923	tags=54%, list=14%, signal=63%
KEGG_NON_SMALL_CELL_LUNG_CANCER	KEGG_NON_SMALL_CELL_LUNG_CANCER		54	0.546519	1.85771	0.0109091	0.0196503	0.263	7767	tags=41%, list=13%, signal=47%
KEGG_TYPE_I_DIABETES_MELLITUS	KEGG_TYPE_I_DIABETES_MELLITUS		41	0.687596	1.84373	0.0395257	0.0214156	0.276	4297	tags=59%, list=7%, signal=63%
KEGG_FC_EPSILON_RI_SIGNALING_PATHWAY	KEGG_FC_EPSILON_RI_SIGNALING_PATHWAY		79	0.490579	1.84087	0.00957854	0.0214609	0.279	7767	tags=34%, list=13%, signal=39%
KEGG_PANTOTHENATE_AND_COA_BIOSYNTHESIS	KEGG_PANTOTHENATE_AND_COA_BIOSYNTHESIS		16	0.608642	1.82875	0.00739372	0.0235047	0.304	6246	tags=31%, list=11%, signal=35%
KEGG_MTOR_SIGNALING_PATHWAY	KEGG_MTOR_SIGNALING_PATHWAY		51	0.515405	1.82108	0.00728597	0.0244261	0.315	11214	tags=51%, list=19%, signal=63%
KEGG_WNT_SIGNALING_PATHWAY	KEGG_WNT_SIGNALING_PATHWAY		150	0.462165	1.81922	0.00904159	0.0242459	0.315	9621	tags=36%, list=16%, signal=43%
KEGG_NOTCH_SIGNALING_PATHWAY	KEGG_NOTCH_SIGNALING_PATHWAY		47	0.535858	1.81455	0.0214286	0.024553	0.319	6089	tags=38%, list=10%, signal=43%
KEGG_AXON_GUIDANCE	KEGG_AXON_GUIDANCE		128	0.47334	1.79232	0.0199275	0.02834	0.346	7221	tags=38%, list=12%, signal=44%
KEGG_AMYOTROPHIC_LATERAL_SCLEROSIS_ALS	KEGG_AMYOTROPHIC_LATERAL_SCLEROSIS_ALS		53	0.487909	1.78666	0.0110701	0.0292838	0.356	6284	tags=28%, list=11%, signal=32%
KEGG_TYPE_II_DIABETES_MELLITUS	KEGG_TYPE_II_DIABETES_MELLITUS		47	0.505175	1.77627	0.0209125	0.0308793	0.371	6284	tags=36%, list=11%, signal=40%
KEGG_GALACTOSE_METABOLISM	KEGG_GALACTOSE_METABOLISM		25	0.558432	1.76269	0.0184502	0.0334991	0.393	10783	tags=44%, list=18%, signal=54%
KEGG_INOSITOL_PHOSPHATE_METABOLISM	KEGG_INOSITOL_PHOSPHATE_METABOLISM		54	0.528933	1.73428	0.0322581	0.040372	0.437	7782	tags=48%, list=13%, signal=56%
KEGG_STARCH_AND_SUCROSE_METABOLISM	KEGG_STARCH_AND_SUCROSE_METABOLISM		51	0.472428	1.72678	0.00353357	0.0418722	0.45	6607	tags=24%, list=11%, signal=27%
KEGG_TRYPTOPHAN_METABOLISM	KEGG_TRYPTOPHAN_METABOLISM		39	0.499434	1.72467	0.0201097	0.041968	0.455	9047	tags=38%, list=15%, signal=45%
KEGG_GLYCEROLIPID_METABOLISM	KEGG_GLYCEROLIPID_METABOLISM		43	0.458998	1.72412	0.0142096	0.0416761	0.455	7864	tags=30%, list=13%, signal=35%
KEGG_PRIMARY_BILE_ACID_BIOSYNTHESIS	KEGG_PRIMARY_BILE_ACID_BIOSYNTHESIS		16	0.588673	1.72355	0.021544	0.0413754	0.455	3623	tags=31%, list=6%, signal=33%
KEGG_PROSTATE_CANCER	KEGG_PROSTATE_CANCER		89	0.475258	1.70168	0.0346084	0.0464937	0.475	6851	tags=39%, list=12%, signal=44%
KEGG_TIGHT_JUNCTION	KEGG_TIGHT_JUNCTION		128	0.433028	1.69665	0.0297952	0.0471931	0.48	12418	tags=41%, list=21%, signal=51%
KEGG_SNARE_INTERACTIONS_IN_VESICULAR_TRANSPORT	KEGG_SNARE_INTERACTIONS_IN_VESICULAR_TRANSPORT		38	0.548519	1.68941	0.032381	0.0486601	0.489	7083	tags=42%, list=12%, signal=48%
KEGG_ECM_RECEPTOR_INTERACTION	KEGG_ECM_RECEPTOR_INTERACTION		84	0.509572	1.6842	0.0332717	0.0493084	0.496	6660	tags=42%, list=11%, signal=47%
KEGG_NEUROACTIVE_LIGAND_RECEPTOR_INTERACTION	KEGG_NEUROACTIVE_LIGAND_RECEPTOR_INTERACTION		271	0.392423	1.68124	0.00914077	0.0496346	0.499	9506	tags=28%, list=16%, signal=33%
KEGG_LONG_TERM_DEPRESSION	KEGG_LONG_TERM_DEPRESSION		68	0.42843	1.65718	0.0272727	0.056217	0.53	9643	tags=31%, list=17%, signal=37%
KEGG_O_GLYCAN_BIOSYNTHESIS	KEGG_O_GLYCAN_BIOSYNTHESIS		29	0.501955	1.65025	0.0281955	0.0579244	0.554	8690	tags=52%, list=15%, signal=61%
KEGG_PROGESTERONE_MEDIATED_OOCYTE_MATURATION	KEGG_PROGESTERONE_MEDIATED_OOCYTE_MATURATION		85	0.465687	1.61111	0.0417457	0.0705136	0.618	6614	tags=28%, list=11%, signal=32%
KEGG_MELANOGENESIS	KEGG_MELANOGENESIS		101	0.39808	1.58082	0.0498221	0.0821745	0.667	9621	tags=32%, list=16%, signal=38%
KEGG_PEROXISOME	KEGG_PEROXISOME		78	0.449136	1.54621	0.0910781	0.0966965	0.715	9787	tags=33%, list=17%, signal=40%
KEGG_OOCYTE_MEIOSIS	KEGG_OOCYTE_MEIOSIS		111	0.440098	1.53547	0.0876191	0.100328	0.73	12237	tags=35%, list=21%, signal=44%
KEGG_STEROID_HORMONE_BIOSYNTHESIS	KEGG_STEROID_HORMONE_BIOSYNTHESIS		55	0.467527	1.51964	0.0484171	0.107723	0.763	9294	tags=24%, list=16%, signal=28%
KEGG_VASOPRESSIN_REGULATED_WATER_REABSORPTION	KEGG_VASOPRESSIN_REGULATED_WATER_REABSORPTION		44	0.436754	1.48883	0.0608856	0.122684	0.798	12214	tags=43%, list=21%, signal=55%
KEGG_GLYCEROPHOSPHOLIPID_METABOLISM	KEGG_GLYCEROPHOSPHOLIPID_METABOLISM		71	0.390926	1.48026	0.0983302	0.126525	0.811	14799	tags=44%, list=25%, signal=58%
KEGG_LYSINE_DEGRADATION	KEGG_LYSINE_DEGRADATION		39	0.473713	1.4541	0.102941	0.140734	0.845	13795	tags=59%, list=24%, signal=77%
KEGG_THYROID_CANCER	KEGG_THYROID_CANCER		29	0.477514	1.4353	0.119093	0.152233	0.862	6182	tags=31%, list=11%, signal=35%
KEGG_AMINO_SUGAR_AND_NUCLEOTIDE_SUGAR_METABOLISM	KEGG_AMINO_SUGAR_AND_NUCLEOTIDE_SUGAR_METABOLISM		42	0.463528	1.42783	0.116858	0.155376	0.863	10783	tags=43%, list=18%, signal=53%
KEGG_EPITHELIAL_CELL_SIGNALING_IN_HELICOBACTER_PYLORI_INFECTION	KEGG_EPITHELIAL_CELL_SIGNALING_IN_HELICOBACTER_PYLORI_INFECTION		68	0.429046	1.41591	0.119923	0.162176	0.874	9635	tags=46%, list=17%, signal=55%
KEGG_BLADDER_CANCER	KEGG_BLADDER_CANCER		41	0.414487	1.393	0.119266	0.176957	0.892	10611	tags=41%, list=18%, signal=51%
KEGG_GLYCOSPHINGOLIPID_BIOSYNTHESIS_LACTO_AND_NEOLACTO_SERIES	KEGG_GLYCOSPHINGOLIPID_BIOSYNTHESIS_LACTO_AND_NEOLACTO_SERIES		26	0.421948	1.39215	0.10687	0.175789	0.894	4856	tags=27%, list=8%, signal=29%
KEGG_ABC_TRANSPORTERS	KEGG_ABC_TRANSPORTERS		44	0.391476	1.38396	0.111722	0.180189	0.903	11155	tags=43%, list=19%, signal=53%
KEGG_ONE_CARBON_POOL_BY_FOLATE	KEGG_ONE_CARBON_POOL_BY_FOLATE		17	0.524889	1.38005	0.154739	0.181207	0.906	11010	tags=47%, list=19%, signal=58%
KEGG_PENTOSE_PHOSPHATE_PATHWAY	KEGG_PENTOSE_PHOSPHATE_PATHWAY		27	0.445111	1.37312	0.151184	0.184727	0.909	9208	tags=37%, list=16%, signal=44%
KEGG_FATTY_ACID_METABOLISM	KEGG_FATTY_ACID_METABOLISM		42	0.406424	1.36958	0.144231	0.185443	0.909	12099	tags=43%, list=21%, signal=54%
KEGG_SPHINGOLIPID_METABOLISM	KEGG_SPHINGOLIPID_METABOLISM		36	0.413108	1.36467	0.151874	0.187285	0.911	3082	tags=19%, list=5%, signal=21%
KEGG_GLYCOSAMINOGLYCAN_BIOSYNTHESIS_KERATAN_SULFATE	KEGG_GLYCOSAMINOGLYCAN_BIOSYNTHESIS_KERATAN_SULFATE		15	0.484467	1.36142	0.14717	0.188023	0.912	5996	tags=40%, list=10%, signal=45%
KEGG_HOMOLOGOUS_RECOMBINATION	KEGG_HOMOLOGOUS_RECOMBINATION		26	0.521283	1.35689	0.179104	0.189415	0.914	10677	tags=38%, list=18%, signal=47%
KEGG_RNA_DEGRADATION	KEGG_RNA_DEGRADATION		56	0.436182	1.30099	0.239521	0.231691	0.941	9024	tags=38%, list=15%, signal=44%
KEGG_CITRATE_CYCLE_TCA_CYCLE	KEGG_CITRATE_CYCLE_TCA_CYCLE		31	0.48288	1.30002	0.231518	0.230519	0.943	9782	tags=39%, list=17%, signal=46%
KEGG_NUCLEOTIDE_EXCISION_REPAIR	KEGG_NUCLEOTIDE_EXCISION_REPAIR		44	0.461141	1.29685	0.235977	0.231227	0.944	15342	tags=52%, list=26%, signal=71%
KEGG_ARGININE_AND_PROLINE_METABOLISM	KEGG_ARGININE_AND_PROLINE_METABOLISM		53	0.357069	1.28811	0.174229	0.236358	0.948	9541	tags=36%, list=16%, signal=43%
KEGG_HISTIDINE_METABOLISM	KEGG_HISTIDINE_METABOLISM		28	0.387673	1.2847	0.180812	0.237128	0.95	11010	tags=39%, list=19%, signal=48%
KEGG_ALANINE_ASPARTATE_AND_GLUTAMATE_METABOLISM	KEGG_ALANINE_ASPARTATE_AND_GLUTAMATE_METABOLISM		30	0.377953	1.25379	0.204007	0.261608	0.961	12045	tags=43%, list=21%, signal=55%
KEGG_PURINE_METABOLISM	KEGG_PURINE_METABOLISM		153	0.313403	1.25235	0.196078	0.260655	0.962	10790	tags=29%, list=18%, signal=35%
KEGG_GLYCOSAMINOGLYCAN_DEGRADATION	KEGG_GLYCOSAMINOGLYCAN_DEGRADATION		21	0.447409	1.24515	0.223062	0.265298	0.968	14218	tags=43%, list=24%, signal=57%
KEGG_BASAL_TRANSCRIPTION_FACTORS	KEGG_BASAL_TRANSCRIPTION_FACTORS		35	0.417102	1.20969	0.282051	0.294451	0.979	8283	tags=29%, list=14%, signal=33%
KEGG_CYSTEINE_AND_METHIONINE_METABOLISM	KEGG_CYSTEINE_AND_METHIONINE_METABOLISM		34	0.369746	1.20422	0.252809	0.297142	0.981	7018	tags=32%, list=12%, signal=37%
KEGG_MISMATCH_REPAIR	KEGG_MISMATCH_REPAIR		23	0.478143	1.19964	0.301852	0.298926	0.985	15342	tags=57%, list=26%, signal=77%
KEGG_LYSOSOME	KEGG_LYSOSOME		121	0.38702	1.19535	0.290631	0.30084	0.985	11117	tags=34%, list=19%, signal=42%
KEGG_BIOSYNTHESIS_OF_UNSATURATED_FATTY_ACIDS	KEGG_BIOSYNTHESIS_OF_UNSATURATED_FATTY_ACIDS		20	0.424994	1.19087	0.273764	0.302699	0.985	8279	tags=40%, list=14%, signal=47%
KEGG_GLYCOSYLPHOSPHATIDYLINOSITOL_GPI_ANCHOR_BIOSYNTHESIS	KEGG_GLYCOSYLPHOSPHATIDYLINOSITOL_GPI_ANCHOR_BIOSYNTHESIS		25	0.388691	1.16817	0.272381	0.322573	0.989	7845	tags=28%, list=13%, signal=32%
KEGG_NITROGEN_METABOLISM	KEGG_NITROGEN_METABOLISM		23	0.349509	1.16135	0.288848	0.326726	0.989	11938	tags=39%, list=20%, signal=49%
KEGG_CELL_CYCLE	KEGG_CELL_CYCLE		124	0.372898	1.1556	0.323077	0.329668	0.99	14964	tags=40%, list=26%, signal=53%
KEGG_DRUG_METABOLISM_OTHER_ENZYMES	KEGG_DRUG_METABOLISM_OTHER_ENZYMES		51	0.330929	1.13571	0.323475	0.347446	0.99	8596	tags=22%, list=15%, signal=25%
KEGG_DRUG_METABOLISM_CYTOCHROME_P450	KEGG_DRUG_METABOLISM_CYTOCHROME_P450		71	0.313728	1.13392	0.32902	0.346444	0.99	8261	tags=20%, list=14%, signal=23%
KEGG_GLYCOSAMINOGLYCAN_BIOSYNTHESIS_HEPARAN_SULFATE	KEGG_GLYCOSAMINOGLYCAN_BIOSYNTHESIS_HEPARAN_SULFATE		26	0.369046	1.11417	0.318182	0.363487	0.991	10958	tags=38%, list=19%, signal=47%
KEGG_PROXIMAL_TUBULE_BICARBONATE_RECLAMATION	KEGG_PROXIMAL_TUBULE_BICARBONATE_RECLAMATION		23	0.344757	1.08513	0.364815	0.391894	0.993	10863	tags=39%, list=19%, signal=48%
KEGG_PROTEASOME	KEGG_PROTEASOME		45	0.423865	1.0627	0.422222	0.414413	0.995	11658	tags=40%, list=20%, signal=50%
KEGG_BETA_ALANINE_METABOLISM	KEGG_BETA_ALANINE_METABOLISM		22	0.340885	1.04944	0.414679	0.426475	0.997	5579	tags=23%, list=10%, signal=25%
KEGG_ASCORBATE_AND_ALDARATE_METABOLISM	KEGG_ASCORBATE_AND_ALDARATE_METABOLISM		25	0.356517	1.04586	0.438628	0.427221	0.997	6607	tags=16%, list=11%, signal=18%
KEGG_BASE_EXCISION_REPAIR	KEGG_BASE_EXCISION_REPAIR		34	0.380011	1.04048	0.42155	0.430457	0.997	10646	tags=38%, list=18%, signal=47%
KEGG_GLYCOLYSIS_GLUCONEOGENESIS	KEGG_GLYCOLYSIS_GLUCONEOGENESIS		61	0.296459	1.02654	0.43203	0.443259	0.997	11289	tags=30%, list=19%, signal=37%
KEGG_BUTANOATE_METABOLISM	KEGG_BUTANOATE_METABOLISM		34	0.32319	1.02501	0.410019	0.441824	0.997	9047	tags=35%, list=15%, signal=42%
KEGG_VALINE_LEUCINE_AND_ISOLEUCINE_DEGRADATION	KEGG_VALINE_LEUCINE_AND_ISOLEUCINE_DEGRADATION		43	0.354762	1.02263	0.420074	0.441441	0.998	11888	tags=47%, list=20%, signal=58%
KEGG_ALZHEIMERS_DISEASE	KEGG_ALZHEIMERS_DISEASE		152	0.276093	1.00236	0.430427	0.462211	0.998	9672	tags=27%, list=17%, signal=32%
KEGG_N_GLYCAN_BIOSYNTHESIS	KEGG_N_GLYCAN_BIOSYNTHESIS		46	0.318217	0.997408	0.464286	0.464495	0.998	7091	tags=26%, list=12%, signal=30%
KEGG_TASTE_TRANSDUCTION	KEGG_TASTE_TRANSDUCTION		51	0.278569	0.99459	0.471374	0.464977	0.998	6977	tags=16%, list=12%, signal=18%
KEGG_RETINOL_METABOLISM	KEGG_RETINOL_METABOLISM		64	0.299947	0.983022	0.541045	0.475057	0.999	12842	tags=23%, list=22%, signal=30%
KEGG_ARACHIDONIC_ACID_METABOLISM	KEGG_ARACHIDONIC_ACID_METABOLISM		58	0.250095	0.948992	0.530165	0.513932	1	4191	tags=12%, list=7%, signal=13%
KEGG_PYRIMIDINE_METABOLISM	KEGG_PYRIMIDINE_METABOLISM		97	0.280205	0.934521	0.511278	0.529168	1	12048	tags=31%, list=21%, signal=39%
KEGG_MATURITY_ONSET_DIABETES_OF_THE_YOUNG	KEGG_MATURITY_ONSET_DIABETES_OF_THE_YOUNG		25	0.290446	0.908425	0.584762	0.558725	1	11999	tags=28%, list=21%, signal=35%
KEGG_METABOLISM_OF_XENOBIOTICS_BY_CYTOCHROME_P450	KEGG_METABOLISM_OF_XENOBIOTICS_BY_CYTOCHROME_P450		69	0.2574	0.902331	0.609346	0.563069	1	11289	tags=20%, list=19%, signal=25%
KEGG_TYROSINE_METABOLISM	KEGG_TYROSINE_METABOLISM		40	0.256269	0.896487	0.609576	0.567485	1	11289	tags=30%, list=19%, signal=37%
KEGG_GLYCOSPHINGOLIPID_BIOSYNTHESIS_GANGLIO_SERIES	KEGG_GLYCOSPHINGOLIPID_BIOSYNTHESIS_GANGLIO_SERIES		15	0.31652	0.894184	0.574669	0.56663	1	10379	tags=33%, list=18%, signal=41%
KEGG_REGULATION_OF_AUTOPHAGY	KEGG_REGULATION_OF_AUTOPHAGY		34	0.26145	0.888877	0.624528	0.569979	1	4264	tags=15%, list=7%, signal=16%
KEGG_FRUCTOSE_AND_MANNOSE_METABOLISM	KEGG_FRUCTOSE_AND_MANNOSE_METABOLISM		32	0.271555	0.844719	0.612963	0.624351	1	11507	tags=31%, list=20%, signal=39%
KEGG_SELENOAMINO_ACID_METABOLISM	KEGG_SELENOAMINO_ACID_METABOLISM		24	0.279216	0.829823	0.652416	0.64088	1	10852	tags=29%, list=19%, signal=36%
KEGG_OTHER_GLYCAN_DEGRADATION	KEGG_OTHER_GLYCAN_DEGRADATION		16	0.315535	0.803371	0.661597	0.671532	1	10379	tags=25%, list=18%, signal=30%
KEGG_SPLICEOSOME	KEGG_SPLICEOSOME		126	0.297575	0.802455	0.617591	0.668531	1	10848	tags=28%, list=19%, signal=34%
KEGG_PYRUVATE_METABOLISM	KEGG_PYRUVATE_METABOLISM		40	0.245643	0.769564	0.707224	0.709365	1	7864	tags=23%, list=13%, signal=26%
KEGG_LINOLEIC_ACID_METABOLISM	KEGG_LINOLEIC_ACID_METABOLISM		29	0.246408	0.743871	0.778612	0.740592	1	13984	tags=24%, list=24%, signal=32%
KEGG_PROPANOATE_METABOLISM	KEGG_PROPANOATE_METABOLISM		32	0.250122	0.728328	0.741155	0.756103	1	11267	tags=31%, list=19%, signal=39%
KEGG_PORPHYRIN_AND_CHLOROPHYLL_METABOLISM	KEGG_PORPHYRIN_AND_CHLOROPHYLL_METABOLISM		40	0.212647	0.707583	0.81768	0.777467	1	7111	tags=13%, list=12%, signal=14%
KEGG_PENTOSE_AND_GLUCURONATE_INTERCONVERSIONS	KEGG_PENTOSE_AND_GLUCURONATE_INTERCONVERSIONS		28	0.224117	0.666134	0.844607	0.82193	1	14388	tags=21%, list=25%, signal=28%
KEGG_TERPENOID_BACKBONE_BIOSYNTHESIS	KEGG_TERPENOID_BACKBONE_BIOSYNTHESIS		15	0.256166	0.645153	0.843931	0.840339	1	8931	tags=20%, list=15%, signal=24%
KEGG_DNA_REPLICATION	KEGG_DNA_REPLICATION		36	0.234092	0.5842	0.795841	0.894426	1	15342	tags=31%, list=26%, signal=41%
